# Supplementary material for: Transcriptional changes when Myxococcus xanthus preys on Escherichia coli suggest myxobacterial predators are constitutively toxic but regulate their feeding
Source: Microb Genom. 2018 Jan 18;4(2):e000152. doi: 10.1099/mgen.0.000152 (PMC5857379; doi:10.1099/mgen.0.000152)
Supplement: Supplementary File 1 [file mgen-4-152-s001.xlsx]

## Sheet: Suppl 1A Predator FPKM
id1	Predator Nutrition 1	Predator Nutrition 2	Predator Nutrition 3	Predator Starvation 1	Predator Starvation 2	Predator Starvation 3	Predator Starvation 4	LIVE 1	LIVE 2	LIVE 3	LIVE 4	DEAD 1	DEAD 2	DEAD 3	DEAD 4
carQ	0	0	0	5	5	0	1	3	1	1	1	2	3	9	2
cas2	0	0	0	0	0	0	0	0	0	0	1	0	0	0	0
ccoS	0	0	0	7	16	1	3	0	8	1	7	1	15	22	12
cheY	0	0	0	14	18	3	1	1	7	0	2	2	5	15	4
cspC	0	0	0	80	164	13	38	23	77	30	59	44	57	43	43
frdC	0	0	0	3	2	4	1	1	0	0	1	0	0	7	0
gvpA	0	0	0	0	0	0	0	0	0	0	0	0	0	0	2
kdpF	0	0	0	0	0	0	0	0	0	0	0	0	0	0	0
MXAN_0048	0	0	0	30	67	7	17	9	34	11	17	11	18	23	20
MXAN_0099	0	0	0	0	0	0	0	0	0	0	0	0	0	0	0
MXAN_0127	0	0	0	0	0	0	0	0	0	0	0	0	0	0	0
MXAN_0132	0	0	0	0.85	0	0.99	0	0	0	0	0	0	0	0	0
MXAN_0154	0	0	0	8	15	0	1	0	1	0	2	2	4	23	6
MXAN_0226	0	0	0	0	0	0	0	0	0	0	0	0	0	0	0
MXAN_0281	0	0	0	0	0	0	0	0	0	0	0	0	0	0	0
MXAN_0291	0	0	0	13	25	6	4	6	13	6	11	13	18	23	13
MXAN_0293	0	0	0	4	1	0	0	1	4	1	0	0	2	3	0
MXAN_0297	0	0	0	0	1	0	1	1	2	0	0	1	1	1	10
MXAN_0320	0	0	0	0	0	0	0	0	0	0	0	0	0	0	0
MXAN_0321	0	0	0	0	0	0	0	0	0	0	0	0	0	0	0
MXAN_0324	0	0	0	2	1	1	0	2	1	0	0	0	1	1	1
MXAN_0373	0	0	0	0	0	0	0	0	0	0	0	0	0	0	0
MXAN_0375	0	0	0	4	14	0	0	0	4	1	6	5	3	10	2
MXAN_0380	0	0	0	5	12	0	1	0	2	0	0	0	1	2	12
MXAN_0381	0	0	0	0	0	0	0	0	0	0	0	0	0	0	0
MXAN_0382	0	0	0	0	0	0	0	0	0	0	0	0	0	0	0
MXAN_0383	0	0	0	3	5	0	0	0	0	0	0	0	0	1	0
MXAN_0386	0	0	0	14	18	4	3	2	9	3	12	6	8	15	8
MXAN_0388	0	0	0	0	0	0	0	0	0	0	0	0	0	0	0
MXAN_0393	0	0	0	0	0	1	0	0	0	0	0	0	0	0	3
MXAN_0397	0	0	0	0	5	0	0	0	0	0	0	0	0	0	0
MXAN_0398	0	0	0	0	0	0	0	1	0	0	0	0	0	0	0
MXAN_0424	0	0	0	0	0	0	0	0	0	0	0	0	0	0	0
MXAN_0428	0	0	0	4	20	0	0	1	3	0	1	0	3	7	9
MXAN_0431	0	0	0	8	15	1	1	2	2	0	3	15	11	24	15
MXAN_0433	0	0	0	8	12	6	4	3	9	2	6	1	8	23	4
MXAN_0487	0	0	0	0	0	0	0	0	0	0	0	1	0	0	0
MXAN_0488	0	0	0	15	20	1	1	1	13	6	10	7	6	12	4
MXAN_0489	0	0	0	1	2	0	0	0	0	0	0	0	0	0	0
MXAN_0490	0	0	0	0	0	0	0	0	0	0	0	0	0	0	0
MXAN_0491	0	0	0	0	0	0	0	0	0	0	0	1	1	0	1
MXAN_0494	0	0	0	1	0	0	0	0	1	0	0	0	2	1	0
MXAN_0495	0	0	0	0	0	0	0	0	0	0	0	0	0	0	0
MXAN_0496	0	0	0	7	12	1	0	3	4	1	8	1	9	13	3
MXAN_0499	0	0	0	7	4	1	0	2	6	3	3	9	10	12	13
MXAN_0648	0	0	0	0	0	0	0	0	0	0	0	0	0	0	0
MXAN_0680	0	0	0	24	30	9	11	6	20	7	8	4	22	20	9
MXAN_0688	0	0	0	0	0	0	0	0	0	0	0	0	0	0	0
MXAN_0767	0	0	0	18	5	2	0	2	13	3	4	5	3	16	11
MXAN_0778	0	0	0	0	0	0	0	0	0	0	0	0	1	0	0
MXAN_0786	0	0	0	0	0	0	0	0	0	0	0	0	0	0	0
MXAN_0789	0	0	0	0	1.33	0	0	0.98	0	0	0	0	0	0	0
MXAN_0828	0	0	0	0	0	0	0	0	0	0	0	0	0	0	0
MXAN_0834	0	0	0	0	0	0	0	0	0	0	0	0	0	0	0
MXAN_0843	0	0	0	0	0	0	0	0	0	0	0	0	0	0	0
MXAN_0922	0	0	0	0	2	0	0	0	0	0	1	0	0	0	4
MXAN_0963	0	0	0	0	4	0	0	0	0	0	0	0	0	0	0
MXAN_0972	0	0	0	0	0	1	0	0	0	0	0	0	0	0	1
MXAN_0974	0	0	0	0	0	0	0	0	0	0	0	0	2	0	0
MXAN_0984	0	0	0	23	21	3	3	14	12	5	13	3	8	16	4
MXAN_1024	0	0	0	6	4	2	2	0	0	1	0	3	2	7	2
MXAN_1069	0	0	0	0	0	0	0	0	0	0	0	0	0	0	0
MXAN_1168	0	0	0	17	15	3	4	3	5	6	2	3	6	3	4
MXAN_1169	0	0	0	0	0	0	0	0	0	0	0	0	0	0	0
MXAN_1201	0	0	0	1	0	0	0	1	1	0	0	0	1	3	0
MXAN_1202	0	0	0	0	0	0	0	0	0	0	0	0	0	0	0
MXAN_1205	0	0	0	4.3	4.05	1.95	2.57	2.91	2.65	0	1.75	1.28	2.76	6.6	1.26
MXAN_1210	0	0	0	1	4	0	1	0	0	0	0	0	0	0	0
MXAN_1211	0	0	0	0	0	0	0	0	0	0	0	0	0	0	0
MXAN_1212	0	0	0	1	1	0	0	1	2	0	1	1	0	0	0
MXAN_1218	0	0	0	0	0	0	0	0	0	0	0	0	0	0	0
MXAN_1219	0	0	0	0	1	0	1	0	0	0	0	0	0	0	0
MXAN_1220	0	0	0	0	0	0	0	0	1	0	0	0	0	0	0
MXAN_1221	0	0	0	0	0	0	0	0	1	0	0	1	0	2	0
MXAN_1222	0	0	0	0	0	0	0	0	0	0	0	0	0	0	0
MXAN_1225	0	0	0	1	0	0	0	1	0	0	0	0	0	0	0
MXAN_1228	0	0	0	0	0	1	0	0	0	0	0	1	0	0	0
MXAN_1229	0	0	0	2	3	0	1	1	3	2	0	0	0	1	0
MXAN_1230	0	0	0	0	0	0	0	0	0	0	0	0	0	0	0
MXAN_1247	0	0	0	3	0	0	1	4	3	0	0	1	0	1	0
MXAN_1315	0	0	0	0	0	0	0	0	0	0	0	0	1	0	0
MXAN_1411	0	0	0	0	0	0	0	0	0	0	0	0	0	1	0
MXAN_1486	0	0	0	45	76	10	4	0	2	1	7	1	1	29	13
MXAN_1487	0	0	0	0	0	0	0	0	0	0	0	0	0	0	0
MXAN_1488	0	0	0	0	0	0	0	0	0	0	0	0	0	0	0
MXAN_1489	0	0	0	0	0	0	0	0	0	0	0	0	0	0	0
MXAN_1490	0	0	0	0	0	0	0	0	0	0	0	0	0	0	0
MXAN_1491	0	0	0	0	0	0	0	0	0	0	0	0	0	0	0
MXAN_1494	0	0	0	0	0	0	0	0	0	0	0	0	0	0	0
MXAN_1502	0	0	0	0	1	2	3	2	6	1	0	0	1	3	0
MXAN_1542	0	0	0	4	2	0	4	2	6	1	0	4	3	10	5
MXAN_1609	0	0	0	35	52	1	15	5	22	13	13	10	20	20	26
MXAN_1618	0	0	0	42	83	3	9	10	45	26	27	20	64	51	25
MXAN_1629	0	0	0	0	0	0	0	0	0	0	0	0	0	0	0
MXAN_1637	0	0	0	0	0	0	0	0	0	0	0	0	0	0	0
MXAN_1652	0	0	0	34	64	11	24	15	41	10	21	14	21	58	27
MXAN_1655	0	0	0	0	0	0	0	0	0	0	0	0	0	0	0
MXAN_1657	0	0	0	4	20	0	0	2	7	0	1	2	1	9	3
MXAN_1661	0	0	0	11	17	4	1	4	5	5	4	4	5	7	3
MXAN_1662	0	0	0	0	0	0	0	0	0	0	0	0	0	0	0
MXAN_1663	0	0	0	5	23	3	8	1	6	1	6	12	5	8	7
MXAN_1698	0	0	0	49	42	8	12	13	21	6	3	4	7	14	9
MXAN_1701	0	0	0	4	7	2	4	2	3	1	1	0	0	6	3
MXAN_1702	0	0	0	2	1	0	2	1	1	0	0	0	0	0	0
MXAN_1703	0	0	0	0	0	0	0	0	1	0	0	2	0	0	0
MXAN_1704	0	0	0	2	8	0	0	0	2	1	0	0	0	0	0
MXAN_1708	0	0	0	12	2	5	5	3	5	0	1	6	10	11	4
MXAN_1712	0	0	0	8	1	2	2	1	3	0	0	1	1	5	1
MXAN_1716	0	0	0	2.1	2	0	0	1	2.09	1	0	1	2.17	6.94	0
MXAN_1717	0	0	0	0	2	1	1	2	1	0	0	1	0	2	2
MXAN_1718	0	0	0	5	6	1	0	0	2	0	4	1	3	2	0
MXAN_1722	0	0	0	0	0	0	0	0	0	0	0	0	0	0	0
MXAN_1723	0	0	0	0	0	0	0	0	0	0	0	0	0	0	0
MXAN_1725	0	0	0	63	96	6	16	11	23	16	34	15	32	48	32
MXAN_1734	0	0	0	0	0	0	0	0	0	0	0	0	0	0	0
MXAN_1738	0	0	0	0	0	0	0	0	0	0	0	0	0	0	0
MXAN_1747	0	0	0	23	17	5	3	6	11	7	9	3	19	10	14
MXAN_1749	0	0	0	0	0	0	0	0	1	0	0	0	0	1	0
MXAN_1750	0	0	0	0	0	0	0	0	0	0	0	0	0	0	0
MXAN_1754	0	0	0	5	6	0	1	4	3	1	2	1	5	1	0
MXAN_1755	0	0	0	0	0	1	2	0	0	0	1	0	0	0	0
MXAN_1757	0	0	0	1	3	0	2	1	1	1	0	0	0	1	0
MXAN_1761	0	0	0	0	0	0	0	0	0	0	0	0	0	0	0
MXAN_1764	0	0	0	0	0	1	0	0	0	1	0	0	0	3	5
MXAN_1767	0	0	0	0	0	0	0	0	0	0	0	0	0	0	0
MXAN_1773	0	0	0	0	1	0	0	0	0	0	0	0	0	1	0
MXAN_1775	0	0	0	1	5	2	1	0	3	0	1	0	2	2	1
MXAN_1780	0	0	0	2	5	2	2	0	1	2	0	0	2	4	0
MXAN_1781	0	0	0	8	25	4	1	3	4	5	3	5	4	6	4
MXAN_1782	0	0	0	0	3	0	0	0	1	0	0	0	0	0	0
MXAN_1785	0	0	0	3	2	0	1	0	0	2	0	0	0	0	0
MXAN_1787	0	0	0	5	0	0	0	0	0	0	1	2	1	0	0
MXAN_1797	0	0	0	2.93	2	1	0	0	6	1.73	2.53	0	0.95	1.59	0
MXAN_1803	0	0	0	0	0	0	0	0	0	0	0	0	0	0	0
MXAN_1804	0	0	0	0	1	2	0	0	1	0	0	0	4	0	3
MXAN_1807	0	0	0	14	34	1	1	3	8	0	2	12	11	32	13
MXAN_1814	0	0	0	5	0	1	1	2	1	0	1	1	1	5	0
MXAN_1815	0	0	0	0	3	0	0	1	1	0	0	0	1	0	5
MXAN_1819	0	0	0	1	0	0	1	0	4	0	0	0	0	0	0
MXAN_1820	0	0	0	1	0	2	1	0	1	0	0	0	2	0	0
MXAN_1822	0	0	0	2	0	0	0	0	0	0	0	0	0	0	0
MXAN_1823	0	0	0	0	0	0	0	0	0	0	1	0	0	0	0
MXAN_1828	0	0	0	1	8	2	3	3	6	0	0	0	0	1	7
MXAN_1829	0	0	0	0	5	0	1	1	2	0	0	0	0	0	0
MXAN_1830	0	0	0	0	0	0	0	0	0	0	0	0	0	0	0
MXAN_1831	0	0	0	1	0	0	0	0	0	0	0	0	0	0	0
MXAN_1832	0	0	0	0	1	1	0	1	1	0	0	0	0	1	0
MXAN_1833	0	0	0	1	5	1	2	0	0	0	0	1	0	1	0
MXAN_1837	0	0	0	0	0	0	0	0	0	0	0	0	0	0	0
MXAN_1842	0	0	0	0	0	0	0	0	0	0	0	0	0	1	0
MXAN_1843	0	0	0	0	0	0	0	1	0	0	0	0	0	1	0
MXAN_1846	0	0	0	1	0	0	0	0	1	0	0	0	0	0	0
MXAN_1849	0	0	0	0	0	0	0	0	0	0	0	0	0	0	0
MXAN_1854	0	0	0	2	0	0	0	0	1	0	0	0	0	0	0
MXAN_1858	0	0	0	0	0	0	0	1	0	0	0	0	0	1	0
MXAN_1865	0	0	0	0	0	0	0	0	0	0	0	0	0	0	0
MXAN_1867	0	0	0	0	0	0	0	1	0	0	0	0	0	1	0
MXAN_1870	0	0	0	0	10	0	3	0	6	0	0	7	4	2	2
MXAN_1879	0	0	0	0	2	0	0	2	0	0	0	0	0	0	0
MXAN_1880	0	0	0	0	0	0	0	0	0	0	0	0	0	0	0
MXAN_1885	0	0	0	5	8	3	1	5	4	3	2	4	1	7	0
MXAN_1886	0	0	0	0	0	0	0	0	0	0	0	0	0	0	0
MXAN_1888	0	0	0	2	0	1	0	0	1	0	0	1	1	0	0
MXAN_1900	0	0	0	5	10	1	1	0	7	1	1	1	2	3	5
MXAN_1901	0	0	0	8	16	2	0	0	8	4	2	8	2	13	0
MXAN_1902	0	0	0	15	29	7	5	1	8	9	5	3	14	14	12
MXAN_1903	0	0	0	1	0	0	0	0	1	0	0	1	0	1	0
MXAN_1908	0	0	0	0	0	0	0	0	0	0	0	0	0	0	0
MXAN_1920	0	0	0	30	44	6	5	6	14	3	8	4	4	31	13
MXAN_1935	0	0	0	0	0	0	0	0	0	0	0	0	0	0	0
MXAN_1936	0	0	0	0	0	0	0	0	0	0	0	0	0	0	0
MXAN_1938	0	0	0	0	0	0	0	0	0	0	0	0	0	0	0
MXAN_1939	0	0	0	0	0	0	0	0	0	0	0	0	0	0	0
MXAN_1940	0	0	0	0	0	0	0	0	0	0	0	0	0	0	0
MXAN_1951	0	0	0	0	0	1	0	0	0	0	1	0	0	2	0
MXAN_2006	0	0	0	0	0	0	0	0	0	0	0	0	0	0	0
MXAN_2007	0	0	0	0	0	0	0	0	0	0	0	0	0	0	0
MXAN_2008	0	0	0	0	0	0	0	0	0	0	0	0	0	0	0
MXAN_2009	0	0	0	0	0	0	0	0	0	0	0	0	0	0	0
MXAN_2011	0	0	0	0	0	0	0	0	0	0	0	0	0	0	0
MXAN_2012	0	0	0	0	0	0	0	0	0	0	0	0	0	0	0
MXAN_2101	0	0	0	1	6	0	0	0	1	0	0	3	2	7	6
MXAN_2106	0	0	0	7	6	0	2	0	1	0	2	1	0	1	0
MXAN_2108	0	0	0	0	0	0	0	0	0	0	0	0	0	1	0
MXAN_2110	0	0	0	5	4	0	0	1	0	1	0	0	0	6	1
MXAN_2111	0	0	0	4	12	1	2	2	5	2	0	2	6	2	5
MXAN_2113	0	0	0	0	4	1	1	1	1	1	0	1	2	4	2
MXAN_2119	0	0	0	0	3	0	1	2	2	0	0	1	0	4	2
MXAN_2123	0	0	0	5	16	2	1	2	10	9	3	6	7	10	14
MXAN_2124	0	0	0	12	6	0	3	3	5	5	2	2	3	4	7
MXAN_2125	0	0	0	0	0	0	0	0	0	0	0	0	0	0	0
MXAN_2131	0	0	0	0	0	0	0	0	0	0	0	0	0	0	0
MXAN_2133	0	0	0	0	0	0	0	0	0	0	0	0	0	0	0
MXAN_2138	0	0	0	0	0	0	0	0	0	0	0	0	0	0	0
MXAN_2139	0	0	0	9	18	3	5	2	6	4	2	0	3	8	6
MXAN_2144	0	0	0	23	13	8	9	4	15	5	6	4	8	14	17
MXAN_2149	0	0	0	0	0	0	0	0	0	0	0	0	0	0	0
MXAN_2153	0	0	0	1	0	0	0	0	0	0	0	1	0	2	0
MXAN_2161	0	0	0	0	0	0	0	0	1	0	1	0	0	0	0
MXAN_2166	0	0	0	0	0	0	0	0	0	0	0	0	0	0	0
MXAN_2167	0	0	0	0	0	0	0	0	0	0	0	0	0	2	1
MXAN_2172	0	0	0	1	0	0	0	0	0	0	0	0	0	0	0
MXAN_2173	0	0	0	0	0	0	0	0	1	0	1	1	0	0	0
MXAN_2174	0	0	0	2	0	0	1	1	0	0	0	2	0	0	0
MXAN_2181	0	0	0	0	0	0	0	0.92	3.31	0	0	0	0	0	0
MXAN_2189	0	0	0	10	14	5	4	4	7	4	9	5	7	14	6
MXAN_2190	0	0	0	0	2	0	0	0	1	0	0	0	0	0	0
MXAN_2192	0	0	0	0	0	0	0	0	0	0	0	0	0	0	0
MXAN_2196	0	0	0	0	0	0	0	0	0	0	0	0	0	0	0
MXAN_2198	0	0	0	0	0	0	0	0	1	0	0	0	0	1	0
MXAN_2204	0	0	0	19	9	5	4	4	17	8	6	9	3	11	8
MXAN_2220	0	0	0	4	2	0	0	0	1	0	0	2	1	1	1
MXAN_2235	0	0	0	1	0	1	0	1	4	0	0	0	1	3	0
MXAN_2238	0	0	0	9	21	5	3	6	8	8	13	3	15	3	4
MXAN_2279	0	0	0	0	0	0	0	0	0	0	0	0	0	0	0
MXAN_2284	0	0	0	7	4	1	1	2	2	0	3	6	4	7	3
MXAN_2322	0	0	0	7	4	6	0	0	1	0	0	2	3	2	3
MXAN_2342	0	0	0	0.01	8.25	3	4.39	1.89	6.53	2	9.59	0.86	6.41	1.27	1.34
MXAN_2345	0	0	0	142	191	35	41	22	88	29	33	39	75	114	81
MXAN_2360	0	0	0	8	29	3	7	2	5	0	3	3	9	10	3
MXAN_2394	0	0	0	11.25	0	1.55	1.73	1.45	1.96	4.47	0	3	0.05	5.56	4.72
MXAN_2414	0	0	0	0	0	0	0	0	0	0	0	0	0	0	0
MXAN_2487	0	0	0	0	0	0	0	0	0	0	0	0	0	0	0
MXAN_2488	0	0	0	0	0	0	0	1	0	1	0	0	0	1	0
MXAN_2493	0	0	0	0	0	0	0	0	0	0	0	0	0	0	0
MXAN_2494	0	0	0	0	2	0	1	0	1	0	0	0	0	0	0
MXAN_2511	0	0	0	4	3	0	0	2	1	0	1	3	4	6	3
MXAN_2552	0	0	0	9	16	3	3	10	10	2	5	1	3	1	2
MXAN_2594	0	0	0	0	0	0	0	0	0	0	0	0	0	0	0
MXAN_2672	0	0	0	0	0	0	0	0	0	0	0	0	0	0	0
MXAN_2673	0	0	0	0	0	0	0	0	0	0	0	0	0	0	0
MXAN_2725	0	0	0	0	0	0	0	0	0	0	0	0	0	0	0
MXAN_2732	0	0	0	20	15	3	7	2	7	3	1	2	13	9	3
MXAN_2766	0	0	0	0	3	0	1	0	0	0	2	0	0	2	0
MXAN_2767	0	0	0	0	0	0	2	0	0	0	0	0	0	0	0
MXAN_2768	0	0	0	1	2	0	0	0	1	2	0	2	6	0	0
MXAN_2769	0	0	0	7	17	5	3	8	7	2	6	2	4	5	2
MXAN_2819	0	0	0	0	0	0	0	0	0	0	0	1	0	0	0
MXAN_2822	0	0	0	0	0	0	0	0	0	0	0	0	0	0	0
MXAN_2824	0	0	0	0	0	0	0	0	0	0	0	0	0	0	0
MXAN_2827	0	0	0	0	0	0	0	1	0	0	0	0	0	0	0
MXAN_2858	0	0	0	0	3	0	0	0	0	0	3	0	0	0	2
MXAN_2878	0	0	0	10	9	2	2	1	7	3	1	1	7	9	1
MXAN_2934	0	0	0	0	0	0	0	0	0	0	0	0	0	0	0
MXAN_2940	0	0	0	4	6	1	0	0	1	0	0	1	0	1	1
MXAN_2982	0	0	0	0	0	0	0	0	0	0	0	0	0	0	0
MXAN_2998	0	0	0	0	0	0	0	0	0	0	0	0	0	0	0
MXAN_3047	0	0	0	0	0	0	0	0	0	0	0	0	0	0	0
MXAN_3064	0	0	0	0	0	0	0	0	0	0	0	0	0	0	0
MXAN_3065	0	0	0	0	0	0	0	0	0	0	0	0	0	0	0
MXAN_3066	0	0	0	0	0	0	0	0	0	0	0	0	0	0	0
MXAN_3067	0	0	0	0	0	0	0	0	0	0	0	0	0	0	0
MXAN_3070	0	0	0	0	0	0	0	0	0	0	0	0	0	0	0
MXAN_3088	0	0	0	0	0	0	0	0	0	0	0	0	0	0	0
MXAN_3096	0	0	0	2	0	3	0	0	3	0	2	2	0	3	0
MXAN_3135	0	0	0	4	0	0	2	0	5	0	0	0	0	6	4
MXAN_3136	0	0	0	0	0	0	0	0	0	0	0	0	0	0	0
MXAN_3150	0	0	0	1	1	0	2	2	1	0	1	0	1	4	4
MXAN_3151	0	0	0	5	3	1	4	0	10	4	4	3	4	7	1
MXAN_3157	0	0	0	10	13	2	4	3	11	5	5	5	8	7	0
MXAN_3167	0	0	0	5	6	0	2	0	4	0	3	1	0	5	3
MXAN_3176	0	0	0	0	0	0	0	0	0	0	0	0	0	0	0
MXAN_3178	0	0	0	0	0	0	0	0	0	0	0	0	0	0	0
MXAN_3181	0	0	0	60	81	16.99	17	8	34	19	21	16	43	54	29
MXAN_3184	0	0	0	0	1	0	0	0	0	0	0	0	0	0	1
MXAN_3185	0	0	0	0	0	0	0	0	0	0	0	0	0	0	0
MXAN_3196	0	0	0	0	0	0	0	0	0	0	0	0	0	0	0
MXAN_3225	0	0	0	5	4	0	2	1	7	1	0	0	5	8	0
MXAN_3246	0	0	0	0	0	0	0	0	0	0	0	0	0	0	0
MXAN_3249	0	0	0	0	1	4	1	0	1	0	0	0	0	2	2
MXAN_3262	0	0	0	0	0	0	1	0	0	0	0	0	0	2	1
MXAN_3340	0	0	0	0	0	0	0	0	0	0	0	0	0	0	0
MXAN_3355	0	0	0	22	25	3	11	5	12	1	7	14	20	14	9
MXAN_3358	0	0	0	0	0	0	0	0	0	0	0	1	0	2	0
MXAN_3369	0	0	0	0	0	0	0	0	0	0	0	1	0	0	0
MXAN_3430	0	0	0	1	0	0	0	1	0	0	1	0	0	0	0
MXAN_3458	0	0	0	0	0	0	0	0	0	0	0	0	0	1	0
MXAN_3459	0	0	0	12	19	2	5	2	12	3	3	1	6	7	1
MXAN_3477	0	0	0	0	0	0	0	0	0	0	0	0	0	0	0
MXAN_3491	0	0	0	0	0	0	0	0	0	0	0	0	0	0	0
MXAN_3493	0	0	0	0	0	0	0	0	0	0	0	0	0	0	0
MXAN_3494	0	0	0	0	0	0	0	0	0	0	0	0	0	0	0
MXAN_3505	0	0	0	21	35	1	10	5	23	12	8	17	20	21	19
MXAN_3517	0	0	0	0	0	0.27	5.2	0.02	0	2.54	8.56	0	0	8.28	0
MXAN_3560	0	0	0	0	0	0	0	0	0	0	0	0.33	0	0	0
MXAN_3561	0	0	0	0	0	0	0	0	0	0	0	0.33	0	0	0
MXAN_3562	0	0	0	0	0	0	0	0	0	0	0	0.33	0	0	0
MXAN_3590	0	0	0	0	0	0	0	0	0	0	0	0	0	0	0
MXAN_3597	0	0	0	0	0	0	0	0	0	0	0	0	0	0	0
MXAN_3608	0	0	0	0	0	0	0	0	0	0	0	0	0	0	0
MXAN_3610	0	0	0	0	0	0	0	0	0	0	0	0	0	0	0
MXAN_3627	0	0	0	2	4	1	4	1	7	1	5	3	2	2	0
MXAN_3663	0	0	0	2	4	0	3	1	3	0	1	3	4	4	3
MXAN_3669	0	0	0	0	1	0	0	0	0	0	0	0	0	0	0
MXAN_3681	0	0	0	0	0	0	0	0	0	0	0	0	0	0	0
MXAN_3737	0	0	0	0	0	0	0	0	0	0	0	0	0	0	0
MXAN_3741	0	0	0	0	0	0	0	0	0	0	0	0	0	0	0
MXAN_3742	0	0	0	0	0	0	0	0	0	0	0	0	0	0	0
MXAN_3794	0	0	0	0	0	0	0	0	0	0	0	0	0	0	0
MXAN_3804	0	0	0	0	0	0	0	0	0	0	0	0	0	0	0
MXAN_3870	0	0	0	1	0	0	0	0	0	0	0	0	0	0	0
MXAN_3885	0	0	0	6	14	4	1	2	12	1	6	0	13	14	7
MXAN_3979	0	0	0	1	3	1	4	0	2	0	1	1	0	2	0
MXAN_3996	0	0	0	1.52	0	0	0	0.36	3.36	0	0	0	0.21	0	0
MXAN_4011	0	0	0	26	20	5	7	7	22	4	6	4	24	16	10
MXAN_4058	0	0	0	5	6	1	0	0	10	5	4	2	4	7	7
MXAN_4060	0	0	0	13	7	1	1	2	9	3	2	0	4	6	1
MXAN_4083	0	0	0	0	0	0	0	0	0	0	0	0	0	0	0
MXAN_4095	0	0	0	2	4	0	0	0	0	0	1	1	1	1	0
MXAN_4112	0	0	0	0	0	0	0	0	0	0	0	0	0	3	0
MXAN_4114	0	0	0	0	0	0	0	0	0	0	0	0	0	0	0
MXAN_4117	0	0	0	0	0	0	0	0	0	0	0	0	0	0	0
MXAN_4119	0	0	0	0	1	0	0	0	0	0	0	0	0	0	0
MXAN_4120	0	0	0	0	0	0	0	0	0	0	0	0	0	0	0
MXAN_4124	0	0	0	12	22	0	0	1	2	1	5	2	5	8	5
MXAN_4135	0	0	0	0	0	0	0	0	0	0	0	0	0	0	0
MXAN_4163	0	0	0	0	0	0	0	0	0	0	0	0	0	0	0
MXAN_4166	0	0	0	3	4	0	2	1	2	1	2	2	7	5	2
MXAN_4191	0	0	0	2	1	0	0	0	3	0	0	0	0	0	0
MXAN_4203	0	0	0	7	6	1	2	2	3	1	1	2	6	16	2
MXAN_4226	0	0	0	13	28	4	3	4	13	1	5	4	12	11	4
MXAN_4238	0	0	0	0	3	0	0	0	0	0	0	0	0	0	0
MXAN_4248	0	0	0	0	0	0	0	0	0	0	0	0	0	0	0
MXAN_4258	0	0	0	5	23	0	3	3	11	2	3	6	6	7	0
MXAN_4271	0	0	0	0	0	0	1	0	1	0	1	0	1	0	0
MXAN_4282	0	0	0	0	2	0	0	0	1	3	0	0	0	2	0
MXAN_4283	0	0	0	0	0	0	0	0	0	0	0	0	0	0	1
MXAN_4284	0	0	0	62	62	16	21	12	41	11	31	15	43	32	37
MXAN_4287	0	0	0	1	12	0	0	1	1	2	3	2	1	3	8
MXAN_4322	0	0	0	32	37	7	9	9	22	7	3	15	17	28	11
MXAN_4326	0	0	0	0	0	0	0	0	0	0	0	0	0	0	0
MXAN_4372	0	0	0	4	1	0	1	2	4	3	2	3	1	1	1
MXAN_4375	0	0	0	0	2	0	1	1	2	0	3	0	2	2	0
MXAN_4376	0	0	0	5.79	15.78	1.49	0	3	6.68	5	5.7	0	5.64	1.57	14
MXAN_4377	0	0	0	12.21	2.22	1.51	1	1	1.32	0	4.3	1	1.36	6.43	0
MXAN_4380	0	0	0	5	5	0	0	0	2	2	0	6	3	2	0
MXAN_4381	0	0	0	12	25	5	5	0	5	3	2	2	1	6	1
MXAN_4408	0	0	0	0	0	0	0	0	0	0	0	0	0	0	0
MXAN_4423	0	0	0	57	58	16	27	12	50	15	28	10	31	50	34
MXAN_4424	0	0	0	15	7	3	5	1	9	2	5	3	7	9	4
MXAN_4458	0	0	0	0	0	0	0	0	0	0	0	0	0	0	0
MXAN_4472	0	0	0	0	0	0	0	0	0	0	0	0	0	0	0
MXAN_4480	0	0	0	5	4	1	2	2	3	2	4	3	4	9	2
MXAN_4481	0	0	0	2	8	0	0	0	0	0	1	1	3	1	0
MXAN_4485	0	0	0	5	4.08	0	0	0	2	0	0	11	0	5.84	0.04
MXAN_4489	0	0	0	11	14.35	0	9	1	1.31	1	1.53	11.77	11.18	10.35	3
MXAN_4490	0	0	0	0	9.65	2	0	0	1.69	0	1.47	0.23	0.82	0.65	0
MXAN_4492	0	0	0	1	0	2	0	0	0	0	0	0	3	0	0
MXAN_4497	0	0	0	0	0	1	1	0	0	0	0	1	0	1	0
MXAN_4499	0	0	0	0	0	0	0	0	0	0	0	0	0	0	0
MXAN_4501	0	0	0	1	1	0	0	1	0	1	0	1	3	2	3
MXAN_4515	0	0	0	0	0	0	0	0	0	0	0	0	0	0	0
MXAN_4516	0	0	0	0	0	0	0	0	0	0	0	0	0	0	0
MXAN_4518	0	0	0	0	0	1	0	0	0	0	0	0	1	0	0
MXAN_4519	0	0	0	0	0	0	0	0	0	0	0	0	0	0	0
MXAN_4522	0	0	0	0	0	0	0	0	0	0	0	0	0	0	0
MXAN_4546	0	0	0	15	18	7	4	2	8	6	9	10	13	25	30
MXAN_4624	0	0	0	0	0	0	0	0	0	0	0	0	0	0	0
MXAN_4625	0	0	0	0	0	0	0	0	0	0	0	0	0	0	0
MXAN_4703	0	0	0	0	0	0	0	0	0	0	0	0	0	0	0
MXAN_4797	0	0	0	0	0	0	0	0	0	0	0	0	0	0	0
MXAN_4828	0	0	0	0	0	0	0	0	0	0	0	0	0	0	0
MXAN_4835	0	0	0	0	0	0	0	0	0	0.92	0.1	0	0	0	0
MXAN_4843	0	0	0	0	0	0	0	0	0	0	0	0	0	0	0
MXAN_4845	0	0	0	0	0	0	0	0	0	0	0	0	1	0	0
MXAN_4846	0	0	0	1	5	0	3	0	3	0	0	1	3	1	0
MXAN_4847	0	0	0	0	0	0	0	1	1	0	0	1	2	1	2
MXAN_4848	0	0	0	0	0	0	0	0	2	0	0	1	0	0	0
MXAN_4853	0	0	0	0	0	0	0	0	0	0	0	0	0	0	0
MXAN_4855	0	0	0	0	0	0	0	0	0	0	0	0	0	0	0
MXAN_4861	0	0	0	0	0	0	0	0	0	0	0	0	0	0	0
MXAN_4902	0	0	0	5	1	2	0	0	1	0	1	2	2	23	5
MXAN_4913	0	0	0	0	0	0	0	0	0	0	0	0	0	0	0
MXAN_4920	0	0	0	0	0	0	0	0	0	0	0	0	0	0	0
MXAN_4923	0	0	0	2	5	0	1	3	3	3	0	0	0	3	1
MXAN_4928	0	0	0	2	0	0	0	1	2	1	0	0	1	2	0
MXAN_4932	0	0	0	0	1	0	1	0	0	0	0	0	1	0	0
MXAN_4934	0	0	0	0	0	0	0	0	0	0	0	0	0	0	0
MXAN_4940	0	0	0	2	0	1	3	1	1	4	1	0	0	4	1
MXAN_4941	0	0	0	0	0	1	0	1	2	0	2	1	0	1	0
MXAN_5007	0	0	0	0	0	0	0	0	2	0	0	1	0	0	0
MXAN_5014	0	0	0	1	0	0	0	0	0	1	1	0	0	1	3
MXAN_5015	0	0	0	1	1	2	0	0	1	1	1	0	2	2	0
MXAN_5016	0	0	0	2	3	0	0	1	0	0	0	2	0	0	7
MXAN_5049	0	0	0	0	0	0	0	0	0	0	0	0	0	0	0
MXAN_5066	0	0	0	0	0	0	0	0	0	0	0	0	1	3	0
MXAN_5073	0	0	0	6	4	5	0	3	5	0	2	0	8	7	1
MXAN_5142	0	0	0	1	0	0	0	0	1	0	0	0	2	0	0
MXAN_5154	0	0	0	5	12	0	0	2	3	0	3	4	5	7	1
MXAN_5177	0	0	0	13	5	2	0	1	5	4	1	1	2	3	2
MXAN_5206	0	0	0	0	0	0	0	0	0	0	0	0	0	0	0
MXAN_5220	0	0	0	4	6	1	3	1	4	0	2	1	2	1	1
MXAN_5221	0	0	0	1	0	2	3	0	3	1	1	1	1	1	0
MXAN_5223	0	0	0	1	3	0	2	0	3	0	2	1	3	3	0
MXAN_5226	0	0	0	0	0	0	0	0	0	0	0	0	0	0	0
MXAN_5227	0	0	0	0	0	0	0	0	0	0	0	0	0	0	0
MXAN_5233	0	0	0	42	40	4	9	6	17	10	12	6	21	30	22
MXAN_5237	0	0	0	0	0	0	0	0	0	0	0	0	0	0	0
MXAN_5238	0	0	0	15	11	4	6	2	9	5	12	4	6	7	9
MXAN_5240	0	0	0	2	0	0	0	0	0	0	0	0	0	1	0
MXAN_5244	0	0	0	7	11	8	3	1	12	1	3	8	3	3	0
MXAN_5246	0	0	0	5	0	0	2	2	7	3	7	1	1	6	4
MXAN_5249	0	0	0	0	0	0	0	0	0	0	0	0	0	0	0
MXAN_5257	0	0	0	0	1	0	2	0	0	0	1	2	0	4	0
MXAN_5273	0	0	0	14	32	6	6	5	11	2	6	6	15	7	2
MXAN_5282	0	0	0	0	0	0	0	0	0	1	0	0	0	0	3
MXAN_5286	0	0	0	6	9	1	1	3	5	1	3	2	3	12	6
MXAN_5289	0	0	0	0	0	0	0	0	0	0	0	0	0	0	0
MXAN_5298	0	0	0	0	0	0	0	0	0	0	0	0	0	0	0
MXAN_5320	0	0	0	0	0	0	0	0	0	0	0	0	0	0	0
MXAN_5381	0	0	0	0	0	0	0	0	0	0	0	0	0	0	0
MXAN_5382	0	0	0	0	0	0	0	0	0	0	0	0	0	0	0
MXAN_5383	0	0	0	0	0	0	0	0	0	0	0	0	0	0	0
MXAN_5384	0	0	0	5	5	1	2	1	2	0	1	1	5	8	0
MXAN_5385	0	0	0	6	13	0	0	1	5	3	0	0	0	0	1
MXAN_5388	0	0	0	0	0	0	0	0	0	0	0	0	0	0	0
MXAN_5393	0	0	0	15	32	7	10	6	29	8	9	3	16	28	18
MXAN_5395	0	0	0	0	0	0	0	0	0	0	0	0	0	0	0
MXAN_5396	0	0	0	1	0	0	0	0	0	0	0	0	0	0	0
MXAN_5399	0	0	0	0	0	0	1	0	0	0	0	0	0	1	0
MXAN_5409	0	0	0	2	0	0	0	1	1	0	0	1	0	2	0
MXAN_5415	0	0	0	1	3	0	0	0	1	0	0	0	0	2	0
MXAN_5421	0	0	0	8	22	6	9	6	22	6	9	2	7	9	3
MXAN_5424	0	0	0	1	0	0	0	0	0	0	0	0	0	0	0
MXAN_5427	0	0	0	0	4	0	0	1	1	0	0	0	0	0	0
MXAN_5428	0	0	0	2	0	1	0	1	0	0	2	0	2	1	1
MXAN_5431	0	0	0	0	0	0	0	0	0	0	0	0	0	0	0
MXAN_5434	0	0	0	3	4	2	1	4	8	0	0	0	4	8	4
MXAN_5436	0	0	0	1	1	0	0	1	0	0	0	0	0	0	0
MXAN_5441	0	0	0	3	7	1	4	3	3	0	4	0	7	1	6
MXAN_5443	0	0	0	0	0	0	0	0	0	0	0	0	0	0	0
MXAN_5447	0	0	0	0	0	0	0	0	0	0	0	0	0	0	0
MXAN_5451	0	0	0	0	0	0	0	0	0	0	0	0	0	1	0
MXAN_5452	0	0	0	0	0	0	0	0	0	0	0	0	0	0	0
MXAN_5475	0	0	0	0	2	0	0	0	0	0	0	0	0	0	0
MXAN_5514	0	0	0	0	0	0	0	0	0	0	0	0	0	0	0
MXAN_5520	0	0	0	107	107	12	22	15	88	28	23	20	44	45	42
MXAN_5632	0	0	0	26	39	12	8	4	20	5	5	3	17	14	23
MXAN_5668	0	0	0	0	3.35	0	1.84	0	2.61	0	2	0	0	2.25	2.08
MXAN_5669	0	0	0	3	10.65	2	2.16	0	5.39	2	0	0	3	1.75	1.92
MXAN_5833	0	0	0	0	0	0	0	0	0	0	0	0	2	0	0
MXAN_5834	0	0	0	1	4	0	0	0	1	0	0	0	1	4	0
MXAN_5890	0	0	0	10	17	8	5	4	7	1	6	14	5	22	4
MXAN_5962	0	0	0	0	0	0	0	0	0	2	0	0	0	0	0
MXAN_5993	0	0	0	24	31	6	6	5	15	8	5	7	17	21	20
MXAN_6014	0	0	0	0	0	0	0	0	0	0	0	0	0	0	0
MXAN_6054	0	0	0	3	5	0	2	1	3	0	0	2	5	2	5
MXAN_6059	0	0	0	0	0	0	0	0	0	0	0	0	0	0	0
MXAN_6068	0	0	0	2	10	2	2	3	2	2	0	3	0	2	0
MXAN_6069	0	0	0	2	4	0	0	1	2	1	0	3	1	3	3
MXAN_6077	0	0	0	5	2	4	1	1	1	1	1	2	2	14	8
MXAN_6096	0	0	0	0	1	0	0	0	0	2	0	0	0	2	2
MXAN_6118	0	0	0	0	0	0	0	0	0	1	0	0	2	1	0
MXAN_6125	0	0	0	2	10	3	2	5	5	0	1	0	0	2	0
MXAN_6128	0	0	0	0	2	1	0	1	2	0	0	0	0	0	0
MXAN_6133	0	0	0	0	0	0	0	0	0	0	0	0	0	0	0
MXAN_6135	0	0	0	0	1	0	1	0	0	1	0	1	1	2	0
MXAN_6141	0	0	0	0	9	1	2	1	1	0	0	1	0	0	2
MXAN_6148	0	0	0	0	0	0	0	0	0	0	0	0	0	0	0
MXAN_6157	0	0	0	2	3	2	2	3	3	0	3	1	0	0	1
MXAN_6158	0	0	0	3	4	0	2	1	7	3	0	0	1	0	0
MXAN_6159	0	0	0	13	12	2	4	3	6	0	1	1	8	3	3
MXAN_6162	0	0	0	1	5	0	2	1	3	1	1	2	3	7	3
MXAN_6163	0	0	0	1	3	1	2	0	0	0	0	2	4	0	1
MXAN_6164	0	0	0	3	9	2	2	0	4	4	2	3	1	3	0
MXAN_6171	0	0	0	0	0	0	0	0	0	0	0	0	0	0	0
MXAN_6174	0	0	0	2	5	1	2	0	4	0	2	0	4	4	4
MXAN_6176	0	0	0	2	3	1	0	0	4	0	0	2	0	3	5
MXAN_6191	0	0	0	0	1	0	0	1	0	1	0	2	0	2	9
MXAN_6197	0	0	0	0	0	0	0	0	0	0	0	0	0	0	0
MXAN_6201	0	0	0	3	2	0	0	1	1	0	1	0	3	4	0
MXAN_6208	0	0	0	2	5	3	2	0	1	0	0	0	0	5	0
MXAN_6214	0	0	0	0	0	0	0	0	0	0	0	0	0	0	0
MXAN_6221	0	0	0	0	0	0	0	0	0	1	0	0	0	1	4
MXAN_6235	0	0	0	3	1	0	1	0	4	0	2	1	1	3	1
MXAN_6238	0	0	0	1	0	0	0	0	1	0	0	0	0	0	0
MXAN_6239	0	0	0	0	0	0	0	0	0	0	0	0	0	0	0
MXAN_6240	0	0	0	3	6	3	1	1	5	3	2	1	3	6	4
MXAN_6278	0	0	0	14	2.16	0	0	6	15	5	1.64	2	6.83	7.81	0
MXAN_6281	0	0	0	5	8	6	3	7	6	1	1	1	6	5	2
MXAN_6288	0	0	0	0	0	0	0	0	0	0	0	0	0	0	0
MXAN_6291	0	0	0	0	0	0	0	0	0	0	0	0	0	0	0
MXAN_6294	0	0	0	3	0	3	2	2	2	0	0	0	1	3	3
MXAN_6295	0	0	0	0	0	0	0	0	0	0	0	0	0	0	0
MXAN_6353	0	0	0	0	0	0	0	0	0	0	0	0	0	0	0
MXAN_6380	0	0	0	0	0	0.84	0	0	0	0	0	0.69	0	0	2
MXAN_6391	0	0	0	0	5	0	1	0	5	0	0	0	1	1	0
MXAN_6392	0	0	0	5	14	3	0	2	10	3	7	3	4	5	3
MXAN_6394	0	0	0	4	7	0	2	5	3	0	0	1	3	0	0
MXAN_6395	0	0	0	3	5	0	0	1	2	0	3	0	2	0	1
MXAN_6398	0	0	0	0	0	1	0	0	0	0	0	1	5	1	0
MXAN_6399	0	0	0	1	4	1	0	2	2	0	0	0	0	2	0
MXAN_6402	0	0	0	17	11	3	1	4	12	2	2	2	6	5	0
MXAN_6406	0	0	0	12	14	3	3	4	3	5	12	2	3	11	1
MXAN_6430	0	0	0	1	0	0	3	0	1	0	0	0	0	0	0
MXAN_6444	0	0	0	13	15	4	4	1	4	4	1	10	9	47	32
MXAN_6446	0	0	0	3	0	0	0	1	0	0	0	7	0	16	6
MXAN_6538	0	0	0	0	0	0	0	0	0	0	0	0	0	0	0
MXAN_6590	0	0	0	0	0	0	0	0	0	0	0	0	0	0	0
MXAN_6596	0	0	0	0	0	0	0	0	0	0	0	0	0	0	0
MXAN_6600	0	0	0	26	21	3	7	1	21	4	6	4	9	7	4
MXAN_6642	0	0	0	0	0	1	0	0	0	0	0	0	0	0	0
MXAN_6653	0	0	0	8	7	0	2	2	11	3	0	2	3	11	6
MXAN_6676	0	0	0	2	0	0	0	0	1	0	0	0	1	0	0
MXAN_6677	0	0	0	0	0	0	0	0	0	0	0	0	0	1	0
MXAN_6678	0	0	0	0	0	0	0	0	0	0	0	0	0	2	4
MXAN_6730	0	0	0	2	2	0	0	0	2	0	0	0	0	0	1
MXAN_6738	0	0	0	0	0	0	0	0	0	0	0	0	0	0	0
MXAN_6742	0	0	0	49	25	12	10	8	14	12	6	10	36	29	14
MXAN_6748	0	0	0	0	0	0	0	0	0	0	0	0	0	0	0
MXAN_6801	0	0	0	0	0	0	0	0	0	0	0	0	0	0	0
MXAN_6803	0	0	0	0	0	0	0	0	0	0	0	0	0	0	0
MXAN_6808	0	0	0	6	5	0	0	1	3	0	5	0	0	1	2
MXAN_6810	0	0	0	15	13	5	4	4	9	1	6	13	9	21	4
MXAN_6812	0	0	0	2	4	0	1	0	6	0	1	0	2	4	0
MXAN_6836	0	0	0	10	4	0	2	1	7	0	0	2	4	4	0
MXAN_6846	0	0	0	10	3	1	4	5	14	0	4	1	2	7	3
MXAN_6872	0	0	0	10	25	3	2	3	4	4	2	2	0	8	1
MXAN_6931	0	0	0	20	18	3	2	2	20	8	4	9	3	25	12
MXAN_6942	0	0	0	6	3	0	0	0	1	0	0	1	2	4	6
MXAN_6944	0	0	0	0	1	0	0	0	1	0	0	0	0	0	0
MXAN_6946	0	0	0	0	0	0	0	0	0	0	0	0	0	0	0
MXAN_6989	0	0	0	0	0	0	0	0	0	0	0	0	0	0	0
MXAN_7001	0	0	0	50	35	15	14	9	9	5	9	7	20	40	16
MXAN_7007	0	0	0	0	0	0	0	0	0	0	0	0	0	0	0
MXAN_7036	0	0	0	0	0	0	0	0	0	0	0	0	0	0	0
MXAN_7056	0	0	0	0	2	0	2	0	0	1	0	1	0	1.34	0
MXAN_7075	0	0	0	3	1	1	3	0	3	3	0	1	2	1	13
MXAN_7076	0	0	0	2	4	1	2	0	4	3	2	0	2	0	0
MXAN_7099	0	0	0	0	0	0	0	0	0	0	0	0	0	0	0
MXAN_7100	0	0	0	0	4	0	0	1	1	0	0	0	0	0	0
MXAN_7129	0	0	0	3	14	5	6	2	6	2	2	0	1	12	1
MXAN_7130	0	0	0	0	0	0	0	0	0	0	0	0	0	0	0
MXAN_7172	0	0	0	0	0	0	0	0	0	0	0	0	0	0	0
MXAN_7197	0	0	0	0	0	0	0	0	0	0	0	0	0	0	0
MXAN_7202	0	0	0	0	1	0	0	0	0	0	0	0	0	0	0
MXAN_7215	0	0	0	15	26	4	5	2	9	3	3	7	14	17	3
MXAN_7218	0	0	0	0	0	0	0	0	0	0	0	0	0	0	0
MXAN_7221	0	0	0	6	7	1	1	1	2	4	3	3	5	2	3
MXAN_7228	0	0	0	0	0	0	0	0	0	0	0	0	0	0	0
MXAN_7230	0	0	0	3	3	0	0	0	2	2	0	1	0	11	8
MXAN_7235	0	0	0	2	4	0	0	0	0	0	0	0	0	1	2
MXAN_7237	0	0	0	0	0	0	0	0	0	0	0	0	0	0	0
MXAN_7254	0	0	0	58	33	6	8	9	26	5	22	4	19	23	16
MXAN_7255	0	0	0	1	7	1	0	0	1	0	2	0	0	0	0
MXAN_7257	0	0	0	8	5	3	2	0	4	2	2	3	5	13	10
MXAN_7266	0	0	0	0	0	0	0	0	0	0	0	0	0	0	0
MXAN_7276	0	0	0	0	6	0	0	0	1	0	1	2	0	2	1
MXAN_7284	0	0	0	0	0	0	3	0	0	0	0	0	0	0	1
MXAN_7292	0	0	0	30	33	9	4	1	19	7	5	2	18	22	3
MXAN_7293	0	0	0	9	17	4	3	3	12	3	2	4	15	19	3
MXAN_7316	0	0	0	43	60	9	11	4	30	11	7	9	26	22	16
MXAN_7343	0	0	0	0	0	0	0	0	0	0	0	0	0	0	0
MXAN_7344	0	0	0	0	0	0	0	0	0	0	0	0	0	0	0
MXAN_7376	0	0	0	0	0	0	0	0	0	0	0	0	0	0	0
MXAN_7419	0	0	0	15	24	0	3	1	5	4	0	14	7	56	36
MXAN_7425	0	0	0	2	5	1	1	0	1	1	3	1	2	1	0
MXAN_7427	0	0	0	0	0	0	0	0	0	0	0	0	0	0	0
MXAN_7429	0	0	0	4	3	0	2	0	2	0	3	1	0	0	1
MXAN_7432	0	0	0	0	0	0	0	0	0	0	0	0	0	0	0
MXAN_7434	0	0	0	0	0	0	0	0	0	1	0	0	0	0	0
MXAN_7446	0	0	0	0	0	0	0	0	0	0	0	0	0	0	0
MXAN_7457	0	0	0	0.7	0	0	0	0.39	0.88	0	0	0	0	0	0
MXAN_7470	0	0	0	0	0	0	0	0	0	0	0	0	0	0	0
MXAN_7478	0	0	0	0	0	0	0	0	0	0	0	0	0	0	0
MXAN_7479	0	0	0	0	0	0	0	0	0	0	0	0	0	0	0
MXAN_7480	0	0	0	1	5.92	1	0	1	4.72	0	0	0	0	2	0
MXAN_7481	0	0	0	0	0	0	0	0	0	0	0	0	0	0	0
MXAN_7482	0	0	0	0	0	0	0	1	0	0	0	0	0	0	0
MXAN_7483	0	0	0	0	1.08	1	0	0	2.28	0	0	0	0	0	0
MXAN_7484	0	0	0	0	0	0	0	0	0	0	0	0	0	0	0
MXAN_7485	0	0	0	0	3	1	0	0	1	0	0	0	0	0	0
MXAN_7487	0	0	0	0	0	0	1	0	0	0	0	0	0	0	0
MXAN_7488	0	0	0	0	0	0	0	0	0	0	0	0	0	0	0
MXAN_7490	0	0	0	0	0	0	0	0	0	0	0	0	0	0	0
MXAN_7501	0	0	0	4	3	1	0	0	3	0	1	1	6	10	0
MXAN_7504	0	0	0	0	1.24	1.57	0	0	0	0	0.23	0	0	0	0
rhlE	0	0	0	33	37	10	6	16	42	8	21	6	14	23	12
rpmB	0	0	0	2	6	1	2	0	2	2	0	4	1	0	0
rpmG	0	0	0	1	4	0	0	0	0	1	1	0	0	0	0
rpmJ	0	0	0	1	0	0	0	0	0	0	0	0	3	1	0
rpsN	0	0	0	5	3	0	1	0	5	1	1	2	1	0	1
rpsT	0	0	0	247	230	52	59	66	179	53	66	45	153	151	101
thiL	0	0	0	21	8	3	6	5	17	1	6	2	14	11	4
trxB	0	0	0	4	3	0	4	1	1	0	4	2	2	3	0
MXAN_5400	0.02	0	0	192.31	226.64	43.21	35.34	36.32	85.87	52.15	152.37	19.93	38.56	216.35	113.5
MXAN_2830	0.08	0	0	0.17	0	2.66	1.29	0	0	0.14	0	0.31	0	0	0
MXAN_1045	0	0.22	0	0	0	4	3	0	0	1	0	0	1.38	0	0
MXAN_0576	0.25	0	0	2.5	9	1	3	1	3.25	1	2	2.5	3.25	5.75	2.25
MXAN_4916	0.25	0	0	2.5	9	1	3	1	3.25	1	2	2.5	3.25	5.75	2.25
MXAN_6268	0.25	0	0	2.5	9	1	3	1	3.25	1	2	2.5	3.25	5.75	2.25
MXAN_7431	0.25	0	0	2.5	9	1	3	1	3.25	1	2	2.5	3.25	5.75	2.25
rrfA	0.5	0	0	11.25	11	1	1.75	1	3.25	1	0.5	5.75	8.25	2.75	3.5
rrfB	0.5	0	0	11.25	11	1	1.75	1	3.25	1	0.5	5.75	8.25	2.75	3.5
rrfC	0.5	0	0	11.25	11	1	1.75	1	3.25	1	0.5	5.75	8.25	2.75	3.5
rrfD	0.5	0	0	11.25	11	1	1.75	1	3.25	1	0.5	5.75	8.25	2.75	3.5
MXAN_0066	0	0	0.62	3.64	1.98	0	0	0	3.42	1.95	0	3	0	0.88	0
MXAN_6940	0.7	0	0.05	8.88	0	3.98	5.45	2.1	0	0	4.3	15.48	9.13	15.34	1.31
MXAN_6896	0.96	0	0	0	2.91	0	0	0	0	3.42	1.43	0	7.32	0	0.71
MXAN_1826	0.98	0	0	0.54	2	0	2	0	0.04	0	0	0	0	3	0
MXAN_0591	0	0.34	0.65	1.01	0	0	0	0	0	0	0	0	0	0	0
acpP	1	0	0	74	150	22	21	17	57	27	63	27	29	58	47
cas2	0	1	0	0	0	0	0	0	0	0	0	1	0	0	0
ccoQ	0	0	1	21	23	6	13	5	15	5	10	5	16	15	13
cmr5	0	0	1	1	0	0	2	0	2	1	1	3	1	2	3
coxC	0	0	1	1	0	0	0	0	0	0	0	5	1	7	1
fpr	1	0	0	9	36	3	2	4	7	3	8	1	5	8	2
frdA	1	0	0	4	4	1	4	2	4	0	2	0	3	1	4
frdB	0	0	1	4	3	1	1	1	5	0	0	3	2	0	0
gph	0	0	1	46	45	10	14	8	32	8	17	9	27	30	17
hisH	0	1	0	8	9	3	2	3	8	5	6	4	7	5	2
kdpC	1	0	0	4	7	3	3	1	23	4	0	2	0	7	2
lspA	1	0	0	37	15	6	9	7	21	5	16	7	18	26	30
miaE	0	0	1	40	29	6	7	2	29	7	11	9	17	34	19
mug	1	0	0	3	0	0	0	0	0	0	2	3	0	2	1
MXAN_0049	0	1	0	79	101	15	25	13	52	18	31	22	37	47	40
MXAN_0054	0	0	1	34	39	1	5	7	26	8	11	7	15	12	14
MXAN_0062	1	0	0	33	23	6	2	1	15	2	12	5	6	11	4
MXAN_0084	0	0	1	37	45	8	14	8	40	10	11	19	28	25	21
MXAN_0087	1	0	0	13	11	5	3	4	9	1	5	16	12	23	24
MXAN_0135	0	1	0	35	82	15	11	10	17	12	15	8	15	51	20
MXAN_0199	1	0	0	108	85	24	23	16	62	14	20	12	49	39	21
MXAN_0224	1	0	0	8	21	2	3	5	19	1	6	6	4	6	2
MXAN_0372	0	0	1	0	1	2	0	0	1	0	1	3	2	4	3
MXAN_0392	0	0	1	7	2	0	0	1	1	0	2	2	2	2	1
MXAN_0409	1	0	0	2	2	1	0	0	1	0	0	0	0	3	0
MXAN_0427	1	0	0	1	16	2	1	1	3	1	0	12	6	14	26
MXAN_0430	1	0	0	0	8	1	0	0	0	1	0	1	0	4	1
MXAN_0432	0	0	1	169	166	29	59	21	174	60	28	48	206	234	105
MXAN_0505	1	0	0	1	4	0	0	0	1	0	2	0	1	1	0
MXAN_0511	0	0	1	0	0	0	0	0	1	0	0	0	0	0	0
MXAN_0574	0	0	1	5	9	3	0	0	8	2	2	1	6	2	9
MXAN_0577	0.25	0.5	0.25	2.5	5	0.5	0.5	1	3	1.5	0.75	1.5	4.75	5.25	1
MXAN_0597	1	0	0	2	13	3	5	7	6	3	6	2	1	12	3
MXAN_0598	1	0	0	12	30	1	6	2	10	10	3	7	10	17	13
MXAN_0600	1	0	0	0	0	0	0	0	0	0	0	2	0	2	0
MXAN_0651	1	0	0	28	24	6	7	2	20	2	2	5	17	19	17
MXAN_0671	1	0	0	1	9	2	1	4	4	0	1	3	8	8	8
MXAN_0674	0	0	1	5	5	0	1	0	1	0	0	0	6	3	1
MXAN_0686	0	0	1	2	7	1	1	3	2	0	1	2	2	5	0
MXAN_0708	0	0	1	4	11	0	3	1	3	2	0	1	1	7	6
MXAN_0773	1	0	0	54	29	11	9	4	27	14	16	13	27	49	20
MXAN_0842	0	1	0	2	7	2	3	0	4	3	2	0	1	0	1
MXAN_0966	1	0	0	15	15	4	4	2	7	2	3	7	11	7	0
MXAN_0967	1	0	0	4	9	0	0	3	1	3	1	3	2	3	0
MXAN_0980	1	0	0	9	3	0	2	1	7	2	2	5	3	13	0
MXAN_0986	0	0	1	24	44	6	7	2	9	6	11	11	9	41	34
MXAN_1006	0	0	1	14	28	2	7	6	14	5	11	9	16	14	9
MXAN_1007	0	0	1	4	8	1	0	1	2	1	1	5	3	3	2
MXAN_1116	0	0	1	0	0	0	0	0	4	0	0	0	0	2	0
MXAN_1137	0	1	0	10	6	1	3	2	3	2	2	4	8	7	4
MXAN_1159	0	0	1	4	9	2	1	0	13	3	3	4	4	10	8
MXAN_1199	1	0	0	4	4	0	0	1	2	0	1	1	0	9	2
MXAN_1208	0	0	1	0	1	1	3	2	0	0	0	0	0	0	1
MXAN_1217	1	0	0	0	2	0	0	2	1	0	1	0	0	0	0
MXAN_1223	0	0	1	0	3	2	1	1	0	0	0	0	0	0	0
MXAN_1224	0	0	1	1	14	2	1	1	8	0	0	0	0	0	2
MXAN_1227	1	0	0	0	2	0	0	0	0	0	0	0	0	1	0
MXAN_1232	1	0	0	11	34	4.01	12	5	15	2	11	11	26	16	10
MXAN_1235	1	0	0	17	10	3	4	1	4	0	4	5	22	7	7
MXAN_1260	1	0	0	5	3	3	1	1	8	1	1	0	0	6	1
MXAN_1261	1	0	0	13	18	2	5	1	6	4	3	2	12	19	13
MXAN_1281	1	0	0	0	3	0	0	0	3	0	0	0	1	1	2
MXAN_1308	0	0	1	30	25	5	14	5	19	9	9	11	19	30	25
MXAN_1319	1	0	0	27	22	4	6	6	15	7	6	3	9	14	8
MXAN_1331	0	0	1	20	35	5	10	8	30	5	9	5	17	20	7
MXAN_1459	0	0	1	2	3	0	0	0	2	0	1	0	2	0	0
MXAN_1496	1	0	0	3	3	1	1	3	3	0	2	3	3	9	3
MXAN_1499	0	0	1	11	16	1	0	1	1	0	0	0	2	1	5
MXAN_1500	1	0	0	14	17	1	0	0	1	0	0	0	3	3	2
MXAN_1526	1	0	0	24	9	1	3	2	7	4	3	6	31	28	14
MXAN_1544	0	1	0	4	2	1	0	1	5	0	2	1	3	2	0
MXAN_1584	0	0	1	4	0	0	0	0	1	0	0	0	1	2	0
MXAN_1589	0	0	1	7	8	0	0	1	2	2	2	0	9	3	1
MXAN_1626	0	0	1	26	17	6	2	11	17	6	6	4	11	16	14
MXAN_1630	0	0	1	1	6	4	0	3	2	1	0	0	0	2	0
MXAN_1635	0	0	1	5	4	0	1	0	0	0	0	4	1	7	1
MXAN_1638	1	0	0	0	0	0	0	0	0	0	1	0	0	0	0
MXAN_1646	1	0	0	23	10	6	7	3	11	5	7	4	9	21	11
MXAN_1647	1	0	0	25	60	11	13	5	22	11	14	9	26	23	23
MXAN_1649	1	0	0	5	8	0	1	2	7	1	0	0	5	3	6
MXAN_1656	1	0	0	1	3	1	1	3	5	0	1	1	2	0	1
MXAN_1670	0	0	1	5.99	5.59	0	0	1	0	0	3	7	3.85	8.28	9.02
MXAN_1685	1	0	0	0	0	0	0	0	0	0	0	0	0	1	0
MXAN_1699	1	0	0	3	4	0	2	0	1	0	2	0	0	3	3
MXAN_1707	0	0	1	3	6	0	2	2	2	0	0	0	1	1	3
MXAN_1719	0	0	1	12	8	1	2	3	7	1	4	1	1	0	4
MXAN_1748	1	0	0	41	54	14	20	8	36	20	73	5	14	29	35
MXAN_1753	1	0	0	7	8	6	4	1	11	1	4	0	10	4	2
MXAN_1756	0	1	0	8	6	2	4	3	3	3	4	0	4	0	0
MXAN_1768	1	0	0	2	0	0	0	0	0	0	0	1	1	1	0
MXAN_1772	0	0	1	8	10	4	2	1	7	0	3	2	13	20	1
MXAN_1776	1	0	0	79	111	30	25	16	68	17	27	13	35	20	11
MXAN_1777	0	0	1	15	14	4	2	6	13	6	7	11	14	7	0
MXAN_1786	1	0	0	0	6	1	0	0	0	0	0	0	0	0	1
MXAN_1796	1	0	0	1	0	0	0	0	0	0	0	0	0	0	0
MXAN_1809	0	0	1	15	23	3	7	3	20	7	7	1	7	7	3
MXAN_1810	0	1	0	0	3	0	0	0	0	0	0	0	0	1	0
MXAN_1834	1	0	0	1	0	1	0	0	0	0	0	0	0	0	0
MXAN_1845	1	0	0	0	3	2	1	1	1	0	0	0	1	0	0
MXAN_1857	0	1	0	1	2	1	1	1	0	0	0	0	2	2	0
MXAN_1866	0	0	1	0	0	1	0	0	3	1	0	0	0	0	0
MXAN_1871	1	0	0	5	8	1	1	1	6	0	0	0	1	3	4
MXAN_1873	0	1	0	6	18	3	4	0	7	3	2	3	12	0	0
MXAN_1875	1	0	0	1	0	0	0	2	0	0	0	0	0	0	4
MXAN_1876	0	0	1	1	0	0	1	0	3	2	0	0	0	3	0
MXAN_1878	1	0	0	0	0	0	0	0	4	2	0	1	0	3	0
MXAN_1881	1	0	0	0	3	0	1	0	5	0	1	0	0	0	0
MXAN_1882	1	0	0	2	14	5	4	0	9	1	0	0	6	3	0
MXAN_1884	0	0	1	15	14	1	0	1	11	3	4	5	6	9	1
MXAN_1891	0	1	0	2	1	0	0	0	0	1	0	0	0	2	1
MXAN_1904	0	0	1	32	53	7	19	6	17	10	20	17	21	53	30
MXAN_2033	0	0	1	4	11	0	1	1	1	1	0	0	8	7	9
MXAN_2099	1	0	0	120	174	18	36	23	90	54	42	63	58	85	48
MXAN_2122	1	0	0	10.07	12	2	2	1	4	1.27	2.47	3	7.05	17.41	6
MXAN_2126	1	0	0	1	11	0	2	3	5	1	2	0	4	3	0
MXAN_2132	1	0	0	5	0	0	2	1	2	0	0	3	3	3	0
MXAN_2143	1	0	0	10	7	6	6	2	10	6	1	6	6	10	2
MXAN_2146	1	0	0	1	1	1	0	2	3	0	3	7	3	7	8
MXAN_2163	1	0	0	4	0	1	1	0	2	0	2	0	0	1	0
MXAN_2165	0	0	1	83	114	13	31	21	61	36	66	28	56	38	17
MXAN_2170	1	0	0	3	3	2	2	3	11	1	3	3	3	7	5
MXAN_2175	1	0	0	2	0	0	1	0	4	0	0	0	0	0	0
MXAN_2180	0	0	1	44	56	10	10	11	33	14	17	12	7	17	12
MXAN_2191	1	0	0	10	20	3	6	5	9	1	3	6	0	9	2
MXAN_2211	1	0	0	1	3	2	1	1	1	0	0	1	3	2	3
MXAN_2228	1	0	0	15	7	0	4	0	6	1	2	3	4	5	8
MXAN_2234	1	0	0	5	7	0	0	0	3	0	6	3	2	4	6
MXAN_2239	0	0	1	4	4	0	0	0	2	1	0	3	4	0	2
MXAN_2244	1	0	0	13	16	2	6	4	7	2	1	4	2	5	5
MXAN_2313	1	0	0	12	12	4	6	1	10	3	2	2	12	14	18
MXAN_2431	0	1	0	2	4	1	0	1	7	0	2	2	2	2	0
MXAN_2553	1	0	0	6	6	4	2	3	1	0	0	1	0	11	5
MXAN_2573	0	0	1	7	12	2	4	4	4	1	4	1	6	7	5
MXAN_2625	0	0	1	8	18	1	0	1	3	3	5	5	15	11	5
MXAN_2724	0	0	1	42	23	12	9	10	36	12	6	9	31	16	2
MXAN_2762	0	1	0	22	14	0	1	2	16	3	6	12	11	19	7
MXAN_2835	1	0	0	1	0	0	2	0	0	3	0	2	1	4	1
MXAN_2842	0	0	1	8	11	0	3	1	5	1	2	3	2	6	1
MXAN_2897	1	0	0	18	12	2	7	3	8	2	7	5	10	17	11
MXAN_2949	0	0	1	13	5	0	5	5	2	0	4	0	13	7	1
MXAN_2981	0	0	1	2	2	0	1	1	2	0	0	4	6	0	3
MXAN_3035	0	1	0	5	6	1	0	3	1	0	2	6	0	10	2
MXAN_3037	0	0	1	9	9	4	2	0	6	1	1	2	4	8	7
MXAN_3152	0	0	1	5	9	1	3	0	7	1	1	1	3	1	2
MXAN_3155	0	1	0	19	9	1	6	5	10	4	12	2	5	7	0
MXAN_3173	0	0	1	6	14	1	0	0	5	1	2	5	5	9	16
MXAN_3242	1	0	0	59	78	3	17	18	38	9	16	12	41	43	37
MXAN_3245	1	0	0	5	3	1	2	1	4	2	12	0	2	11	7
MXAN_3261	0	0	1	3	2	1	0	0	3	0	0	0	0	3	3
MXAN_3365	0	0	1	19	19	2	1	3	7	2	2	5	6	22	2
MXAN_3376	0	0	1	4	17	1	6	2	7	4	7	2	5	10	0
MXAN_3396	1	0	0	59	56	16	10	6	26	9	9	8	29	24	10
MXAN_3402	0	0	1	3	0	0	4	1	3	5	0	4	1	6	2
MXAN_3447	0	0	1	30	21	5	14	5	17	5	2	4	44	41	16
MXAN_3481	1	0	0	1	4	2	0	2	10	3	1	2	1	2	0
MXAN_3492	0	0	1	1	6	2	4	0	1	0	2	1	1	2	4
MXAN_3603	0	0	1	70	77	14	24	9	45	21	33	13	31	43	27
MXAN_3605	1	0	0	29	75	11	16	4	28	15	30	22	38	28	23
MXAN_3606	1	0	0	274	427	52	120	46	242	116	164	60	157	119	104
MXAN_3613	1	0	0	3	9	1	0	2	3	0	0	0	0	2	3
MXAN_3617	1	0	0	2	2	0	0	1	1	1	0	1	0	1	1
MXAN_3642	1	0	0	9	8	2	3	3	4	4	5	0	1	6	6
MXAN_3644	1	0	0	12	23	10	6	5	17	3	10	4	12	5	13
MXAN_3649	1	0	0	18	40	2	6	7	5	7	4	7	13	21	17
MXAN_3652	1	0	0	8	9	4	3	3	8	3	4	2	5	9	2
MXAN_3662	0	0	1	3	0	0	0	3	2	0	0	0	0	0	0
MXAN_3670	0	0	1	8	5	3	1	3	11	4	2	2	7	8	2
MXAN_3820	0	0	1	29	20	6	8	2	10	1	2	3	17	27	14
MXAN_3821	0	0	1	25	30	3	8	2	8	0	2	3	7	48	22
MXAN_3866	0	1	0	1	0	1	0	0	2	0	0	0	0	2	1
MXAN_3890	0	0	1	0	0	1	0	0	3	0	0	0	3	2	6
MXAN_3892	1	0	0	12	16	4	5	4	6	1	11	1	7	10	1
MXAN_3893	1	0	0	2	7	1	0	1	6	0	3	4	1	2	0
MXAN_4098	0	0	1	7	18	6	12	4	17	6	1	13	29	48	20
MXAN_4116	0	0	1	0	0	0	2	1	5	0	0	0	1	1	0
MXAN_4129	0	0	1	8	4	3	6	1	5	1	4	4	7	2	2
MXAN_4132	1	0	0	3	5	1	0	1	0	0	0	1	0	2	1
MXAN_4199	0	0	1	24	23	8	8	2	8	5	6	6	9	20	13
MXAN_4209	1	0	0	18	21	3	7	1	11	4	2	10	21	16	19
MXAN_4253	0	0	1	0	0	1	0	0	0	0	0	2	0	0	2
MXAN_4314	1	0	0	4	4	1	1	2	6	1	1	0	2	1	3
MXAN_4317	1	0	0	4	4	1	1	1	3	3	2	0	0	4	4
MXAN_4323	0	0	1	14	15	7	4	3	13	1	9	11	13	13	21
MXAN_4348	0	1	0	2	11	1	2	3	5	1	3	3	7	12	4
MXAN_4374	0	1	0	5	14	3	1	2	10	3	4	1	2	6	12
MXAN_4378	1	0	0	2	18	0	2	1	2	0	1	2	2	3	0
MXAN_4379	0	1	0	3	4	0	0	0	3	0	0	0	0	5	1
MXAN_4382	1	0	0	5	5	2	3	4	5	0	5	0	1	3	1
MXAN_4383	1	0	0	6	9	2	3	2	3	4	1	5	2	5	12
MXAN_4428	0	0	1	13	22	9	0	3	6	1	4	5	0	14	11
MXAN_4495	1	0	0	5	2	0	4	1	0	0	2	1	0	6	2
MXAN_4520	0	0	1	0	0	0	1	0	0	0	0	2	0	1	0
MXAN_4521	0	0	1	2	1	0	1	1	4	1	0	1	2	0	3
MXAN_4574	0	0	1	0	0	0	0	0	0	0	0	0	0	1	0
MXAN_4582	0	0	1	7	6	1	0	0	2	0	6	5	0	7	13
MXAN_4662	1	0	0	49	74	14	11	9	35	6	12	32	39	173	55
MXAN_4696	1	0	0	3	5	2	2	1	1	0	0	6	6	3	0
MXAN_4708	0	0	1	5	5	0	1	0	0	0	1	0	1	5	1
MXAN_4889	0	1	0	5	1	0	0	0	2	0	0	0	0	0	0
MXAN_4915	0	0	1	8	0	1	2	2	6	0	1	0	2	7	1
MXAN_4917	0.25	0.5	0.25	2.5	5	0.5	0.5	1	3	1.5	0.75	1.5	4.75	5.25	1
MXAN_4926	1	0	0	2	7	0	2	2	6	0	0	0	0	3	0
MXAN_4937	0	1	0	14	7	4	7	4	12	4	4	5	13	12	7
MXAN_4978	1	0	0	5	9	1	3	0	3	0	3	3	2	13	1
MXAN_5011	1	0	0	12	27	4	2	5	9	3	3	1	1	5	1
MXAN_5157	0	0	1	2	2	0	0	0	5	3	1	0	2	1	3
MXAN_5212	0	1	0	30	22	6	11	5	23	4	10	7	14	21	21
MXAN_5254	0	0	1	0	0	0	0	0	0	0	0	0	0	3	2
MXAN_5255	0	0	1	21	42	8	9	2	22	4	11	2	12	23	19
MXAN_5272	1	0	0	1	0	0	0	0	0	0	0	0	0	0	0
MXAN_5279	1	0	0	42	56	8	25	5	24	21	11	8	32	7	3
MXAN_5280	0	0	1	32	54	14	11	13	30	9	32	14	22	18	15
MXAN_5301	0	0	1	2	3	1	3	2	1	2	0	2	4	3	0
MXAN_5303	0	0	1	7	8	1	1	1	1	3	1	5	7	26	8
MXAN_5309	1	0	0	19	18	7	1	2	4	1	2	9	10	34	28
MXAN_5355	1	0	0	3	3	1	0	0	0	0	0	0	2	4	1
MXAN_5387	1	0	0	1	7	2	0	3	3	0	0	1	7	10	1
MXAN_5398	0	0	1	3	0	0	0	0	2	0	1	0	0	3	0
MXAN_5405	1	0	0	10	10	1	2	1	13	2	3	1	4	27	9
MXAN_5440	1	0	0	10	22	3	5	7	11	3	5	6	3	8	1
MXAN_5496	0	0	1	2	1	1	1	2	7	3	6	1	1	7	0
MXAN_5535	1	0	0	24	89	16	23	14	38	13	24	7	15	20	27
MXAN_5648	1	0	0	0	0	0	0	0	1	0	0	0	0	0	0
MXAN_5673	0	0	1	3	3	0	0	0	2	0	0	1	0	3	0
MXAN_5770	0	0	1	179	219	28	52	27	113	50	75	45	114	123	84
MXAN_5835	1	0	0	14	5	4	4	4	10	1	3	17	12	21	7
MXAN_5955	1	0	0	2	4	1	0	1	0	0	0	1	3	2	1
MXAN_5989	1	0	0	60	75	21	11	10	46	15	16	17	17	67	51
MXAN_6129	1	0	0	3	6	0	1	1	5	1	2	0	0	1	1
MXAN_6155	1	0	0	38	51	9	17	13	27	8	6	12	42	21	13
MXAN_6156	0	0	1	1	3	2	0	1	1	0	0	0	1	3	0
MXAN_6161	1	0	0	18	19	2	7	1	14	3	23	7	8	30	17
MXAN_6173	1	0	0	1	8	0	0	0	1	1	0	0	0	3	3
MXAN_6175	0	0	1	24	8	8	2	6	16	0	3	3	5	4	9
MXAN_6178	0	0	1	17	14	1	3	4	19	1	5	5	8	11	2
MXAN_6180	0	0	1	17	17	1	1	0	6	1	2	3	3	4	4
MXAN_6212	0	0	1	4	7	0	2	0	2	0	0	1	0	9	1
MXAN_6233	1	0	0	16	7	3	4	2	4	3	1	23	9	31	22
MXAN_6244	0	0	1	0	1	0	0	0	2	0	1	0	0	1	0
MXAN_6254	0	0	1	9	8	1	2	1	6	3	2	3	7	5	0
MXAN_6267	0.25	0.5	0.25	2.5	5	0.5	0.5	1	3	1.5	0.75	1.5	4.75	5.25	1
MXAN_6279	0	0	1	0	20.84	5	6	0	0	0	5.36	0	3.17	2.19	0
MXAN_6318	0	0	1	0	1	0	0	2	1	1	1	1	0	4	0
MXAN_6397	1	0	0	0	0	1	0	0	1	1	0	0	0	1	0
MXAN_6424	0	0	1	86	81	17	14	19	37	25	31	16	28	59	30
MXAN_6448	1	0	0	2	0	0	0	0	2	0	2	6	1	8	10
MXAN_6471	1	0	0	4	4	3	3	2	4	3	2	2	3	8	2
MXAN_6509	1	0	0	4	2	2	5	1	2	0	1	0	0	2	5
MXAN_6559	0	0	1	9	12	2	4	4	6	2	1	9	9	12	10
MXAN_6597	0	0	1	2	0	0	1	2	1	0	0	1	1	3	1
MXAN_6670	1	0	0	98	81	27	20	15	52	25	25	28	43	53	47
MXAN_6675	0	0	1	9	16	1	4	1	8	4	6	6	3	19	8
MXAN_6682	1	0	0	4	16	4	4	2	5	0	2	2	2	4	3
MXAN_6729	0	0	1	18	25	7	5	5	17	9	13	5	7	7	9
MXAN_6750	1	0	0	7	4	0	1	2	6	1	0	2	0	3	3
MXAN_6870	0	0	1	0	2	0	0	0	0	0	0	8	0	1	0
MXAN_6915	1	0	0	7	10	2	2	0	2	0	5	5	9	16	6
MXAN_6937	1	0	0	3	10	1	0	2	0	1	0	1	3	5	1
MXAN_6943	0	0	1	15	23	4	10	5	21	2	5	0	9	15	14
MXAN_6947	1	0	0	21	5	3	4	3	9	8	7	1	7	9	11
MXAN_6993	0	0	1	4	10	2	2	2	11	2	3	3	0	7	1
MXAN_7004	0	0	1	32	50	6	9	8	33	8	9	12	18	42	16
MXAN_7006	1	0	0	1	0	0	0	0	0	0	0	0	0	0	0
MXAN_7019	1	0	0	10	5	2	5	2	7	0	4	1	9	5	5
MXAN_7078	0	0	1	17	15	2	8	4	12	4	7	7	8	17	12
MXAN_7079	0	0	1	5	7	1	2	2	5	2	5	1	2	9	0
MXAN_7098	0	0	1	4	8	1	2	0	1	3	1	1	3	2	4
MXAN_7136	1	0	0	30	40	5	19	3	21	12	7	9	12	15	20
MXAN_7154	0	0	1	2	8	0	0	0	3	1	1	0	5	2	3
MXAN_7161	0	0	1	20	16	6	3	5	7	3	5	3	17	27	30
MXAN_7211	0	1	0	7	2	0	3	1	2	0	1	1	3	3	0
MXAN_7236	0	0	1	2	1	3	2	0	1	0	0	0	2	4	0
MXAN_7244	0	1	0	6	8	0	2	4	2	2	2	4	4	7	2
MXAN_7253	1	0	0	3	6	0	2	1	7	1	3	1	1	14	1
MXAN_7261	1	0	0	4	6	1	0	1	2	0	1	0	3	3	1
MXAN_7335	1	0	0	16	23	3	4	5	16	8	5	1	9	12	9
MXAN_7338	0	0	1	8	13	4	4	2	11	3	3	6	5	7	7
MXAN_7369	1	0	0	9	6	2	3	2	21	5	5	3	4	20	30
MXAN_7424	1	0	0	0	3	0	0	0	0	0	0	0	0	0	0
MXAN_7430	0.25	0.5	0.25	2.5	5	0.5	0.5	1	3	1.5	0.75	1.5	4.75	5.25	1
MXAN_7469	1	0	0	6	15	4	2	1	16	2	6	1	7	27	8
MXAN_7507	0	0	1	7	24	3	4	7	6	1	2	9	11	17	8
MXAN_7510	0	0	1	2	0	1	0	0	0	0	1	1	1	8	3
nth	0	0	1	9	14	3	5	5	10	7	4	4	17	10	5
rfbE	1	0	0	0	0	0	1	0	3	0	0	0	0	0	0
rpmH	1	0	0	25	55	4	3	6	24	1	5	23	18	51	27
socA3	0	0	1	7	28	1	3	1	3	1	2	3	2	14	5
sugE	1	0	0	0	12	0	1	1	0	0	0	1	1	0	0
tdk	0	0	1	23	14	4	11	6	17	6	14	2	11	18	9
vsr	0	0	1	2	3	0	1	1	0	0	2	0	4	5	0
MXAN_0493	0	0	1.14	1.22	8.93	3	4.32	0	5.87	1.71	3.04	1.45	2.17	7.75	1
MXAN_0691	0	0	1.17	13.62	26.67	3.78	6.37	3.22	3.72	1.18	3.13	3.06	3.77	7.84	1.2
MXAN_6897	1.17	0	0	15.21	0	0.05	6.26	0.36	10.75	0	5.09	0.58	8.17	2.55	0
MXAN_2945	1.19	0	0	0	0	0	0.51	1.12	4.34	1	0	1.59	0	0	0.01
MXAN_4325	1.24	0	0	52.74	53.37	12.58	19	14.02	41	14.07	25.82	12	36	27.25	17.49
MXAN_3600	1	0	0.33	1.67	5	2	2.33	2.33	4.67	1	2	3	2	5.33	4.33
MXAN_3615	1	0	0.33	1.67	5	2	2.33	2.33	4.67	1	2	3	2	5.33	4.33
MXAN_6293	1	0	0.33	1.67	5	2	2.33	2.33	4.67	1	2	3	2	5.33	4.33
MXAN_7391	0	0	1.38	8.93	0	4.44	0	0	2.07	0	2.66	0	0	8.57	0
MXAN_2944	1.48	0	0	3.08	0	0	0.9	0.45	1.07	1	0	0	0.76	0.85	4.14
MXAN_0692	1.5	0	0	0	0	0	0	0	0	3.9	3.08	0.34	0	0	0
MXAN_0693	1.5	0	0	0	0	1.45	2.95	3.98	6.74	0	3.05	0	4.51	1.19	0
MXAN_6289	1.69	0	0	6	17.83	3	2.57	3	4.6	4	2	4.4	7	3.47	5.28
MXAN_1989	0.66	0	1.09	0	0	0	0	0.48	0	0	0	0.04	0	0	0
MXAN_4324	0.76	0	1	5.26	35.63	0.42	0	3.98	0	1.93	4.18	0	0	8.75	2.51
MXAN_4858	0.79	0	1	54.92	46.23	7.96	25.23	8.54	33.67	18	18.04	12.44	22.05	64.1	45
MXAN_0239	0.81	1	0	4	0.19	1	0	0	0	1	0	0	3	0	0
MXAN_2829	1.92	0	0	6.83	13	0.34	1.71	1	6	1.86	2	5.69	6	9	5
bioD	2	0	0	1	2	0	0	0	2	0	0	1	2	7	1
cas4	2	0	0	11	11	3	1	0	4	2	2	5	8	0	3
clpS	0	0	2	31	36	12	9	2	21	8	10	26	12	73	26
cmr1	2	0	0	8	5	2	2	5	11	0	0	1	1	2	4
cmr4	1	0	1	9	17	4	3	5	5	2	2	7	7	6	1
comE	1	0	1	17	15	4	1	5	7	5	3	6	18	11	5
cspB	0	0	2	135	256	20	46	14	61	42	35	57	65	125	90
dotR	1	0	1	4	2	1	0	0	3	0	2	2	1	6	4
fabF	2	0	0	2	0	4	4	4	3	0	5	2	0	1	0
fabZ	1	0	1	9	3	1	3	0	5	2	12	5	6	5	6
hisB	2	0	0	11	11	1	3	1	8	5	5	6	9	10	3
iorA	0	1	1	20	18	6	6	3	11	5	5	6	11	20	2
kapA	0	0	2	189	212	36	53	26	89	28	43	37	66	100	65
mobA	1	0	1	8	6	3	3	1	1	3	1	3	8	14	3
MXAN_0004	0	1	1	2	7	1	1	2	3	0	0	4	11	12	3
MXAN_0047	1	0	1	51	64	16	18	16	41	8	21	71	40	286	162
MXAN_0089	0	0	2	99	161	17	38	29	64	25	24	31	58	63	27
MXAN_0173	0	1	1	25	20	3	7	12	22	7	4	6	4	15	2
MXAN_0214	1	0	1	97	118	29	28	20	78	30	36	18	38	68	40
MXAN_0231	2	0	0	18	22	2	6	3	16	3	8	8	10	19	7
MXAN_0306	0	0	2	19	23	5	8	4	32	1	8	4	11	12	12
MXAN_0353	1	1	0	77	66	11	24	17	73	23	23	21	26	65	40
MXAN_0426	1	1	0	8	3	1	3	0	3	0	1	13	2	21	9
MXAN_0439	1	0	1	6	7	3	1	3	5	3	1	3	3	2	2
MXAN_0471	2	0	0	0	6	1	0	1	6	0	0	0	0	3	3
MXAN_0482	0	0	2	9	3	1	4	2	6	2	4	5	7	8	1
MXAN_0484	0	1	1	18	35	3	9	5	20	4	9	2	14	20	23
MXAN_0486	1	0	1	30	90	10	17	6	22	9	24	36	19	46	47
MXAN_0502	0	0	2	8	2	1	2	1	4	0	7	2	4	4	3
MXAN_0575	0	0	2	131	172	33	44	38	103	40	57	33	99	76	21
MXAN_0594	2	0	0	2	1	0	0	1	0	0	0	0	0	0	0
MXAN_0595	0	0	2	5	2	3	1	0	6	1	0	3	0	5	7
MXAN_0621	2	0	0	35	28	9	9	9	18	9	5	6	19	18	7
MXAN_0642	1	0	1	2	8	3	0	0	6	0	6	1	9	10	4
MXAN_0676	1	1	0	49	69	16	27	13	51	21	16	9	33	22	9
MXAN_0684	2	0	0	29	15	9	8	3	24	6	5	7	12	16	1
MXAN_0701	2	0	0	6	12	3	5	4	11	0	1	1	1	5	1
MXAN_0788	0	0	2	11	22.67	3	2	5.02	12	4	11	3	6	20	14
MXAN_0859	0	0	2	0	0	0	1	0	0	0	0	0	0	6	1
MXAN_1019	1	0	1	16	15	4	7	2	13	6	2	3	5	10	12
MXAN_1091	1	0	1	11	28	5	5	2	2	5	13	2	8	17	9
MXAN_1150	1	0	1	5	20	3	4	1	3	5	5	5	7	6	3
MXAN_1186	1	0	1	2	0	1	0	0	1	0	0	1	5	4	3
MXAN_1187	2	0	0	4	9	0	1	2	8	1	1	2	4	2	1
MXAN_1204	1	0	1	1	3	2	1	0	3	0	0	18	15	33	40
MXAN_1214	2	0	0	0	0	0	0	0	2	0	0	0	0	0	0
MXAN_1216	1	0	1	4	2	0	0	1	1	0	1	0	2	0	0
MXAN_1231	2	0	0	26	40	7	5	9	31	3	13	10	13	10	8
MXAN_1246	1	0	1	14	16	1	6	3	9	4	4	3	7	11	4
MXAN_1314	1	0	1	2	1	0	0	0	1	0	0	0	1	1	0
MXAN_1341	2	0	0	49	66	11	16	10	45	15	21	23	23	41	24
MXAN_1371	1	0	1	40	42	4	2	2	11	3	7	30	12	37	15
MXAN_1545	2	0	0	14	23	5	10	7	10	5	8	1	10	20	9
MXAN_1582	1	0	1	77	75	12	19	11	51	20	20	26	41	37	18
MXAN_1592	2	0	0	74	67	18	23	12	54	8	18	12	36	35	16
MXAN_1641	1	0	1	8	1	1	4	0	7	4	1	2	4	10	7
MXAN_1642	1	1	0	2	7	1	3	1	13	6	2	0	7	0	0
MXAN_1660	2	0	0	9	26	4	8	5	19	10	7	9	19	11	12
MXAN_1665	2	0	0	10	18	0	1	2	4	0	0	4	6	5	9
MXAN_1666	1	1	0	6	4	1	1	1	3	0	0	0	0	4	1
MXAN_1677	0	0	2	11	6	0	2	1	7	2	3	4	5	3	0
MXAN_1688	1	0	1	22	20	3	4	6	18	2	11	8	17	10	11
MXAN_1690	0	0	2	9	11	5	6	4	3	2	3	3	9	0	0
MXAN_1706	1	1	0	11	5	2	3	4	7	3	1	3	2	4	4
MXAN_1713	1	0	1	0	4	1	1	1	5	0	0	0	0	2	3
MXAN_1714	1	0	1	0	2	0	2	1	2	1	0	0	0	3	5
MXAN_1715	2	0	0	0	1.07	1.14	1	0	1.25	0	0	2	1.48	0.99	0
MXAN_1720	2	0	0	2	6	1	1	5	10	0	2	2	3	3	0
MXAN_1721	2	0	0	28	21	7	7	3	14	4	13	2	6	8	9
MXAN_1735	1	1	0	15	24	6	0	4	13	2	6	6	9	4	5
MXAN_1740	1	0	1	5	3	3	1	2	3	1	2	2	3	4	0
MXAN_1759	2	0	0	11	4	5	1	1	6	2	6	1	6	5	2
MXAN_1791	2	0	0	14	18	1	7	0	6	2	1	2	4	18	5
MXAN_1794	1	0	1	1	1	1	1	1	4	0	0	1	0	4	0
MXAN_1806	1	0	1	135	235	43	44	25	115	59	58	57	86	120	69
MXAN_1812	1	0	1	25	37	2	5	7	24	4	13	10	5	11	4
MXAN_1817	0	0	2	3	0	0	5	0	1	1	0	1	3	0	0
MXAN_1821	2	0	0	1	5	2	1	2	3	0	0	0	0	2	0
MXAN_1835	0	1	1	0	9	1	1	4	7	0	0	1	0	1	0
MXAN_1847	0	0	2	0	1	0	0	0	0	0	0	0	0	1	0
MXAN_1869	2	0	0	36	50	10	10	10	24	9	8	22	42	30	12
MXAN_1872	0	0	2	2	8	1	0	0	5	0	2	0	3	0	0
MXAN_1897	2	0	0	20	42	5	16	6	18	4	9	15	23	32	23
MXAN_1906	2	0	0	0	0	0	0	0	3	0	0	0	0	0	0
MXAN_1918	1	1	0	14	6	1	7	0	7	4	2	20	15	26	16
MXAN_1953	1	0	1	16	24	4	2	2	10	2	5	4	4	20	9
MXAN_1957	1	0	1	1	0	0	0	1	3	2	0	2	3	3	0
MXAN_1982	0	1	1	128	123	32	33	20	78	17	24	41	78	167	63
MXAN_2021	2	0	0	3	2	0	1	0	1	0	4	2	1	6	2
MXAN_2074	2	0	0	16	23	2	2	2	5	1	5	1	11	18	5
MXAN_2100	0	0	2	102	150	17	43	22	92	30	46	63	68	117	63
MXAN_2118	1	0	1	3	2	0	0	0	1	0	2	0	0	0	0
MXAN_2128	0	0	2	13	14	5	3	2	7	1	1	6	5	16	8
MXAN_2129	1	1	0	17	8	5	2	7	6	1	4	8	1	23	10
MXAN_2142	1	0	1	1	9	1	1	3	3	0	0	0	0	2	2
MXAN_2151	1	0	1	12	11	3	2	4	15	1	0	3	14	13	3
MXAN_2169	0.67	0.33	1	3.33	5.33	1	3.33	1.33	2	1.33	3.67	0	4.33	5	2.67
MXAN_2195	1	0	1	48	44	5	15	6	28	16	13	6	28	18	13
MXAN_2199	1	0	1	11	10	1	3	1	9	5	1	1	7	7	1
MXAN_2213	2	0	0	12	9	5	5	0	5	4	3	2	3	22	8
MXAN_2237	2	0	0	5	3	1	2	2	6	2	3	1	5	2	3
MXAN_2294	0	0	2	1	1	0	1	1	1	0	0	0	0	0	3
MXAN_2305	0	0	2	36	75	8	19	1	33	1	12	5	17	16	20
MXAN_2339	2	0	0	11	10	3	1	7	9	2	0	4	5	5	3
MXAN_2340	0	1	1	18	20	11	4	6	17	3	4	13	16	36	17
MXAN_2380	1	0	1	154	123	37	33	11	100	29	32	29	67	298	139
MXAN_2433	0	1	1	112	184	29	43	31	85	52	52	36	81	113	63
MXAN_2478	1	0	1	16	8	2	5	2	5	1	3	8	9	16	3
MXAN_2491	0	1	1	7	0	1	1	0	3	2	1	0	3	5	0
MXAN_2548	1	0	1	24	23	3	10	0	24	6	6	8	14	20	6
MXAN_2575	1	0	1	14	16	2	1	1	6	1	6	7	10	6	14
MXAN_2765	1	0	1	3	4	0	1	0	2	2	0	3	3	3	2
MXAN_2794	2	0	0	12	16	7	3	4	13	3	15	6	7	27	9
MXAN_2848	0	0	2	2	6	2	2	1	2	0	2	2	0	4	1
MXAN_2882	1	0	1	14	2	3	3	3	8	1	10	0	2	8	1
MXAN_2893	1	0	1	13	25	3	10	5	23	12	9	4	29	16	2
MXAN_2899	2	0	0	60	86	15	27	7	49	16	9	17	41	25	17
MXAN_2909	1	0	1	34	27	5	11	18	31	11	14	11	25	30	18
MXAN_2926	0	0	2	118	110	25	30	36	104	33	44	39	88	140	52
MXAN_3017	0	1	1	40	48	8	11	3	17	4	11	16	21	31	14
MXAN_3090	0	1	1	0	0	0	0	0	0	0	0	0	0	3	0
MXAN_3125	1	0	1	26	24	5	8	7	19	6	7	4	19	39	25
MXAN_3126	1	0	1	23	11	4	5	3	21	3	13	14	10	14	10
MXAN_3127	2	0	0	7	15	0	11	2	10	3	8	7	3	20	19
MXAN_3137	0	0	2	0	0	0	0	0	1	0	0	0	3	3	1
MXAN_3146	2	0	0	26	47	6	13	9	13	8	7	10	9	11	10
MXAN_3180	0	1	1	1.26	8.39	2.56	3.48	1.04	3.62	0	3.16	2.48	3.49	6.42	7.93
MXAN_3223	1	0	1	22	26	2	5	10	20	8	4	7	9	16	3
MXAN_3224	1	1	0	0	1	0	0	0	2	1	0	0	0	0	0
MXAN_3364	1	0	1	0	1	0	0	0	0	0	3	1	1	3	0
MXAN_3375	2	0	0	13	10	9	7	6	18	9	7	2	4	15	5
MXAN_3392	1	1	0	16	28	1	9	2	11	7	2	9	9	23	5
MXAN_3399	0	0	2	13	16	5	5	0	7	0	3	4	11	18	6
MXAN_3421	0	0	2	4	8	1	3	2	7	0	7	4	8	12	1
MXAN_3451	2	0	0	6	1	1	2	2	3	1	2	3	11	15	6
MXAN_3457	2	0	0	16	31	4	6	4	16	5	7	4	8	17	8
MXAN_3587	1	0	1	8	13	3	2	2	1	1	1	1	14	10	9
MXAN_3609	1	1	0	0	0	0	0	1	0	0	0	0	0	2	0
MXAN_3611	0.67	0.33	1	3.33	5.33	1	3.33	1.33	2	1.33	3.67	0	4.33	5	2.67
MXAN_3623	0	0	2	44	37	9	6	7	25	10	10	12	11	20	11
MXAN_3659	1	0	1	3	0	0	0	0	0	0	3	0	0	1	0
MXAN_3688	1	1	0	12	14	8	4	5	5	2	3	0	2	6	7
MXAN_3730	2	0	0	8	12	2	1	1	9	1	1	5	4	9	5
MXAN_3865	2	0	0	5	6	3	0	1	2	0	1	4	6	10	2
MXAN_3873	2	0	0	0	0	0	0	0	1	0	0	1	0	0	0
MXAN_3884	2	0	0	5	8	1	3	0	11	1	1	6	4	3	0
MXAN_3907	2	0	0	40.71	14.32	4	16	2	17	11	9	10.91	13	2	6
MXAN_4059	1	0	1	0	0	1	0	0	0	0	0	5	4	1	5
MXAN_4091	1	0	1	27	35	6	6	5	19	2	4	4	23	10	12
MXAN_4118	1	0	1	0	0	0	0	1	2	0	0	0	0	1	0
MXAN_4131	1	1	0	5	14	6	3	2	24	6	3	13	6	3	0
MXAN_4250	1	0	1	0	0	0	0	0	2	0	0	0	0	1	0
MXAN_4272	0	0	2	1	3	0	1	2	0	0	0	0	0	3	0
MXAN_4274	1	0	1	11	3	1	2	0	4	2	0	0	4	5	3
MXAN_4307	2	0	0	29	10	5	4	4	13	4	3	5	4	8	3
MXAN_4335	0	0	2	31	37	6	8	5	21	11	8	5	15	56	34
MXAN_4354	1	0	1	15	15	4	2	1	12	3	3	3	12	10	2
MXAN_4390	2	0	0	13	10	2	7	2	10	2	3	2	3	9	0
MXAN_4406	1	0	1	7	4	0	0	0	0	0	0	0	0	2	2
MXAN_4418	0	0	2	6	10	2	0	0	4	1	2	5	7	3	1
MXAN_4437	0	0	2	4	3	2	4	1	10	4	0	0	10	4	6
MXAN_4473	0	1	1	7.21	9.66	6.86	7.67	1	3.75	3	4	6	7.74	12.73	2
MXAN_4484	0	0	2	0	1.92	1	1	1	0	0	1	0	4	22.16	4.96
MXAN_4491	2	0	0	6	5	0	1	1	1	0	2	1	1	3	0
MXAN_4493	1	0	1	1	2	0	0	1	2	0	2	0	1	5	0
MXAN_4496	0	0	2	3	4	2	2	3	4	0	0	2	3	4	4
MXAN_4514	1	0	1	7	14	3	3	1	5	0	6	3	7	3	1
MXAN_4517	2	0	0	9	23	4	1	1	6	1	10	3	4	10	4
MXAN_4535	2	0	0	17	18	3	5	4	9	5	10	5	10	15	6
MXAN_4536	0	0	2	40	52	5	14	8	30	11	18	23	16	23	13
MXAN_4608	1	0	1	12	19	2	1	7	8	3	8	8	11	13	12
MXAN_4642	2	0	0	22	27	8	6	4	12	11	11	11	25	21	21
MXAN_4645	1	0	1	28	26	3	12	4	14	4	13	11	14	32	22
MXAN_4781	2	0	0	14	21	4	3	4	6	3	2	5	14	16	10
MXAN_4831	0	0	2	102	120	31	55	34	95	39	31	23	59	48	17
MXAN_4833	1	0	1	91.51	122.6	28.85	24.66	24.21	69.71	38.89	45.63	35.95	47.95	86.51	35.08
MXAN_4851	1	0	1	19.69	4.27	1	5.33	3	10.91	5	4	5	16.61	6.33	9
MXAN_4852	1	0	1	2	0	1	1	0	1	0	0	4	0	4	1
MXAN_4883	1	0	1	3	6	1	2	0	1	1	2	0	1	9	1
MXAN_4906	2	0	0	8	22	1	4	2	5	2	2	6	6	15	5
MXAN_4922	1	0	1	1	4	3	0	1	3	0	1	0	0	4	2
MXAN_4925	2	0	0	29	33	1	2	7	29	9	12	10	13	20	9
MXAN_4936	2	0	0	4	10	2	2	4	2	4	0	2	6	6	3
MXAN_4949	1	0	1	22	10	2	7	1	15	1	1	13	8	16	6
MXAN_4954	1	0	1	18.41	31.23	5	7	4	10	0	8	8.78	12	14	19
MXAN_4994	0	1	1	46	54	14	12	8	31	3	5	7	32	28	22
MXAN_5062	0	1	1	8	15	3	6	6	6	2	9	11	15	23	8
MXAN_5067	2	0	0	17	7	3	1	5	13	2	1	6	4	16	8
MXAN_5150	1	0	1	16	17	2	8	4	13	4	6	6	17	30	15
MXAN_5180	1	0	1	4	1	0	0	0	2	0	1	2	11	8	3
MXAN_5189	1	0	1	4	1	0	2	1	0	1	0	0	1	4	2
MXAN_5205	2	0	0	11	8	3	1	3	3	1	6	1	7	18	9
MXAN_5236	1	0	1	20	39	12	3	7	14	5	11	11	17	15	9
MXAN_5250	1	0	1	6	4	2	2	1	1	0	1	2	2	5	1
MXAN_5276	2	0	0	6	8	2	3	2	3	0	1	4	0	5	8
MXAN_5391	1	0	1	25	34	4	9	3	20	4	14	4	8	27	20
MXAN_5420	1	0	1	30	39	5	4	4	25	5	6	3	13	15	15
MXAN_5425	1	0	1	0	2	0	0	2	1	1	0	0	1	0	1
MXAN_5426	2	0	0	6	5	0	2	1	4	0	1	1	3	3	0
MXAN_5444	1	0	1	10	16	1	5	3	5	1	5	2	5	7	2
MXAN_5465	0	0	2	40	43	5	11	11	13	9	21	24	16	35	11
MXAN_5524	1	0	1	90	131	24	27	28	77	22	42	33	42	47	33
MXAN_5646	1	0	1	0	0	0	0	0	0	0	0	0	0	0	0
MXAN_5649	0	0	2	0	2	2	0	0	3	0	0	0	0	0	1
MXAN_5650	2	0	0	0	0	0	0	0	3	0	0	0	0	2	7
MXAN_5671	2	0	0	5	2	2	2	2	3	1	4	3	0	1	0
MXAN_5672	1	1	0	8	3	2	2	4	11	2	2	3	2	12	10
MXAN_5675	1	0	1	4	3	0	0	0	6	0	2	0	5	5	3
MXAN_5691	1	0	1	13	10	0	2	0	5	1	1	8	12	15	3
MXAN_5790	0	0	2	28	23	3	2	3	13	4	11	2	11	29	18
MXAN_5811	1	0	1	8	6	2	4	2	2	5	6	2	4	17	8
MXAN_5957	0	1	1	21	7	7	1	1	7	0	2	1	19	20	10
MXAN_6124	1	0	1	11	0	0	0	0	7	1	4	6	5	18	2
MXAN_6136	2	0	0	1	7	0	1	0	4	0	0	0	0	2	0
MXAN_6160	2	0	0	27	44	5	7	3	10	3	3	3	17	20	14
MXAN_6166	0	0	2	20	31	3	9	3	17	4	10	5	5	19	9
MXAN_6169	0	1	1	0	1	1	2	0	4	0	0	0	5	3	0
MXAN_6206	1	1	0	12	14	4	3	4	7	3	7	0	7	13	5
MXAN_6243	2	0	0	23	33	10	7	6	21	3	19	5	17	17	15
MXAN_6258	1	0	1	3	8	1	1	4	2	0	2	5	5	5	2
MXAN_6264	2	0	0	7	7	0	2	1	7	1	8	2	4	2	1
MXAN_6286	0.67	0.33	1	3.33	5.33	1	3.33	1.33	2	1.33	3.67	0	4.33	5	2.67
MXAN_6296	1	0	1	51	89	18	18	9	39	24	24	35	32	54	41
MXAN_6338	0	0	2	30	24	9	6	11	14	7	15	7	21	29	6
MXAN_6396	2	0	0	2	2	0	1	3	1	0	0	0	0	0	2
MXAN_6480	2	0	0	0	1	2	1	0	1	0	2	1	1	4	2
MXAN_6599	1	0	1	2	11	0	0	1	0	0	0	0	1	3	0
MXAN_6684	1	0	1	20	33	5	12	4	32	8	5	6	10	21	6
MXAN_6685	2	0	0	15	26	5	7	4	8	3	8	2	4	5	1
MXAN_6701	2	0	0	112	117	31	38	16	85	28	28	18	61	63	26
MXAN_6733	1	0	1	1	0	1	1	0	0	0	0	0	0	0	0
MXAN_6740	2	0	0	1	0	0	0	1	2	1	0	3	1	11	11
MXAN_6743	1	0	1	4	13	0	5	2	3	1	0	4	3	5	5
MXAN_6799	1	0	1	1	3	0	2	1	9	0	0	1	2	4	0
MXAN_6842	0	0	2	5	13	1	3	0	4	0	1	2	3	7	11
MXAN_6926	1	0	1	3	2	0	2	1	3	3	0	4	3	8	3
MXAN_6949	0	0	2	17	12	3	5	2	11	2	4	3	5	7	2
MXAN_6992	2	0	0	12	21	5	4	7	10	4	14	7	15	26	13
MXAN_7005	1	0	1	19	32	8	4	8	6	11	15	20	17	30	16
MXAN_7054	2	0	0	1	3	0	0	0	1	0	0	0	0	0	1
MXAN_7107	2	0	0	46	49	11	9	4	33	4	18	10	26	26	10
MXAN_7126	2	0	0	4	11	4	2	2	12	1	1	0	4	8	9
MXAN_7131	1	0	1	5	8	4	6	1	9	5	4	5	5	10	0
MXAN_7135	2	0	0	30	75	9	9	7	36	11	14	24	21	30	18
MXAN_7167	1	0	1	0	6	0	0	2	4	1	2	2	1	5	2
MXAN_7174	0	0	2	1	1	0	0	1	0	0	1	0	2	0	7
MXAN_7177	0	1	1	55	53	7	9	4	26	10	7	11	41	26	14
MXAN_7214	1	0	1	3	4	2	5	3	2	5	3	0	9	10	2
MXAN_7217	1	0	1	27	35	9	11	10	27	13	10	14	30	29	18
MXAN_7245	1	0	1	6	9	0	2	2	7	1	2	4	6	5	15
MXAN_7246	2	0	0	7	15	3	1	0	10	1	3	2	4	8	2
MXAN_7265	0	1	1	1	3	1	1	2	3	1	0	5	0	1	0
MXAN_7270	2	0	0	15	20	4	1	7	13	3	7	4	15	24	14
MXAN_7286	0	1	1	2	2	2	2	1	1	0	0	0	0	0	0
MXAN_7291	0	1	1	5	6	1	2	1	6	0	0	0	2	2	2
MXAN_7303	1	0	1	13	32	1	0	2	0	2	0	4	0	7	10
MXAN_7315	0	1	1	4	4	0	1	0	1	1	1	3	0	3	7
MXAN_7334	0	0	2	16	21	3	6	7	20	2	6	4	11	8	0
MXAN_7339	2	0	0	3	16	2	1	1	8	2	1	9	5	3	3
MXAN_7364	1	0	1	36	50	10	16	8	21	3	10	26	22	23	20
MXAN_7375	0	1	1	48	30	6	15	7	28	13	18	13	43	47	35
MXAN_7384	1	0	1	1	4	0	1	0	2	0	0	1	1	1	3
MXAN_7403	0	0	2	3.6	1	0	1.37	1	1	0	0	0	2	5	0
MXAN_7405	2	0	0	1.4	2	0	0.63	0	0	0	0	0	1	3	0
MXAN_7447	1	0	1	22	18	2	4	3	7	12	2	2	7	14	14
ogt	2	0	0	29	46	10	6	6	27	9	12	7	22	14	12
rpsP	1	0	1	25	62	13	12	13	34	26	37	26	33	65	37
trx	2	0	0	11	13	0	3	0	4	0	5	0	5	0	1
MXAN_1825	2.17	0	0	4.39	0	1.78	0	0	8.96	0	0	0	2.19	0	0
MXAN_7224	2.2	0	0	0.55	2.19	0	0	0	0	0	0	0	0	5.28	0.01
MXAN_4857	1.21	1	0	11.08	58.77	2.04	6.77	1.46	3.33	0	16.96	12.56	10.95	12.9	0
MXAN_0497	1	0	1.23	34.1	37.13	23.16	8.81	17.53	2.84	14.07	23.82	6.93	17.7	56.98	18.99
MXAN_2183	0	0	2.27	20.38	13.81	0.01	2.24	1.84	12.04	1.53	6.5	2.96	1.21	19.25	15.87
MXAN_6290	2.31	0	0	30	32.17	9	15.43	2	14.4	8	9	8.6	16	27.53	5.72
MXAN_2102	1.33	0	1	5	10.67	2.67	1	2.67	9	2	3.67	8.33	9	10.67	0.67
MXAN_3607	1.33	0	1	5	10.67	2.67	1	2.67	9	2	3.67	8.33	9	10.67	0.67
MXAN_5215	1.33	0	1	5	10.67	2.67	1	2.67	9	2	3.67	8.33	9	10.67	0.67
MXAN_2780	0	0	2.39	7.33	5.36	2.31	0	2.64	0	1.12	1.16	3.85	4.95	26.35	24.05
MXAN_2085	0.91	0	1.67	23.72	0.01	3.49	3.58	7.6	20.84	5.76	18.91	8.09	29.27	34.32	12.4
MXAN_0815	0.9	0	1.74	0	1.26	0	0	1.71	0	2.89	0.01	0	0	2.58	0
MXAN_1824	1.85	0	1	0.07	3	0.22	0	0	0	0	0	0	0.81	0	0
MXAN_5401	1.98	0	1	207.69	286.36	52.79	28.66	34.68	46.13	24.85	74.63	34.07	36.44	263.65	111.5
carR	0	0	3	7	8	0	0	0	2	1	4	4	8	14	3
carS	2	1	0	8	8	1	1	0	6	3	1	0	5	9	2
cobA	1	1	1	30	16	7	8	7	15	2	4	2	27	4	7
crm2	1	0	2	5	7	2	1	1	7	0	3	3	2	3	6
cumA	2	1	0	14	16	0	3	2	6	4	1	1	4	10	3
cysD	3	0	0	37	37	12	10	7	32	13	10	10	20	16	13
cysW	2	1	0	4	6	4	2	5	2	0	5	6	3	3	3
dut	2	0	1	8	8	1	1	2	2	1	4	2	8	7	4
fapA	0	0	3	11	21	9	5	7	12	4	8	12	14	28	9
maf	0	0	3	33	42	4	9	3	26	6	5	10	33	41	14
miaA	2	0	1	8	7	2	4	0	6	1	0	4	5	8	3
murB	1	0	2	17	15	3	8	4	16	6	5	7	17	32	7
MXAN_0008	0	0	3	12	6	0	2	1	0	1	4	4	4	9	9
MXAN_0046	2	0	1	62	105	16	22	12	30	15	12	99	56	181	129
MXAN_0103	2	0	1	65	101	17	21	18	48	14	39	16	27	72	28
MXAN_0104	1	0	2	23	9	2	3	5	7	1	6	9	19	11	14
MXAN_0109	1	0	2	1	8	3	0	1	4	0	0	1	4	3	0
MXAN_0125	1	0	2	49	63	5	13	9	27	7	12	14	20	49	12
MXAN_0137	2	0	1	11	28	1	14	3	15	8	8	4	9	31	12
MXAN_0150	1	1	1	4	7	4	1	2	4	0	4	2	0	14	0
MXAN_0152	3	0	0	0	2	0	1	2	0	3	0	0	2	2	0
MXAN_0178	2	0	1	105	104	25	20	13	38	6	17	22	45	58	44
MXAN_0241	2	0	1	1	6	1	0	0	0	0	0	0	0	3	4
MXAN_0252	3	0	0	54	74	10	12	7	24	16	7	21	35	39	55
MXAN_0275	0	0	3	13	28	2	2	2	11	1	3	2	5	5	1
MXAN_0292	0	0	3	2	6	1	2	1	2	0	1	0	1	10	1
MXAN_0300	1	0	2	34	43	8	13	4	10	8	8	7	20	30	20
MXAN_0326	1	0	2	25	14	4	9	3	34	8	12	7	2	45	17
MXAN_0334	2	0	1	0	4	2	0	1	4	0	2	0	0	5	2
MXAN_0367	0	1	2	51	50	6	7	7	24	16	24	6	19	32	16
MXAN_0389	2	0	1	28	35	6	11	6	10	1	7	9	20	23	20
MXAN_0401	2	0	1	2	1	0	1	1	3	0	0	0	0	4	1
MXAN_0406	1	0	2	9	6	2	4	1	4	1	1	3	1	7	5
MXAN_0408	1	0	2	0	1	4	0	0	1	1	2	1	1	1	0
MXAN_0410	1	0	2	12	9	1	6	5	6	2	5	1	11	7	5
MXAN_0438	3	0	0	19	19	5	3	5	8	6	4	2	4	13	16
MXAN_0596	1	0	2	2	3	1	1	1	4	0	3	2	0	3	8
MXAN_0628	2	0	1	1	1	3	0	1	0	0	0	0	1	3	4
MXAN_0633	1	0	2	36	10	5	4	3	17	0	8	11	23	29	9
MXAN_0652	1	0	2	34	56	10	14	10	31	10	12	5	24	30	18
MXAN_0685	1	0	2	7	7	2	0	0	3	0	0	2	1	7	0
MXAN_0747	3	0	0	11	5	1	1	2	1	2	1	0	4	8	3
MXAN_0839	1	0	2	19	26	5	3	3	23	2	12	8	10	26	11
MXAN_0846	2	0	1	0	0	0	2	0	0	0	0	1	1	3	0
MXAN_0854	2	0	1	16	21	2	1	3	8	1	6	24	6	70	43
MXAN_0857	1	1	1	25	25	8	5	4	13	5	5	6	13	18	3
MXAN_0909	3	0	0	42	32	6	17	1	31	9	16	7	23	53	19
MXAN_0975	2	0	1	11	28	2	3	0	4	1	1	5	11	5	5
MXAN_1008	3	0	0	2	7	0	0	0	1	0	1	3	2	3	1
MXAN_1017	1	0	2	8	1	3	9	0	13	5	0	0	10	4	0
MXAN_1115	2	1	0	1	6	2	1	2	6	0	2	3	0	9	7
MXAN_1133	2	0	1	51	48	13	10	3	31	2	12	7	14	30	20
MXAN_1174	2	0	1	41	51	10	3	1	16	6	5	9	32	42	15
MXAN_1213	2	0	1	2	5	1	0	2	4	0	1	0	0	0	0
MXAN_1254	1	0	2	13	22	3	1	0	7	9	1	1	5	11	1
MXAN_1309	2	0	1	70	105	20	9	7	26	4	2	44	22	57	34
MXAN_1387	2	0	1	14	17	8	7	0	14	2	3	6	17	23	12
MXAN_1403	0	1	2	4	3	0	0	2	0	1	0	2	2	6	2
MXAN_1440	0	0	3	35	54	16	11	7	31	11	14	18	47	50	41
MXAN_1492	2	0	1	18	39	4	1	0	3	3	8	3	2	26	14
MXAN_1493	1	0	2	87	85	16	25	17	77	28	21	23	24	53	13
MXAN_1498	2	1	0	62	43	8	14	6	43	9	16	16	32	26	22
MXAN_1501	2	0	1	12	19	1	1	2	10	2	3	2	3	2	3
MXAN_1515	1	0	2	35	33	7	6	3	19	4	9	19	17	82	37
MXAN_1543	2	0	1	20	29	4	8	3	14	3	6	4	11	20	2
MXAN_1579	2	0	1	10	4	3	2	2	7	0	3	3	7	6	7
MXAN_1593	2	0	1	19	32	5	10	5	14	2	7	5	9	31	14
MXAN_1622	1	1	1	41	102	13	13	8	42	14	16	17	39	44	17
MXAN_1643	0	1	2	9	20	2	2	0	5	7	3	5	3	24	2
MXAN_1664	2	0	1	7	5	5	3	0	10	2	2	4	8	16	12
MXAN_1669	2	1	0	4.01	10.41	1	0	0	5	0	2	5	3.15	7.72	8.98
MXAN_1680	1	1	1	11	14	3	5	3	11	1	1	5	10	11	2
MXAN_1681	2	0	1	4	9	3	3	2	5	0	0	3	5	8	4
MXAN_1684	0	0	3	114	76	20	24	14	52	20	32	13	34	52	23
MXAN_1727	1	0	2	25	11	7	10	3	7	1	10	10	12	15	6
MXAN_1728	1	0	2	16	14	2	0	3	9	9	6	2	11	19	3
MXAN_1736	2	0	1	1	7	1	1	1	2	0	1	0	1	4	0
MXAN_1762	3	0	0	3	8	4	2	1	7	0	0	2	3	3	3
MXAN_1765	0	1	2	6	3	1	2	5	2	0	1	3	10	6	0
MXAN_1783	1	0	2	11	17	4	6	4	8	8	5	1	12	13	7
MXAN_1795	1	0	2	12	18	2	4	1	0	2	4	0	6	11	7
MXAN_1827	3	0	0	0	0	0	0	2	5	0	0	0	0	0	0
MXAN_1838	1	1	1	3	8	1	1	0	2	0	0	0	1	1	0
MXAN_1839	0	0	3	1	2	1	0	0	4	0	0	0	0	0	0
MXAN_1850	1	0	2	2	9	0	2	0	5	2	1	0	3	5	0
MXAN_1852	0	1	2	2	0	0	1	0	3	0	1	1	0	2	0
MXAN_1853	3	0	0	3	9	2	0	2	6	0	0	0	0	0	0
MXAN_1859	2	0	1	1	5	1	0	0	0	0	0	0	2	0	0
MXAN_1861	2	0	1	1	0	0	1	0	4	0	0	1	0	0	0
MXAN_1863	1	1	1	0	7	1	2	1	4	0	0	0	3	0	0
MXAN_2019	2	0	1	7	17	2	0	3	5	1	1	3	4	12	8
MXAN_2040	3	0	0	74	78	21	21	14	48	11	17	18	45	52	19
MXAN_2046	2	0	1	4	5	0	1	3	3	6	2	7	8	6	0
MXAN_2107	2	0	1	35	62	14	11	12	23	6	6	1	20	15	3
MXAN_2115	1	1	1	0	0	0	2	1	3	0	0	0	0	0	0
MXAN_2158	1	1	1	55.67	35.87	15	17.68	8	26.41	9.23	19	19	46.32	76.32	41
MXAN_2176	0	0	3	38	68	10	16	13	23	12	20	3	27	37	32
MXAN_2193	0	0	3	12	11	2	2	3	8	3	4	3	8	8	7
MXAN_2205	2	0	1	17	20	8	7	2	18	5	5	5	16	11	11
MXAN_2207	1	0	2	4	5	1	4	0	8	0	1	3	1	2	5
MXAN_2246	3	0	0	6	7	4	0	0	6	0	5	0	3	1	2
MXAN_2303	3	0	0	19	14	4	16	8	19	8	4	3	19	11	15
MXAN_2311	2	0	1	33	41	10	13	11	24	14	8	4	28	33	8
MXAN_2351	1	0	2	1	9	0	0	1	0	0	4	2	4	17	1
MXAN_2395	0	0	3	10	22	3	1	1	7	0	0	2	11	15	10
MXAN_2410	2	0	1	66	33	12	16	7	51	21	30	17	36	49	23
MXAN_2451	1	0	2	31	54	7	5	6	19	10	15	21	25	45	18
MXAN_2529	2	0	1	19	11	6	1	3	6	3	3	5	16	27	15
MXAN_2569	0	0	3	37	46	4	11	7	32	4	18	11	12	29	53
MXAN_2581	1	0	2	1	6	0	0	2	2	0	2	0	2	2	1
MXAN_2691	0	0	3	21	16	3	7	4	10	3	8	10	19	40	8
MXAN_2717	3	0	0	18	20	0	6	2	12	4	14	6	14	20	8
MXAN_2772	1	0	2	3	2	0	2	0	7	0	2	0	1	8	4
MXAN_2774	0	0	3	1	0	0	0	1	0	1	0	0	3	1	2
MXAN_2828	1	0	2	1	1	0	0	0	3	0	0	1	0	5	0
MXAN_2833	1	1	1	20	9	5	2	3	15	3	7	5	8	20	6
MXAN_2838	1	0	2	165	119	43	33	23	99	29	68	41	67	107	88
MXAN_2866	1	0	2	53	47	16	7	12	33	7	10	6	16	23	11
MXAN_2933	2	1	0	1	4	1	0	1	1	1	0	0	1	1	2
MXAN_3131	0	0	3	105	85	25	29	19	89	19	54	14	62	79	48
MXAN_3166	2	0	1	14	14	6	0	0	2	3	2	5	5	24	5
MXAN_3179	3	0	0	30.74	47.61	6.44	11.52	8.96	27.38	8	20.84	16.52	15.51	88.58	48.07
MXAN_3194	3	0	0	0	1	0	0	0	1	1	0	12	0	11	5
MXAN_3239	2	0	1	5	16	3	2	2	4	2	0	2	2	18	2
MXAN_3240	3	0	0	2	2	0	1	0	0	0	0	0	1	5	0
MXAN_3241	1	0	2	81	70	13	18	10	51	15	15	9	47	13	12
MXAN_3270	2	0	1	24	29	8	2	2	7	2	9	10	13	32	22
MXAN_3363	0	0	3	0	7	0	0	3	9	0	1	1	4	5	2
MXAN_3393	2	0	1	16	12	5	3	1	7	3	3	2	1	7	7
MXAN_3394	1	1	1	156	180	48	55	30	99	46	57	39	106	90	50
MXAN_3416	1	0	2	8	11	2	1	2	4	2	4	2	3	5	5
MXAN_3429	0	1	2	3	30	5	5	0	9	5	7	2	4	12	4
MXAN_3433	2	0	1	25	28	4	12	9	14	3	19	3	14	86	71
MXAN_3436	1	1	1	23	43	4	10	3	16	7	12	2	13	29	8
MXAN_3463	2	0	1	37	32	11	10	4	30	11	16	6	21	18	13
MXAN_3464	1	0	2	13	44	7	11	13	21	7	7	9	7	12	5
MXAN_3476	1	0	2	50	74	8	19	12	40	23	28	22	61	79	25
MXAN_3490	1	0	2	113	123	19	17	21	48	23	36	25	50	49	20
MXAN_3579	3	0	0	16	12	3	4	4	12	5	3	2	12	18	6
MXAN_3622	1	0	2	19	19	5	3	7	19	5	2	9	10	10	8
MXAN_3658	2	0	1	8	10	1	1	0	3	0	2	0	12	10	5
MXAN_3860	1	0	2	22	13	4	11	3	12	4	5	2	15	17	11
MXAN_3871	3	0	0	4	2	0	1	0	1	0	0	1	0	0	0
MXAN_3872	1	0	2	1	0	0	0	0	1	0	0	0	0	4	3
MXAN_3901	1	0	2	69	107	16	29	20	68	28	43	17	32	59	34
MXAN_3902	1	0	2	109	86	21	18	18	79	22	37	17	78	34	18
MXAN_3924	1	0	2	45	31	5	14	2	8	5	6	9	7	21	10
MXAN_3929	1	0	2	18	20	4	8	4	9	2	6	5	9	18	6
MXAN_3946	2	0	1	34	68	6	10	11	36	9	20	9	20	33	38
MXAN_4004	2	0	1	3	9	1	0	3	1	2	1	4	2	7	2
MXAN_4033	1	1	1	361	481	43	75	37	148	38	49	65	140	178	125
MXAN_4085	2	1	0	201	154	38	54	28	96	31	57	29	99	97	50
MXAN_4102	1	1	1	53	41	11	9	11	51	22	9	15	38	32	9
MXAN_4127	2	1	0	17	20	3	3	4	11	8	10	4	6	13	4
MXAN_4195	2	0	1	112	177	40	49	25	121	37	60	31	92	269	133
MXAN_4198	2	0	1	34	39	5	5	4	17	8	6	12	19	52	27
MXAN_4277	2	0	1	93	125	24	41	36	64	41	99	27	90	461	226
MXAN_4316	0	1	2	0	2	2	1	1	5	2	3	1	0	2	0
MXAN_4320	2	0	1	3	1	0	0	0	1	0	0	0	0	2	0
MXAN_4342	0	0	3	5	0	0	2	1	2	0	2	2	3	2	2
MXAN_4404	1	0	2	1	5	1	4	1	3	1	1	1	1	1	4
MXAN_4412	2	0	1	67	56	12	32	18	61	25	42	21	38	29	16
MXAN_4487	1	0	2	15	40	3	4	0	15	9	14	11	10	28	13
MXAN_4494	1	0	2	28	31	10	6	3	14	2	10	6	7	44	13
MXAN_4503	1	1	1	0	0	0	0	0	1	0	0	0	0	0	0
MXAN_4523	2	1	0	64	37	8	15	14	38	10	25	5	31	14	7
MXAN_4524	1	0	2	46	63	10	7	15	17	9	40	16	18	29	18
MXAN_4543	2	0	1	44	46	16	8	7	26	12	21	11	31	42	29
MXAN_4548	2	1	0	39	13	3	4	8	17	5	4	9	17	9	7
MXAN_4581	1	0	2	51	22	10	11	8	20	9	13	4	32	24	19
MXAN_4663	2	0	1	3	4	0	0	0	6	0	1	1	2	4	3
MXAN_4744	1	1	1	8	16	2	4	3	8	1	3	1	18	11	3
MXAN_4844	2	0	1	5	22	2	8	5	15	1	2	10	7	13	4
MXAN_4931	2	0	1	39	35	5	12	9	27	10	12	7	26	30	7
MXAN_4939	3	0	0	3	14	2	1	3	9	0	1	4	0	3	5
MXAN_4960	1	0	2	10	8	2	5	2	12	1	5	5	16	13	7
MXAN_4985	0	0	3	16	19	3	0	0	4	2	2	9	17	50	12
MXAN_4995	0	0	3	14	7	1	5	2	1	0	0	5	7	12	12
MXAN_5047	0	0	3	117	113	19	36	15	86	34	47	26	52	124	49
MXAN_5059	0	0	3	15	18	4	15	6	22	3	8	21	17	28	20
MXAN_5065	1	0	2	8	10	2	0	0	11	2	5	12	4	18	17
MXAN_5155	1	0	2	8	6	3	3	0	4	1	5	1	4	7	13
MXAN_5213	1	0	2	14	17	2	6	4	5	3	6	3	7	13	2
MXAN_5216	1	1	1	16	20	7	3	3	10	1	4	3	5	26	6
MXAN_5218	2	0	1	3	9	5	3	3	7	1	2	1	4	3	4
MXAN_5231	2	0	1	4	7	1	1	0	2	4	1	0	0	3	0
MXAN_5232	2	1	0	20	16	4	3	3	11	10	5	2	10	16	3
MXAN_5245	1	0	2	41	29	7	9	7	23	2	10	10	5	8	6
MXAN_5248	1	0	2	60	57	10	7	12	33	11	11	20	22	55	40
MXAN_5263	1	0	2	22	18	6	2	1	11	4	5	11	6	15	4
MXAN_5271	1	0	2	12	16	1	1	4	5	3	10	7	7	11	9
MXAN_5275	1	0	2	5	7	2	5	3	10	1	2	1	1	3	4
MXAN_5277	3	0	0	17	14	4	0	5	11	6	5	3	8	11	4
MXAN_5285	1	0	2	199	156	43	41	21	117	27	72	39	84	189	77
MXAN_5287	0	0	3	5	0	2	0	2	0	1	1	0	9	2	0
MXAN_5307	1	1	1	36	79	17	13	15	51	20	21	19	45	43	12
MXAN_5379	0	1	2	15	16	2	3	7	17	1	7	3	14	7	9
MXAN_5397	0	0	3	9	21	3	5	4	16	4	6	4	12	17	6
MXAN_5433	2	1	0	4	16	0	5	4	9	0	2	2	2	6	6
MXAN_5439	0	0	3	19	37	7	8	4	21	14	18	3	22	15	8
MXAN_5468	2	0	1	26	26	6	14	7	27	2	8	1	14	17	16
MXAN_5477	2	0	1	17	37	2	2	3	10	3	7	4	8	9	4
MXAN_5479	0	0	3	5	15	1	4	2	4	1	1	1	2	4	5
MXAN_5508	3	0	0	63	87	17	17	10	39	21	13	9	53	30	8
MXAN_5518	1	0	2	125	147	25	39	18	68	41	21	32	87	130	58
MXAN_5526	0	0	3	53	59	8	23	14	50	16	18	10	34	37	16
MXAN_5589	1	0	2	6	6	0	0	1	1	0	1	8	5	17	8
MXAN_5621	3	0	0	19	15	3	9	2	5	3	7	2	8	21	5
MXAN_5633	2	0	1	10	8	0	6	1	12	10	6	0	12	9	10
MXAN_5651	1	0	2	7	3	0	1	2	5	2	0	7	2	9	11
MXAN_5652	2	0	1	2	3	0	2	1	3	1	0	2	2	6	0
MXAN_5654	3	0	0	0	4	0	1	0	1	2	0	2	2	9	5
MXAN_5659	2	0	1	82	57	12	19	15	31	15	21	20	39	56	27
MXAN_5842	2	0	1	3	4	2	2	0	5	3	0	2	1	15	9
MXAN_5865	2	0	1	14	13	4	5	3	9	2	5	4	11	11	11
MXAN_5894	2	0	1	12	2	3	2	2	5	4	4	4	3	9	4
MXAN_5938	3	0	0	14	17	5	5	1	6	2	5	3	9	13	14
MXAN_5945	1	1	1	20	9	3	1	3	9	4	2	9	9	30	10
MXAN_5961	2	1	0	8	1	0	1	1	2	1	0	0	1	13	0
MXAN_5991	2	0	1	8	1	1	2	0	3	0	3	3	2	13	4
MXAN_5998	0	0	3	2	13	1	1	0	4	2	3	0	1	3	2
MXAN_6002	1	0	2	19	17	6	3	3	14	13	5	8	11	29	14
MXAN_6143	1	1	1	3	3	2	5	1	4	5	2	0	2	7	2
MXAN_6154	0	1	2	17	20	4	6	1	8	5	9	7	6	18	6
MXAN_6168	1	0	2	4	7	1	4	1	4	1	0	2	2	4	1
MXAN_6234	0	0	3	8	24	3	2	2	8	3	4	11	2	29	5
MXAN_6250	1	0	2	29	20	3	5	2	10	4	8	13	21	33	24
MXAN_6255	1	1	1	29	25	5	8	3	12	14	2	2	24	31	4
MXAN_6292	1	0	2	2	13	0	1	1	3	1	1	0	0	1	1
MXAN_6351	2	0	1	106	130	17	24	21	75	13	19	14	56	81	25
MXAN_6390	3	0	0	30	22	11	2	5	8	5	4	4	14	34	7
MXAN_6403	2	0	1	22	28	2	9	4	16	8	15	6	7	10	2
MXAN_6447	1	1	1	1	10	1	1	1	0	0	3	6	2	17	5
MXAN_6588	2	0	1	0	0	0	0	0	2	1	1	0	1	2	1
MXAN_6591	0	1	2	8	10	4	7	2	8	0	3	6	7	10	18
MXAN_6631	2	0	1	20	23	7	9	6	18	6	4	5	20	14	13
MXAN_6638	2	0	1	20	29	3	7	9	19	4	14	3	16	15	8
MXAN_6651	2	0	1	3	8	0	0	0	3	1	2	7	8	15	4
MXAN_6681	1	1	1	8	12	2	1	4	8	4	5	2	8	15	1
MXAN_6686	2	0	1	15	28	1	9	0	17	6	4	4	11	23	3
MXAN_6713	2	0	1	14	8	4	4	0	0	2	0	1	1	8	5
MXAN_6741	1	0	2	22	34	8	5	2	14	3	6	12	17	31	12
MXAN_6813	2	0	1	57	57	12	12	10	41	15	14	7	21	54	35
MXAN_6838	1	1	1	4	4	1	5	1	6	1	3	1	1	0	1
MXAN_6840	2	0	1	18	8	4	6	5	17	7	0	5	11	15	3
MXAN_6843	1	0	2	2	9	0	0	2	3	1	2	1	1	0	0
MXAN_6844	1	0	2	3	1	2	1	1	0	0	0	1	2	3	0
MXAN_6882	1	1	1	13	5	5	8	6	7	6	5	4	10	17	10
MXAN_6914	0	0	3	2	6	0	2	0	2	0	1	1	0	11	6
MXAN_6917	2	0	1	13	15	0	1	1	3	4	0	0	5	11	9
MXAN_6983	1	0	2	5	0	1	2	0	3	0	0	2	6	6	5
MXAN_6984	2	0	1	21	18	9	7	8	14	6	6	9	11	12	2
MXAN_6994	1	0	2	4	7	1	2	2	2	0	0	5	2	10	4
MXAN_6995	2	0	1	3	15	0	0	0	3	1	0	0	6	3	6
MXAN_7010	2	0	1	9	9	1	0	3	4	1	1	7	5	3	6
MXAN_7047	2	1	0	58	40	5	9	13	28	14	10	11	23	35	17
MXAN_7055	0	0	3	0	0	0	0	0	0	0	0	0	0	1.66	0
MXAN_7086	0	2	1	68	48	16	29	15	37	11	21	21	51	51	25
MXAN_7101	2	1	0	0	0	0	0	0	0	0	0	0	0	0	0
MXAN_7114	0	1	2	25	28	8	7	4	6	5	10	6	9	39	3
MXAN_7128	1	1	1	6	1	0	0	1	2	0	1	0	0	5	0
MXAN_7138	0	1	2	15	5	2	4	2	9	3	3	6	7	8	2
MXAN_7231	1	0	2	12	19	3	1	2	8	2	2	0	6	14	11
MXAN_7238	2	0	1	2	4	0	1	0	2	1	0	0	1	0	0
MXAN_7247	2	0	1	2	11	1	2	2	9	0	2	1	0	3	3
MXAN_7250	1	0	2	4	17	1	3	1	6	0	3	2	0	16	2
MXAN_7280	2	0	1	5	3	2	3	0	2	2	1	2	0	1	0
MXAN_7283	2	1	0	0	4	1	1	1	1	0	1	0	2	2	4
MXAN_7285	1	1	1	2	9	2	2	1	2	1	1	0	6	2	0
MXAN_7289	3	0	0	7	23	2	0	1	8	4	1	1	1	4	1
MXAN_7319	1	0	2	7	24	3	5	3	6	2	4	4	12	16	3
MXAN_7330	0	0	3	11	17	2	3	6	13	6	1	3	4	7	10
MXAN_7348	1	0	2	102	110	11	29	28	74	29	40	16	48	33	37
MXAN_7399	2	0	1	15	39	5	6	6	19	3	6	12	7	33	14
MXAN_7449	2	0	1	52	52	13	9	13	38	11	17	15	31	35	11
MXAN_7459	2	0	1	4	3	0	2	0	5	0	3	2	2	5	4
MXAN_7460	0	0	3	137	172	42	43	21	60	36	23	18	91	102	31
MXAN_7489	1	0	2	0	0	0	0	0	0	0	0	0	0	0	2
MXAN_7502	1	0	2	24.4	7.22	3.08	7.99	2	17.85	8.77	5.33	6	12.79	15.08	12
nusB	3	0	0	80	138	17	30	20	87	27	36	36	53	80	57
phoB	1	0	2	58	74	12	13	12	54	19	14	6	26	61	41
prt1	1	1	1	1	12	2	3	2	8	0	0	0	0	2	1
pth	1	0	2	71	90	23	33	20	66	11	13	13	39	54	10
rfbC	2	0	1	32	47	13	14	12	30	12	22	17	38	37	29
rnhB	0	0	3	9	5	3	0	0	4	3	0	6	4	16	3
rpiA	1	1	1	16	15	9	8	6	8	10	2	10	16	19	11
rpmB	0	0	3	76	172	21	24	20	38	27	33	43	52	113	84
rpsN	0	0	3	212	299	30	59	27	153	63	50	89	150	116	132
socA2	1	0	2	6	6	2	1	2	8	0	4	4	2	9	0
MXAN_0514	0	2	1.06	25.54	0	7.96	4.59	5	0	0	11.95	3	18.07	5.7	7
MXAN_6581	3.19	0	0	10.53	18.34	0.09	4.87	0.53	3.04	3.28	4.22	0	4.83	17.09	8.96
MXAN_0650	3.24	0	0	38.99	39.26	7.97	16.44	1.38	31.85	15.9	20.91	11.14	42.56	26.67	22.83
MXAN_4822	0	1	2.41	8.43	6.01	0	2	0	3	0	0	1	7	5	6
MXAN_2086	2.09	0	1.33	49.28	90.99	13.51	25.42	11.4	40.16	25.24	25.09	18.91	13.73	52.68	31.6
MXAN_2182	0	1	2.73	39.62	27.19	10.99	6.76	7.25	16.65	6.47	12.5	8.04	7.79	21.75	10.13
MXAN_0498	0	0	3.77	58.9	67.87	4.84	18.19	4.47	65.16	9.93	12.18	7.07	26.3	37.02	37.01
MXAN_6377	1.81	0	1.97	4.96	5.79	0	1.86	1.49	22.51	3.69	5.18	2.19	4.26	12.45	0.1
MXAN_0508	3.9	0	0	681.79	694.5	152	127.83	47.94	249.04	102.07	106.89	173.39	429.31	540.27	285.66
MXAN_0513	2	0	1.94	2.46	35	0.04	0.41	0	10	10	1.05	0	2.93	3.3	0
ada	2	0	2	99	96	22	12	18	46	16	19	24	36	34	18
adh	1	1	2	3	1	0	1	3	6	0	0	0	1	4	0
bioF	2	1	1	6	18	3	10	2	10	3	0	7	12	13	5
cls	4	0	0	0	11	1	1	2	6	1	0	3	1	1	0
def	0	1	3	58	78	21	19	7	40	5	13	16	46	52	30
difB	1	0	3	78	100	26	20	10	44	21	15	31	46	94	41
dpbF	3	0	1	3	4	0	2	1	5	1	0	0	0	2	3
folK	0	1	3	64	102	16	18	12	43	18	20	27	46	75	50
gidB	2	0	2	36	22	10	12	5	30	5	10	8	20	28	16
hemU	4	0	0	6	13	2	2	3	7	0	1	2	4	2	1
hisF	2	0	2	13	17	5	1	1	5	5	1	1	5	3	5
MXAN_0012	1	0	3	7	6	0	1	0	3	0	0	0	3	2	1
MXAN_0016	3	0	1	94	108	28	22	28	66	25	32	23	55	52	24
MXAN_0035	2	0	2	4	2	5	0	1	5	2	1	1	0	3	2
MXAN_0036	1	0	3	4	7	1	0	1	0	1	2	2	0	2	2
MXAN_0151	2	1	1	3	1	2	1	1	5	0	0	2	7	4	2
MXAN_0244	2	1	1	14	8	5	4	3	10	4	0	5	3	13	6
MXAN_0273	2	1	1	5	4	1	0	0	3	0	0	0	0	1	0
MXAN_0299	2	0	2	1	9	1	4	1	4	1	1	2	2	7	0
MXAN_0305	2	1	1	11	12	1	1	3	9	0	2	4	5	3	0
MXAN_0325	1	0	3	0	4	2	1	1	13	0	3	1	6	10	6
MXAN_0374	1	1	2	10	6	2	2	1	2	0	2	2	5	18	10
MXAN_0387	1	0	3	8	14	0	1	0	6	2	0	2	0	4	5
MXAN_0500	2	1	1	15	15	2	6	5	10	2	6	9	17	23	8
MXAN_0517	2	2	0	9	8	4	4	2	4	1	3	1	6	4	6
MXAN_0523	3	0	1	17	55	11	8	17	31	8	7	12	26	41	25
MXAN_0555	2	1	1	8	4	4	2	2	0	1	5	1	0	3	1
MXAN_0589	2	1	1	4	2	1	3	4	12	0	1	0	1	1	0
MXAN_0601	1	0	3	9	8	4	0	1	6	1	4	3	3	11	4
MXAN_0638	1	0	3	57	63	12	13	17	39	15	18	19	32	38	20
MXAN_0664	2	2	0	19	12	7	4	7	12	0	4	6	17	24	12
MXAN_0675	2	0	2	34	37	5	9	10	26	7	12	8	13	12	17
MXAN_0677	3	0	1	150	184	41	49	24	115	45	81	23	108	65	42
MXAN_0697	3	0	1	2	0	2	0	1	3	0	0	1	0	1	1
MXAN_0707	2	1	1	6	10	3	1	1	6	0	0	3	2	7	3
MXAN_0849	0	0	4	13	8	3	3	2	6	1	5	3	6	22	4
MXAN_0908	3	0	1	9	19	2	1	0	6	5	7	3	2	10	5
MXAN_0911	2	1	1	20	19	2	6	3	15	1	2	3	7	18	10
MXAN_0929	2	1	1	1	8	5	4	3	7	0	4	2	4	8	5
MXAN_0939	2	0	2	4	4	5	2	4	3	0	4	5	2	10	2
MXAN_0944	2	0	2	13	6	10	8	2	13	8	7	2	7	11	2
MXAN_0955	2	0	2	14	18	3	2	0	14	3	6	2	5	23	5
MXAN_0970	2	0	2	13	7	4	2	3	4	3	2	1	2	5	1
MXAN_0985	0	0	4	17	28	2	4	6	14	1	6	6	8	20	8
MXAN_0987	1	1	2	323	295	93	85	60	211	90	85	59	133	293	105
MXAN_1054	3	1	0	3	1	1	2	1	1	1	0	0	0	14	3
MXAN_1251	2	0	2	8	3	0	0	0	0	1	0	4	5	6	6
MXAN_1255	2	1	1	15	29	4	3	4	10	4	10	2	11	15	12
MXAN_1268	3	1	0	10	14	3	4	2	5	2	3	6	6	12	5
MXAN_1271	1	0	3	12	18	0	5	2	6	1	2	3	9	19	10
MXAN_1321	1	0	3	4	4	1	0	2	3	1	0	1	0	1	1
MXAN_1323	2	1	1	10	8	2	3	1	2	0	3	3	5	3	1
MXAN_1346	2	0	2	18	21	7	5	7	11	6	5	9	14	25	8
MXAN_1506	1	0	3	1	12	1	3	1	2	0	0	3	5	2	3
MXAN_1508	2	1	1	149	172	52	4	7	8	5	7	4	4	23	1
MXAN_1552	2	0	2	37	42	13	10	7	27	11	10	14	22	50	21
MXAN_1554	2	0	2	3	5	1	1	3	3	0	2	1	1	5	5
MXAN_1574	2	0	2	31	50	14	11	9	29	10	10	13	29	30	49
MXAN_1628	2	0	2	95	128	10	22	17	86	13	22	27	46	23	18
MXAN_1634	0	0	4	121	237	37	34	19	87	45	34	68	105	105	74
MXAN_1645	3	0	1	20	27	1	5	4	13	9	10	6	9	16	6
MXAN_1691	1	1	2	3	1	1	2	2	0	0	1	2	1	0	2
MXAN_1705	1	0	3	59	97	14	22	12	42	15	18	19	28	14	13
MXAN_1709	2	1	1	24	57	10	13	5	38	7	21	6	21	44	13
MXAN_1739	2	0	2	12	23	6	6	3	12	6	6	2	6	18	16
MXAN_1770	1	0	3	9	9	4	3	3	6	3	4	8	7	7	3
MXAN_1774	3	0	1	9	17	2	1	1	5	1	4	3	1	5	3
MXAN_1801	2	1	1	151	317	38	59	32	116	53	62	84	120	235	131
MXAN_1805	0	1	3	172	308	54	61	42	181	74	81	35	108	85	53
MXAN_1844	2	0	2	1	1	0	1	0	0	0	0	1	0	0	0
MXAN_1877	3	0	1	12	9	0	1	1	0	0	1	1	4	3	2
MXAN_1895	1	0	3	12	14	2	0	2	6	4	3	3	10	16	13
MXAN_1975	1	0	3	9	10	3	5	1	13	5	2	2	5	10	10
MXAN_2105	3	0	1	3	14	2	0	3	8	0	1	4	4	8	1
MXAN_2130	2	0	2	28	27	8	2	3	5	1	3	7	9	30	14
MXAN_2157	1	0	3	12.33	19.13	4	4.32	2	7.59	11.77	3	4	7.68	15.68	12
MXAN_2171	3	0	1	23	49	8	10	15	38	17	20	13	25	29	15
MXAN_2184	1	1	2	9	8	0	1	1	6	0	1	2	3	10	1
MXAN_2185	3	0	1	8	22	3	3	2	8	4	5	2	3	10	4
MXAN_2301	1	1	2	5	3	2	1	2	4	1	2	0	0	7	0
MXAN_2304	2	0	2	9	9	2	3	3	5	0	0	1	5	4	1
MXAN_2310	4	0	0	5	3	4	0	0	2	1	0	1	1	7	0
MXAN_2333	3	0	1	14	19	1	7	1	10	3	4	7	4	16	5
MXAN_2379	3	0	1	43	51	8	15	6	32	5	8	9	33	29	21
MXAN_2384	0	1	3	518	383	92	118	62	77	32	30	70	209	451	259
MXAN_2452	2	1	1	193	177	59	82	44	144	58	54	58	153	176	100
MXAN_2528	1	0	3	60	63	7	13	18	48	18	28	24	33	59	45
MXAN_2623	3	0	1	11	20	4	3	2	13	3	8	5	14	14	2
MXAN_2669	0	1	3	120	94	13	17	10	45	16	27	34	54	69	44
MXAN_2810	4	0	0	25	46	11	5	7	7	3	8	11	22	23	9
MXAN_2813	0	1	3	35	33	4	5	3	30	2	14	8	30	41	9
MXAN_2821	2	0	2	3	5	1	1	1	5	0	1	6	12	18	12
MXAN_2839	0	0	4	59	51	11	12	7	30	18	12	21	30	44	44
MXAN_2845	2	0	2	27	8	0	1	4	13	2	5	5	5	18	13
MXAN_2854	0	0	4	55	47	5	10	9	33	17	15	8	19	30	18
MXAN_2887	2	0	2	27	14	7	4	2	13	2	3	4	8	25	22
MXAN_2900	1	3	0	23	21	3	3	3	7	0	0	5	10	21	7
MXAN_2928	2	1	1	5	4	0	2	1	9	0	3	0	0	4	1
MXAN_2930	4	0	0	9	11	2	5	2	9	2	0	2	3	3	3
MXAN_2931	1	0	3	3	8	2	7	2	8	1	2	1	3	3	2
MXAN_2932	1	0	3	0	5	2	1	1	5	0	1	3	1	7	5
MXAN_3089	0	2	2	4	1	1	0	0	0	0	2	3	2	9	1
MXAN_3091	3	0	1	13	26	2	4	2	15	8	5	11	4	15	7
MXAN_3156	1	0	3	29	24	8	6	5	9	3	11	6	6	16	8
MXAN_3168	0	1	3	19	16	4	2	2	7	7	5	0	4	14	9
MXAN_3212	2	1	1	3	10	0	0	1	3	2	4	2	1	3	0
MXAN_3226	2	0	2	2	5	0	4	2	6	1	0	2	3	10	4
MXAN_3243	3	0	1	52	48	10	24	7	64	9	20	14	34	31	19
MXAN_3362	0	1	3	60	85	10	11	6	22	8	17	11	12	41	16
MXAN_3378	2	1	1	16	23	4	4	2	9	4	1	4	7	10	5
MXAN_3404	1	1	2	11	7	1	1	0	7	1	3	7	10	16	9
MXAN_3432	2	0	2	48	57	14	16	8	48	15	21	14	37	68	45
MXAN_3484	2	0	2	2	1	0	3	1	10	0	0	3	0	5	0
MXAN_3637	0	2	2	3	13	2	2	3	6	0	3	3	1	11	2
MXAN_3639	1	2	1	291	314	52	108	96	279	80	52	65	181	30	30
MXAN_3648	3	0	1	23	23	7	12	7	10	5	8	4	32	26	4
MXAN_3651	0	0	4	0	3	0	6	0	1	0	0	0	0	1	0
MXAN_3675	2	0	2	5	4	5	0	1	8	0	3	0	3	7	5
MXAN_3874	1	1	2	2	0	1	0	0	3	2	0	0	2	3	4
MXAN_3887	3	1	0	34	26	11	9	5	9	6	6	6	9	33	12
MXAN_3888	3	0	1	27	66	7	20	13	19	2	10	6	18	28	22
MXAN_3895	2	2	0	74	80	15	25	24	65	16	48	18	36	36	24
MXAN_3909	1	1	2	11	4	0	1	1	2	1	3	1	7	6	0
MXAN_3910	1	0	3	9	8	0	3	0	9	3	0	4	3	2	1
MXAN_3927	4	0	0	37	54	8	6	12	34	6	11	16	27	30	18
MXAN_3994	3	0	1	3	11	2	1	1	1	2	0	1	0	13	1
MXAN_4061	3	0	1	122	191	52	58	27	99	52	106	36	53	135	92
MXAN_4076	1	1	2	20	19	7	8	4	8	2	1	7	6	24	9
MXAN_4115	1	0	3	3	8	2	0	2	2	0	1	1	10	7	1
MXAN_4247	1	0	3	7	2	2	4	0	5	4	3	1	7	7	9
MXAN_4259	2	0	2	54	76	9	15	9	57	20	24	16	40	61	25
MXAN_4275	0	1	3	0	0	2	0	0	2	0	1	0	0	3	2
MXAN_4321	1	0	3	10	9	2	3	0	4	4	7	3	5	7	4
MXAN_4410	2	0	2	79	115	21	56	19	89	42	42	28	71	53	32
MXAN_4417	4	0	0	80	126	20	34	19	81	28	57	18	63	40	35
MXAN_4483	4	0	0	9	12	6	2	3	15	3	4	6	2	13	8
MXAN_4537	3	0	1	45	64	16	7	16	16	16	29	14	16	27	19
MXAN_4558	4	0	0	52	32	10	6	5	32	9	5	15	29	37	28
MXAN_4609	2	0	2	14	22	1	2	1	13	5	8	10	11	9	12
MXAN_4707	2	0	2	39	38	3	7	10	14	7	9	5	22	54	26
MXAN_4732	2	1	1	16	12	1	7	0	2	4	2	6	7	35	20
MXAN_4776	1	0	3	34	18	3	6	7	23	6	4	5	10	40	15
MXAN_4782	3	0	1	17	10	3	6	8	10	4	1	9	10	10	10
MXAN_4827	2	0	2	5	3	5	1	1	9	0	3	3	6	15	14
MXAN_4842	2	0	2	41	62	13	21	10	40	13	24	12	41	49	18
MXAN_4856	2	0	2	69	104	16	15	14	44	11	28	33	41	71	46
MXAN_4878	0	0	4	60	42	18	12	11	49	17	28	12	39	80	47
MXAN_4884	1	0	3	12	24	4	7	2	2	2	0	7	2	15	11
MXAN_4921	3	0	1	37	28	8	9	10	21	9	8	5	11	9	22
MXAN_4944	1	1	2	27	29	8	7	6	16	4	45	17	30	52	19
MXAN_4955	1	1	2	36.59	37.77	7	6	14	29	11	5	5.22	18	33	9
MXAN_4987	1	0	3	25	20	4	3	2	6	3	2	9	8	26	13
MXAN_4990	1	1	2	5	8	0	0	3	9	2	4	3	2	21	18
MXAN_4997	4	0	0	111	126	24	60	28	164	34	20	36	107	144	68
MXAN_5044	3	0	1	12	4	6	3	4	24	7	5	4	13	3	5
MXAN_5050	3	0	1	20	33	3	12	1	16	6	2	5	7	33	16
MXAN_5068	4	0	0	53	59	8	9	11	22	6	14	22	16	34	20
MXAN_5074	1	0	3	47	55	15	11	13	21	15	62	23	18	142	55
MXAN_5193	3	1	0	148	172	50	52	28	115	36	49	27	75	75	28
MXAN_5217	1	1	2	4	3	3	1	3	5	0	1	3	4	4	1
MXAN_5219	2	0	2	1	6	1	1	3	2	1	1	6	1	2	1
MXAN_5235	1	1	2	6	13	1	2	1	9	0	1	6	2	11	2
MXAN_5253	1	1	2	68	94	10	15	12	42	19	16	19	42	46	37
MXAN_5270	2	0	2	49	58	13	16	16	38	14	29	11	12	15	20
MXAN_5283	3	0	1	7	2	0	0	0	0	0	0	2	1	2	0
MXAN_5288	2	0	2	64	79	13	24	15	63	10	9	11	39	55	20
MXAN_5306	2	0	2	310	293	68	85	63	238	77	87	53	175	117	60
MXAN_5394	3	0	1	156.97	278.85	34.01	93.85	37	131.84	55.91	107	37	115.6	516.14	296.64
MXAN_5403	4	0	0	14	17	3	5	1	10	1	4	9	6	7	0
MXAN_5515	2	0	2	37	19	17	14	6	29	13	3	7	22	32	22
MXAN_5645	2	1	1	1	7	0	1	0	2	0	1	0	2	2	2
MXAN_5718	2	0	2	86	108	18	23	21	51	20	14	24	41	40	22
MXAN_5792	0	0	4	56	74	8	17	11	57	13	21	26	33	60	39
MXAN_5801	1	1	2	16	31	4	5	3	19	5	13	21	12	40	16
MXAN_5825	2	1	1	4	3	2	0	1	6	1	1	5	6	20	6
MXAN_5887	0	1	3	0	1	0	1	0	0	1	1	0	0	4	0
MXAN_5888	4	0	0	1	1	0	0	0	2	0	1	0	0	0	1
MXAN_5909	2	0	2	71	52	14	13	18	44	9	17	16	36	53	41
MXAN_5915	2	0	2	4	9	3	1	0	9	1	0	2	4	9	11
MXAN_5960	2	0	2	19	23	1	12	3	16	6	11	4	12	36	12
MXAN_5966	3	0	1	85	55	14	30	10	31	10	12	21	33	33	18
MXAN_5974	2	0	2	104	115	33	26	15	48	25	30	19	48	130	32
MXAN_5983	1	0	3	86	70	23	41	21	87	17	17	22	49	46	29
MXAN_5999	3	0	1	149	149	34	47	35	98	29	35	27	54	40	18
MXAN_6060	3	0	1	27	24	6	8	5	14	6	5	2	13	26	9
MXAN_6130	4	0	0	8	8	4	2	3	8	2	2	1	2	7	1
MXAN_6140	3	0	1	16	35	1	10	2	15	2	3	2	9	17	10
MXAN_6149	2	1	1	12	37	3	3	3	13	8	8	10	14	17	4
MXAN_6167	2	1	1	11	10	0	2	2	8	1	3	0	6	12	3
MXAN_6170	2	0	2	6	2	0	0	2	2	1	0	3	2	5	0
MXAN_6177	3	0	1	20	29	8	10	7	31	7	5	10	16	13	5
MXAN_6211	2	0	2	24	13	5	3	1	8	0	4	6	7	12	6
MXAN_6284	2	0	2	39	43	10	10	1	26	11	6	9	8	24	9
MXAN_6327	1	0	3	23	28	6	13	3	24	12	9	13	11	33	15
MXAN_6345	2	0	2	26	31	7	11	3	12	9	2	22	22	71	42
MXAN_6375	3	0	1	26	38	8	10	4	30	5	5	8	27	13	23
MXAN_6401	2	0	2	9	5	2	2	5	6	1	4	1	5	7	7
MXAN_6405	1	1	2	14	3	4	2	4	17	2	6	1	2	4	0
MXAN_6427	4	0	0	11	24	2	8	14	22	2	3	5	7	11	14
MXAN_6493	0	1	3	13	20	2	4	5	4	3	11	5	7	5	6
MXAN_6515	3	0	1	19	14	4	9	2	13	8	5	2	8	12	1
MXAN_6737	1	0	3	12	14	0	3	4	10	2	2	5	0	18	14
MXAN_6773	1	0	3	36	18	6	6	3	23	12	5	4	18	24	9
MXAN_6796	2	0	2	101	78	23	23	15	44	15	31	24	51	36	27
MXAN_6820	2	0	2	34	55	9	10	14	14	5	2	5	12	16	9
MXAN_6858	2	0	2	7	7	1	0	2	5	2	3	3	5	7	1
MXAN_6876	2	1	1	14	17	3	3	0	7	3	3	11	15	26	9
MXAN_6945	3	0	1	11	9	4	5	5	7	0	4	1	6	4	0
MXAN_7051	1	2	1	17	13	1	2	3	7	0	1	6	15	21	5
MXAN_7074	1	0	3	33	44	8	11	7	39	5	13	5	20	33	8
MXAN_7080	2	1	1	5	8	2	1	3	0	3	1	3	1	6	1
MXAN_7121	0	2	2	66	36	22	18	21	47	20	23	17	28	47	29
MXAN_7137	2	0	2	61	75	13	18	21	63	23	17	26	43	27	23
MXAN_7153	1	0	3	1	0	1	0	2	0	0	2	3	0	2	0
MXAN_7175	0	1	3	29	33	8	6	4	27	3	6	8	6	15	3
MXAN_7194	2	0	2	9	16	3	3	1	0	1	1	5	5	9	16
MXAN_7248	3	1	0	25	36	7	7	2	10	7	13	10	8	10	10
MXAN_7256	2	0	2	18	49	7	10	4	29	3	5	7	3	12	16
MXAN_7273	3	0	1	5	12	3	1	3	8	5	0	1	6	12	3
MXAN_7385	1	0	3	36	25	7	6	6	10	2	6	7	13	45	7
MXAN_7406	2	0	2	28	31	0	6	7	17	4	5	13	14	14	6
MXAN_7423	2	0	2	2	4	2	1	1	4	1	1	5	3	14	0
MXAN_7486	2	0	2	0	0	0	0	0	0	0	0	0	0	0	0
phoU	3	0	1	80	101	19	16	18	55	27	23	12	56	46	17
radA	2	1	1	24	21	7	9	9	30	6	12	8	15	19	11
tonB	2	0	2	3	5	2	1	2	9	0	2	1	0	2	4
yajC	1	1	2	53	88	16	33	23	58	12	23	10	40	62	31
MXAN_0065	0	2	2.56	0	4.37	0	0	0	0	0.05	0	0	1	2.71	0
MXAN_5259	4.24	0	0.45	23.67	22.75	0.28	4.13	4.31	15.25	5.33	14.91	4.08	10.37	10.8	14.99
aat	4	0	1	43	30	6	10	8	26	5	10	9	10	25	21
alkB	1	1	3	0	4	1	4	2	4	0	3	4	4	5	1
cobC	3	1	1	50	57	13	18	10	21	18	3	11	29	28	20
cscK	4	1	0	37	23	15	5	3	11	3	6	11	26	32	15
gspG	3	1	1	48	35	7	9	11	23	2	7	22	27	48	15
hemS	3	1	1	35	44	5	8	9	13	10	13	1	21	6	7
mobB/FdhD	1	1	3	18	13	2	3	1	10	1	3	10	4	30	13
MXAN_0005	3	0	2	23	18	4	6	1	5	2	3	10	10	24	15
MXAN_0020	3	0	2	2	0	0	0	0	0	3	0	0	7	13	3
MXAN_0026	4	0	1	31	35	4	7	13	25	16	7	14	35	30	27
MXAN_0028	2	1	2	10	23	4	4	6	10	2	1	7	16	18	1
MXAN_0032	4	0	1	30	22	5	6	10	20	15	8	5	3	14	20
MXAN_0076	1	0	4	21	18	5	8	3	13	4	5	9	9	15	11
MXAN_0088	4	1	0	25	35	10	15	9	21	10	8	11	19	26	11
MXAN_0091	3	1	1	29	29	10	11	9	33	6	18	7	12	22	20
MXAN_0102	2	1	2	3	7	3	2	3	2	5	3	1	5	8	1
MXAN_0129	2	1	2	40	63	23	14	8	22	14	17	17	36	45	27
MXAN_0131	2	2	1	7	11	4	2	4	12	1	4	4	4	6	6
MXAN_0134	5	0	0	47	35	11	12	6	21	6	14	5	21	37	10
MXAN_0274	2	0	3	3	9	1	2	1	1	0	0	1	5	3	0
MXAN_0295	1	0	4	49	49	14	13	10	28	5	8	20	21	70	35
MXAN_0312	3	0	2	5	10	2	3	1	6	3	6	1	5	6	1
MXAN_0363	2	2	1	877	1053	216	253	122	321	161	168	167	289	527	225
MXAN_0394	2	1	2	9	4	1	3	2	6	0	1	3	8	6	4
MXAN_0429	2	0	3	71	71	17	16	8	42	13	18	23	47	119	48
MXAN_0465	1	1	3	3	11	0	0	0	0	0	0	3	3	9	6
MXAN_0477	2	0	3	17	9	1	7	1	2	3	0	6	10	19	6
MXAN_0504	1	1	3	426	424	65	117	97	259	81	75	100	198	64	60
MXAN_0521	3	1	1	26	26	8	9	4	11	11	4	1	13	21	6
MXAN_0579	0	2	3	40	15	5	10	4	22	3	11	7	11	21	14
MXAN_0619	3	1	1	7	11	0	3	0	4	1	0	3	5	9	7
MXAN_0673	1	0	4	10	28	3	4	0	7	2	4	3	13	24	4
MXAN_0679	2	2	1	104	141	31	36	22	73	25	34	13	49	41	36
MXAN_0687	3	1	1	35	19	3	6	8	12	5	5	9	10	7	7
MXAN_0710	2	1	2	15	23	3	5	0	10	5	7	3	8	30	8
MXAN_0711	3	1	1	39	19	10	10	11	21	6	9	6	33	38	30
MXAN_0779	3	0	2	4	7	4	4	2	4	3	2	1	1	7	5
MXAN_0799	2	0	3	4	1	1	1	0	1	0	1	11	4	18	7
MXAN_0877	2	2	1	83	59	27	13	14	41	17	17	20	49	58	40
MXAN_0947	0	1	4	93	129	21	43	9	45	22	17	19	61	163	71
MXAN_0969	2	0	3	13	29	5	3	4	11	1	4	3	5	2	1
MXAN_1105	1	0	4	11	22	10	8	2	21	1	7	13	11	22	29
MXAN_1132	2	1	2	14	8	1	1	2	8	5	1	2	4	7	1
MXAN_1157	4	0	1	26	19	2	7	3	13	4	3	10	9	38	8
MXAN_1158	3	1	1	36	37	11	13	9	15	4	19	20	26	91	38
MXAN_1191	0	0	5	10	7	2	4	0	15	1	5	3	7	13	6
MXAN_1196	2	0	3	9	3	2	2	1	10	3	4	1	3	33	7
MXAN_1215	1	0	4	0	16	1	1	2	6	0	1	1	1	2	2
MXAN_1226	3	0	2	0	6	1	0	4	9	0	0	2	1	3	3
MXAN_1279	2	0	3	30	41	10	4	3	11	2	14	24	26	36	20
MXAN_1307	2	0	3	84	124	13	34	12	47	23	22	33	40	53	51
MXAN_1317	3	0	2	17	16	1	12	5	17	3	5	5	6	6	1
MXAN_1338	1	0	4	156	175	17	52	33	89	42	36	37	62	71	53
MXAN_1370	2	0	3	197	207	50	58	37	81	29	30	32	84	141	50
MXAN_1378	2	1	2	29	51	9	9	3	10	12	9	20	11	36	40
MXAN_1517	3	1	1	9	6	2	5	2	5	2	2	4	19	7	3
MXAN_1536	3	0	2	47	32	13	19	9	41	13	26	15	31	42	23
MXAN_1631	2	1	2	26	24	7	5	9	12	8	10	4	18	13	3
MXAN_1653	2	0	3	9	10	4	4	0	5	1	6	6	1	15	5
MXAN_1659	3	0	2	9	13	4	4	2	9	2	6	5	13	22	8
MXAN_1682	2	0	3	34	33	7	11	10	28	5	17	5	18	14	6
MXAN_1692	4	1	0	45	63	11	17	11	33	10	24	19	22	30	23
MXAN_1697	4	0	1	117	131	22	57	19	91	39	111	16	73	332	203
MXAN_1746	4	0	1	40	44	12	16	10	40	10	14	15	16	35	20
MXAN_1784	2	1	2	124	180	25	59	23	87	34	73	39	87	104	58
MXAN_1816	3	0	2	2	2	2	0	2	3	0	0	0	1	2	0
MXAN_1841	1	0	4	9	31	3	6	5	19	2	2	3	14	15	7
MXAN_1856	1	0	4	1	0	0	0	1	1	1	0	0	2	1	0
MXAN_1887	3	0	2	7	18	2	2	4	11	3	4	3	6	1	1
MXAN_1898	3	1	1	29	42	20	18	18	40	10	29	12	40	40	19
MXAN_1931	1	0	4	128	188	35	33	28	96	45	64	27	80	107	67
MXAN_2023	2	0	3	61	83	7	19	10	44	17	30	23	40	41	32
MXAN_2030	2	0	3	11	10	2	4	1	9	3	7	6	5	13	7
MXAN_2053	2	1	2	22	20	2	2	1	13	5	8	8	7	37	12
MXAN_2098	1	2	2	45	84	17	22	20	42	20	30	38	47	88	64
MXAN_2145	2	0	3	30	35	11	8	0	14	3	4	25	21	48	24
MXAN_2155	1	1	3	13	19	2	6	1	6	3	6	5	9	14	21
MXAN_2200	2	1	2	62	72	11	20	13	46	18	29	14	33	35	12
MXAN_2210	2	1	2	30	81	11	7	12	27	16	39	8	26	32	16
MXAN_2219	2	0	3	64	109	14	21	14	50	14	25	26	52	56	32
MXAN_2243	2	1	2	25	14	5	4	1	20	9	8	3	11	11	24
MXAN_2324	1	1	3	7	25	2	3	1	5	4	5	6	8	13	4
MXAN_2329	0	1	4	39	34	10	6	7	22	0	17	2	15	12	16
MXAN_2409	3	0	2	15	19	2	5	4	13	2	5	2	7	12	2
MXAN_2416	2	0	3	37	28	9	10	10	28	5	24	5	19	40	11
MXAN_2432	1	0	4	19	30	6	3	9	14	7	13	9	21	11	2
MXAN_2448	4	0	1	56	84	9	7	7	38	14	17	18	45	27	15
MXAN_2449	3	0	2	31	41	11	7	6	24	9	8	16	15	44	14
MXAN_2450	2	0	3	35	40	8	15	4	16	3	10	22	13	35	15
MXAN_2453	1	0	4	52	80	22	30	18	64	17	16	16	64	59	39
MXAN_2506	1	1	3	38	70	18	9	11	34	13	21	36	26	120	36
MXAN_2547	2	0	3	38	57	8	12	13	21	12	12	9	27	22	18
MXAN_2551	2	1	2	55	95	9	22	16	58	15	32	14	31	30	20
MXAN_2718	3	0	2	94	142	12	30	7	55	22	24	30	69	64	50
MXAN_2849	4	0	1	13	27	4	2	3	10	7	8	1	5	21	6
MXAN_2936	3	0	2	5	3	2	4	0	5	4	4	0	3	7	5
MXAN_2953	2	1	2	17	12	5	2	0	14	2	3	16	14	54	8
MXAN_3038	2	1	2	78	71	18	27	17	70	12	46	14	55	66	37
MXAN_3097	3	2	0	41	30	7	8	8	23	6	22	8	17	34	23
MXAN_3113	2	1	2	42	32	6	5	4	17	15	10	7	14	10	9
MXAN_3116	2	0	3	37	27	9	4	4	15	2	11	5	21	27	14
MXAN_3147	3	0	2	24	17	6	6	6	22	3	14	7	9	16	14
MXAN_3230	2	0	3	2	3	1	0	1	1	0	2	0	4	6	2
MXAN_3231	3	0	2	3	2	3	0	4	12	1	0	2	1	2	5
MXAN_3232	1	0	4	18	33	5	4	10	11	5	7	1	10	16	13
MXAN_3247	3	1	1	5	0	2	0	2	1	1	2	1	2	2	1
MXAN_3280	3	0	2	53	41	10	15	3	41	11	12	11	12	47	23
MXAN_3403	2	0	3	33	10	6	4	6	9	7	7	9	10	27	8
MXAN_3427	4	0	1	2	4	0	0	1	0	0	2	0	1	3	0
MXAN_3428	4	0	1	3	10	1	2	1	4	4	4	3	1	4	4
MXAN_3439	2	0	3	39	47	10	10	7	34	15	24	8	30	53	22
MXAN_3489	1	0	4	54	59	12	17	7	30	19	34	33	29	42	22
MXAN_3575	1	0	4	68	40	15	20	10	37	10	7	8	26	33	12
MXAN_3628	3	0	2	13	8	2	2	4	6	1	4	3	3	1	3
MXAN_3629	3	1	1	20	19	6	3	7	16	2	10	3	10	9	4
MXAN_3646	3	0	2	8	11	3	2	1	10	2	3	1	9	4	2
MXAN_3660	1	0	4	6	6	0	2	0	6	0	3	3	4	6	9
MXAN_3863	3	0	2	14	13	3	3	5	17	4	5	5	3	11	10
MXAN_3882	2	0	3	2	0	0	1	0	0	0	0	1	1	10	1
MXAN_3926	1	1	3	15	23	2	6	3	13	3	4	7	21	13	7
MXAN_4005	3	0	2	31	34	4	9	4	30	11	7	14	10	20	9
MXAN_4008	3	1	1	3	5	3	2	1	7	0	1	0	7	10	2
MXAN_4009	3	0	2	38	36	4	7	4	14	10	12	19	33	30	14
MXAN_4012	2	2	1	2	0	0	1	0	0	2	0	1	0	0	0
MXAN_4052	1	1	3	16	14	2	1	5	11	3	4	7	9	15	14
MXAN_4070	5	0	0	88	87	21	25	13	67	24	25	14	46	44	16
MXAN_4080	3	0	2	8	6	0	1	0	4	1	2	13	1	10	17
MXAN_4106	2	0	3	16	5	3	0	1	3	0	1	9	12	20	9
MXAN_4164	3	0	2	25	26	5	5	2	13	9	7	7	12	21	20
MXAN_4249	2	0	3	1	5	0	3	4	3	1	1	0	3	1	2
MXAN_4273	1	1	3	7	15	5	3	3	6	1	3	0	5	4	0
MXAN_4312	2	0	3	2	5	1	1	0	2	1	0	3	0	1	1
MXAN_4315	3	1	1	11	13	4	6	2	8	2	4	3	5	8	0
MXAN_4394	2	1	2	100	87	14	33	10	61	14	15	22	40	70	24
MXAN_4399	2	1	2	21	43	7	9	2	11	2	11	10	21	22	7
MXAN_4409	1	1	3	19	38	10	9	3	32	13	20	16	21	35	14
MXAN_4498	5	0	0	1	2	1	3	1	3	0	2	0	1	4	0
MXAN_4506	4	0	1	15	14	1	1	4	8	2	3	2	2	8	0
MXAN_4538	1	0	4	101	119	27	24	23	62	30	51	48	33	67	59
MXAN_4544	1	2	2	13	18	6	4	3	8	2	5	2	8	21	4
MXAN_4568	0	2	3	51	44	13	5	6	18	9	11	19	20	51	32
MXAN_4615	3	0	2	30	31	5	10	7	24	5	14	1	6	16	8
MXAN_4664	2	0	3	7	12	1	4	2	9	2	0	3	3	5	6
MXAN_4879	3	0	2	35	36	6	9	7	17	7	8	7	29	42	26
MXAN_4882	3	0	2	6	17	4	4	3	6	3	2	10	6	13	3
MXAN_4930	2	0	3	6	1	1	0	2	2	0	1	2	6	10	5
MXAN_4943	3	1	1	30	53	15	12	10	24	12	16	23	22	34	10
MXAN_4993	2	0	3	7	5	4	2	0	6	2	2	3	4	11	10
MXAN_4996	2	0	3	83	81	24	41	18	71	29	30	27	70	53	18
MXAN_5008	1	0	4	0	7	0	0	1	1	0	0	0	0	6	3
MXAN_5012	4	0	1	14	20	1	2	6	16	8	4	2	12	9	6
MXAN_5071	4	0	1	218	191	47	46	45	116	39	78	41	66	95	59
MXAN_5083	2	1	2	6	4	3	0	2	4	0	0	4	3	3	0
MXAN_5166	2	1	2	77	142	34	13	33	58	16	53	20	31	57	36
MXAN_5211	3	0	2	15	24	3	13	6	15	2	2	7	7	20	12
MXAN_5262	2	1	2	15	15	2	0	7	7	0	2	10	3	16	9
MXAN_5274	1	1	3	21	21	8	2	0	11	0	6	5	5	11	10
MXAN_5281	3	0	2	36	33	8	7	7	30	12	13	7	13	15	16
MXAN_5284	1	3	1	32	43	9	11	6	38	9	5	12	24	25	10
MXAN_5302	3	0	2	48	65	15	9	8	28	14	15	15	34	46	14
MXAN_5304	4	0	1	111	180	35	40	27	88	35	44	20	54	29	42
MXAN_5411	4	1	0	33	78	8	22	6	16	16	13	12	29	19	11
MXAN_5414	3	1	1	32	51	9	9	4	22	4	9	9	16	32	29
MXAN_5418	4	1	0	32	52	7	9	10	28	7	15	21	25	37	15
MXAN_5469	1	1	3	138	111	26	43	23	95	15	43	19	66	60	30
MXAN_5478	2	0	3	187	247	35	56	38	134	47	97	38	114	106	92
MXAN_5521	3	2	0	78	40	27	16	7	19	10	22	25	41	100	41
MXAN_5569	2	0	3	19	18	2	5	6	5	3	2	4	18	10	2
MXAN_5647	3	1	1	0	3	3	0	4	2	0	0	1	0	2	0
MXAN_5674	4	1	0	4	16	1	1	2	7	1	5	2	2	7	5
MXAN_5747	2	1	2	19	16	6	5	3	7	3	1	11	14	22	17
MXAN_5762	1	1	3	8	7	3	0	1	6	6	3	6	11	9	8
MXAN_5900	5	0	0	20	34	7	1	3	14	12	5	4	13	13	11
MXAN_5939	0	0	5	16	18	6	3	2	19	4	5	5	9	39	28
MXAN_5941	2	0	3	93	103	15	25	25	58	15	33	14	47	33	15
MXAN_5968	4	0	1	38	44	7	12	4	21	9	15	15	13	36	23
MXAN_5969	2	2	1	3	10	2	0	1	4	1	1	3	7	7	1
MXAN_6092	2	0	3	26.38	26	2.01	8	3	9	10	1	4	12.31	9.63	2
MXAN_6146	4	1	0	21	24	8	7	4	12	4	7	0	7	7	5
MXAN_6151	4	0	1	9	15	2	4	1	4	0	2	7	0	49	19
MXAN_6172	2	0	3	24	0	3	6	3	6	4	5	4	7	8	1
MXAN_6241	2	0	3	6	13	2	1	1	7	0	3	8	5	9	2
MXAN_6262	2	0	3	17	41	5	7	3	7	5	8	10	14	20	4
MXAN_6274	2	0	3	3	7	2	2	0	6	0	0	0	0	2	0
MXAN_6275	1	0	4	1	14	0	2	1	0	0	4	0	0	3	0
MXAN_6319	2	1	2	10	8	4	2	6	10	3	5	2	11	5	10
MXAN_6326	1	0	4	15	13	0	7	5	4	3	2	0	7	8	5
MXAN_6358	3	0	2	10	7	4	4	4	3	2	7	0	8	15	2
MXAN_6382	2	1	2	27	20	7	8	6	23	2	8	12	18	13	9
MXAN_6453	4	0	1	44	54	13	21	13	41	11	11	5	22	23	9
MXAN_6468	2	1	2	7	22	0	3	2	7	1	1	4	10	6	6
MXAN_6495	4	0	1	22	30	2	4	5	13	0	8	7	14	16	11
MXAN_6507	1	1	3	10	23	4	9	4	7	3	1	2	2	14	5
MXAN_6543	0	1	4	23	18	5	4	2	7	3	1	1	6	30	8
MXAN_6560	2	0	3	5	3	2	0	1	4	1	7	3	3	6	0
MXAN_6587	2	0	3	0	3	0	0	2	0	1	1	0	0	11	1
MXAN_6614	1	2	2	42	34	5	12	14	42	13	22	7	25	65	23
MXAN_6641	3	0	2	34	41	7	6	7	20	10	12	5	27	18	10
MXAN_6649	3	1	1	46	61	10	13	12	33	12	31	10	33	33	6
MXAN_6656	2	0	3	27	29	1	7	3	10	2	5	12	11	16	18
MXAN_6715	1	1	3	31	23	3	4	2	8	2	10	2	8	32	13
MXAN_6724	3	0	2	13	10	1	1	1	7	0	1	0	3	3	2
MXAN_6732	1	2	2	112	131	35	33	32	95	40	99	20	52	70	24
MXAN_6764	3	0	2	0	2	0	0	1	4	0	0	2	2	3	1
MXAN_6835	3	0	2	103	130	30	26	19	83	26	38	16	66	80	54
MXAN_6841	3	0	2	37	35	8	16	2	18	3	5	9	16	26	13
MXAN_6875	2	0	3	35	34	5	8	4	22	10	6	11	19	20	8
MXAN_6881	2	1	2	10	10	4	2	0	4	5	2	5	12	11	4
MXAN_6998	4	1	0	2	3	4	1	2	7	1	1	1	5	6	2
MXAN_7124	3	0	2	21	5	5	6	4	9	2	6	2	10	5	6
MXAN_7152	5	0	0	4	3	1	1	3	10	2	0	0	0	7	0
MXAN_7155	3	0	2	1	2	0	0	0	5	0	0	0	4	2	0
MXAN_7178	2	0	3	42	42	8	10	9	21	5	8	14	13	40	19
MXAN_7201	1	2	2	1	9	2	0	0	6	0	0	0	0	4	6
MXAN_7210	1	1	3	10	10	3	1	5	5	1	3	0	2	14	4
MXAN_7225	2	0	3	19	14	4	8	5	15	2	2	3	10	16	12
MXAN_7258	2	2	1	33	39	3	11	4	28	9	16	3	20	33	24
MXAN_7304	4	1	0	23	27	5	6	5	11	6	4	10	7	20	11
MXAN_7374	2	1	2	0	2	1	0	2	0	0	2	0	0	5	1
MXAN_7467	1	1	3	3	5	1	1	1	0	1	0	2	3	3	9
MXAN_7468	2	0	3	7	12	4	1	0	2	0	1	4	5	8	3
orn	2	1	2	73	39	8	14	16	74	21	18	9	33	42	21
ppsA	3	0	2	2	4	4	2	7	14	2	1	0	1	3	8
radC	2	1	2	3	0	1	3	0	1	0	0	2	0	6	2
ribE	2	2	1	80	73	15	12	16	46	16	15	23	47	118	38
rpmI	2	0	3	117	176	27	28	29	105	47	93	31	65	100	64
rrmJ	0	1	4	48	56	9	14	9	27	13	15	13	23	25	21
ruvC	1	1	3	25	22	1	6	4	17	4	8	9	24	19	11
tps	5	0	0	41	101	16	20	10	30	14	26	18	22	24	16
MXAN_0240	2.19	0	3	0	11.81	1	0	2	6	0	0	1	0	6	5
MXAN_4476	2.11	0	3.48	0	0	12.37	6.88	0	0	1.11	8.62	4.89	0.52	139.98	121.2
atpH	3	1	2	329	247	65	66	83	200	62	138	39	167	307	159
cas1	2	2	2	12	19	3	3	2	5	3	4	5	13	9	2
cheW	4	0	2	17	17	0	0	3	6	2	0	4	11	20	7
cheW	3	0	3	47	41	9	13	13	28	4	16	15	44	32	31
csd1	4	1	1	42	41	4	8	8	39	7	21	3	20	21	12
ctaD	1	1	4	5	19	4	2	2	9	1	3	2	8	9	10
cysN	3	0	3	54	76	22	17	21	40	9	16	8	22	26	13
dxs	3	0	3	44	31	7	4	6	25	3	6	6	38	34	10
ihfB	5	0	1	105	75	41	36	14	58	15	34	10	61	70	31
kdpA	4	0	2	18	20	6	4	7	131	29	23	3	7	21	2
lnt	2	1	3	19	15	5	5	2	14	2	0	12	10	21	12
lspA	0	2	4	58	55	12	26	12	48	10	25	15	28	65	36
modB	1	1	4	3	1	3	4	1	5	0	1	1	2	10	3
mutT	1	1	4	11	16	4	4	1	5	0	5	2	0	18	9
MXAN_0051	5	0	1	25	16	2	4	3	9	4	4	5	27	29	13
MXAN_0073	3	1	2	6	11	2	1	2	5	6	8	1	4	9	4
MXAN_0162	4	1	1	14	8	3	3	5	162	39	54	1	9	25	6
MXAN_0209	2	2	2	13	13	2	3	7	14	3	4	16	18	31	12
MXAN_0223	1	1	4	20	22	1	2	3	16	3	4	4	10	10	10
MXAN_0225	4	0	2	49	42	8	12	8	20	7	13	10	25	26	12
MXAN_0247	3	0	3	3	7	0	1	3	0	0	0	4	9	9	15
MXAN_0313	3	1	2	8	26	3	3	6	15	2	3	1	12	9	11
MXAN_0333	3	2	1	2	7	2	0	1	4	1	2	1	2	10	3
MXAN_0351	2	0	4	93	53	14	19	15	46	9	23	15	52	67	20
MXAN_0413	2	0	4	9	1	0	0	1	4	0	0	0	4	4	0
MXAN_0435	2	0	4	23	22	2	6	9	12	1	1	2	12	7	6
MXAN_0440	4	0	2	1	16	2	4	3	6	1	3	1	0	4	0
MXAN_0483	1	0	5	87	84	18	30	17	66	17	18	15	35	77	26
MXAN_0516	3	1	2	14	12	3	1	1	7	5	4	9	11	24	3
MXAN_0641	4	1	1	7	25	2	6	0	5	2	3	4	5	19	6
MXAN_0700	4	0	2	11	3	1	4	3	20	4	5	5	7	16	9
MXAN_0768	2	0	4	13	16	2	3	2	11	3	4	6	9	34	11
MXAN_0781	3	0	3	0	4	1	4	2	4	1	0	0	3	2	3
MXAN_0876	2	0	4	30	18	7	6	5	26	14	9	11	22	25	14
MXAN_0920	2	0	4	122	206	30	43	26	95	41	48	41	56	61	33
MXAN_0965	3	1	2	34	28	11	16	11	29	23	11	8	32	28	23
MXAN_1015	3	1	2	189	228	59	56	44	160	64	61	54	138	333	122
MXAN_1051	2	1	3	41	57	8	9	8	22	5	3	3	14	38	8
MXAN_1114	5	0	1	24	12	11	7	3	12	3	7	2	9	20	8
MXAN_1182	4	0	2	33	70	9	13	7	36	22	31	20	31	32	14
MXAN_1233	3	0	3	151	175	53	46	23	94	44	44	47	96	103	70
MXAN_1306	1	1	4	16	21	7	10	4	7	4	6	11	9	23	17
MXAN_1339	3	0	3	16	20	4	3	1	7	6	3	12	20	14	10
MXAN_1345	4	0	2	115	129	25	35	28	83	15	23	22	47	98	56
MXAN_1406	3	1	2	0	4	2	0	0	4	6	0	2	1	1	3
MXAN_1483	2	1	3	38	38	13	10	11	28	10	15	10	24	38	19
MXAN_1497	3	1	2	33	35	8	14	11	17	7	12	15	25	36	18
MXAN_1556	5	0	1	31	35	6	15	7	22	8	10	10	6	27	22
MXAN_1575	4	0	2	3	7	4	2	3	9	2	3	4	1	12	4
[truncated: 5,401 more rows]

## Sheet: Suppl 1B Prey FPKM
ID 1	ID 2	Prey Nutrient 1	Prey Nutrient 2	Prey Nutrient 3	Prey Nutrient 4	Prey Starvation 1	Prey Starvation 2	Prey Starvation 3	Prey Starvation 4	LIVE 1	LIVE 2	LIVE 3	LIVE 4	DEAD 1	DEAD 2	DEAD 3	DEAD 4
EG14346	aaaD	42	25	19	6	56	3	0	0	0	9	0	4	0	0	0	2
EG14252	aaaE	0	0	0	0	0	0	0	0	0	0	0	0	0	0	0	0
EG12823	aaeA	137	178	110	41	67	6	0	1	3	9	3	10	0	0	1	0
EG12822	aaeB	218	221	198	63	87	9	0	1	3	5	1	10	0	0	0	0
EG12825	aaeR	468	500	477	141	178	13	2	2	3	15	5	44	0	0	0	0
EG12824	aaeX	22	26	16	9	7	0	0	0	0	1	3	1	0	0	0	0
EG11679	aas	289	333	283	94	331	26	0	3	6	25	12	53	1	0	0	1
EG11112	aat	203	216	165	77	217	10	0	2	4	11	2	18	0	0	1	1
EG13352	abgA	45	33	29	17	14	0	0	0	1	1	0	3	2	0	0	0
EG13351	abgB	163	193	165	35	88	4	2	0	2	10	1	7	0	0	0	4
EG13353	abgR	53	64	51	17	51	3	1	1	1	3	1	1	0	0	0	0
EG12853	abgT	86	81	81	32	37	2	0	1	2	11	6	13	2	0	0	0
EG13310	abrB	198	174	151	49	29	3	0	0	1	3	0	3	0	0	0	21
EG10275	accB	701	801	646	197	34	3	2	0	5	42	16	37	0	0	0	2
EG10276	accC	1937	2029	1730	500	63	5	0	1	13	113	32	76	0	0	4	8
EG10217	accD	1626	1882	1568	530	387	38	4	6	13	93	35	77	4	0	0	1
EG10022	aceA	1613	1582	1650	294	188	16	0	0	11	106	39	97	27	8	46	14
EG10023	aceB	1779	1478	1615	389	178	9	7	0	9	59	35	110	17	2	39	19
EG10026	aceK	1573	1794	1567	523	1599	52	19	14	46	191	96	304	4	4	39	8
EG10027	ackA	2273	2477	1883	750	1289	66	33	5	41	169	95	339	0	1	13	18
EG11325	acnA	1361	1097	1342	419	606	47	3	11	14	66	10	69	12	5	29	1
EG50003	acpP	2921	2895	2292	1333	3192	108	16	18	74	491	192	788	5	3	7	0
EG10247	acpS	23	23	15	12	15	1	0	0	0	1	4	1	0	0	0	0
EG12221	acpT	59	59	63	6	94	7	2	0	3	7	2	7	0	0	1	3
EG11703	acrA	747	605	710	199	851	45	14	11	5	42	13	53	0	1	0	0
EG11704	acrB	1807	2020	1752	440	152	8	5	3	13	126	32	77	1	1	5	9
EG10014	acrD	365	362	329	89	145	9	1	1	5	22	1	29	0	0	1	2
EG10266	acrE	27	32	21	17	5	0	0	0	1	3	3	0	0	0	0	0
EG10267	acrF	229	238	192	88	93	7	6	5	5	12	5	11	0	0	1	4
EG12116	acrR	273	322	188	175	439	23	3	5	2	36	14	98	0	0	0	1
EG11741	acrS	13	4	12	13	3	0	0	0	0	2	0	1	0	0	0	0
EG14328	acrZ	574	1007	505	493	373	29	0	2	69	399	227	627	0	1	0	1
EG11448	acs	342	314	290	69	234	12	1	4	5	26	6	32	23	11	43	16
EG11942	actP	178	161	173	55	93	2	0	0	4	14	5	19	5	7	6	10
EG11315	acuI	183	176	204	50	495	32	6	2	7	23	9	55	1	1	1	0
EG10029	ada	622	624	654	142	358	14	11	2	6	28	6	44	0	0	1	3
EG10030	add	758	768	670	178	160	7	0	1	13	43	14	28	3	0	3	0
EG11692	adeD	132	147	139	30	42	3	0	0	5	13	1	15	0	0	0	5
EG11724	adeP	538	487	464	166	82	7	1	1	5	29	8	18	0	0	0	0
EG11691	adeQ	12	25	12	3	27	4	0	0	0	3	0	2	0	0	0	3
EG10031	adhE	153196	157889	130324	49408	5503	298	58	71	1498	6461	2001	6751	65	35	150	80
EG12622	adhP	522	465	520	113	1308	73	16	15	21	83	38	189	15	1	32	9
EG11501	adiA	241	297	197	58	91	5	11	1	12	44	10	55	1	0	0	6
EG12462	adiC	38	54	50	13	16	2	0	0	3	19	8	23	0	0	0	0
EG11966	adiY	31	45	26	15	7	2	0	0	1	9	6	13	0	0	0	9
EG10032	adk	931	1193	925	476	87	8	0	0	12	78	23	51	2	0	2	2
EG12409	aegA	277	239	236	67	27	1	0	0	6	14	1	11	0	0	0	6
EG12955	aer	113	125	123	34	48	3	0	0	0	5	0	9	0	0	0	3
EG11101	aes	123	157	115	40	165	9	5	1	5	13	8	20	0	0	1	0
EG12766	agaA	36	47	26	6	22	2	1	0	0	3	0	7	0	0	0	0
EG12769	agaB	5	5	0	0	0	0	0	0	0	1	0	0	0	0	0	0
EG12770	agaC	5	5	4	3	7	0	0	0	0	0	0	0	0	0	0	0
EG12771	agaD	23	15	9	4	8	1	1	0	0	2	0	1	0	0	0	2
EG12772	agaI	4	8	4	3	14	2	4	0	0	1	0	0	0	0	0	0
EG12762	agaR	464	453	511	177	118	9	4	1	4	21	11	30	1	0	1	0
EG12767	agaS	56	91	83	14	14	1	0	0	1	2	0	0	0	0	0	5
EG12764	agaV	8	28	8	3	12	1	0	0	0	1	0	2	0	0	0	0
EG12765	agaW	1	12	10	4	1	0	0	0	0	0	0	1	0	0	0	0
EG10033	agp	1155	1175	967	406	980	68	13	8	24	104	47	147	1	0	2	9
EG11384	ahpC	2208	2623	1984	709	553	38	1	4	46	258	89	229	2	4	12	3
EG11385	ahpF	1430	1475	1320	526	1027	41	21	6	17	129	57	157	2	0	1	14
EG11436	ahr	165	149	159	43	440	28	9	2	6	35	7	59	4	1	4	3
EG11811	aidB	288	236	280	59	363	21	7	1	8	35	5	45	3	0	5	2
EG13155	ais	11	10	4	10	7	2	0	0	0	5	1	1	0	0	1	0
EG14101	alaA	427	503	429	182	269	14	2	4	6	36	5	38	0	0	0	6
EG14198	alaC	726	425	719	125	54	6	1	1	0	7	2	10	0	0	0	0
EG13525	alaE	5146	5124	5492	2360	1372	72	15	13	503	1937	542	2661	4	0	11	12
EG10034	alaS	3643	4070	3829	1252	757	39	13	7	43	234	81	225	3	0	8	0
EG10035	aldA	1446	1268	1462	542	738	63	11	10	6	57	15	70	3	0	14	7
EG12292	aldB	419	329	436	111	170	8	1	1	0	26	5	36	5	4	7	3
EG11222	alkA	170	106	165	35	42	2	0	0	3	8	0	4	0	0	2	0
EG10037	alkB	116	104	115	44	54	3	1	0	1	3	0	4	0	0	0	4
EG13615	allA	45	25	50	16	15	4	0	1	0	5	0	2	0	0	0	2
EG13619	allB	20	19	20	11	17	3	2	1	2	5	0	2	0	0	0	6
EG13623	allC	38	41	33	7	13	1	2	0	0	3	0	4	0	0	1	5
EG13624	allD	15	5	2	3	7	0	0	0	0	0	0	0	1	0	0	4
EG13622	allE	38	36	35	13	16	0	0	0	1	7	1	3	0	0	0	6
EG13616	allR	2530	2644	2053	965	3990	186	39	19	116	510	250	961	10	4	26	6
EG13267	allS	31	23	20	7	39	2	0	0	1	4	0	5	0	0	0	3
EG12112	alpA	2	0	0	0	0	0	0	0	0	0	0	1	0	0	0	0
EG10001	alr	421	451	447	111	45	2	0	0	6	17	4	11	0	0	0	1
EG11959	alsA	47	49	28	17	43	3	2	0	0	3	4	7	0	0	0	1
EG12458	alsB	72	98	37	26	3	0	0	0	0	7	2	5	0	0	1	0
EG11958	alsC	49	69	56	27	18	2	0	0	0	7	3	8	0	0	0	1
EG11957	alsE	22	36	20	9	19	3	2	1	0	8	0	3	0	0	0	2
EG11956	alsK	85	86	83	19	39	5	0	0	1	7	1	3	0	0	1	0
EG12459	alsR	683	874	536	251	30	2	0	1	4	35	14	26	0	0	0	2
EG12731	alx	75	59	52	14	69	3	0	0	0	2	0	6	0	1	0	2
EG11823	amiA	1016	1286	903	455	248	13	3	0	6	28	13	89	0	0	0	0
EG11363	amiB	568	626	537	157	156	7	1	1	7	35	14	18	0	0	1	2
EG13086	amiC	329	299	282	115	49	1	0	0	2	12	1	11	0	0	0	3
EG13687	amiD	523	500	515	78	593	46	5	1	6	30	7	60	2	0	2	0
EG10039	amn	481	582	444	177	46	1	1	0	3	13	4	21	0	0	1	5
EG10040	ampC	48	60	57	18	55	4	0	0	0	8	1	8	0	0	0	3
EG11821	amtB	202	162	213	74	51	5	1	1	1	9	0	10	0	0	2	3
EG11387	amyA	573	579	544	225	466	31	4	4	12	35	15	77	7	3	18	8
EG13942	anmK	410	285	395	101	174	16	2	5	3	26	8	31	0	0	0	6
EG10045	ansA	287	351	274	115	79	9	1	0	3	13	11	17	2	0	0	0
EG10046	ansB	561	565	523	132	228	7	1	1	8	43	11	43	0	0	0	2
EG13776	ansP	111	133	137	35	53	3	0	1	2	7	0	11	0	0	0	1
EG12073	apbE	104	153	91	43	28	0	0	0	2	8	2	6	0	0	0	0
EG11934	aphA	65	86	46	25	26	0	0	1	0	4	1	6	0	0	0	0
EG10049	appA	190	159	207	31	41	2	0	0	4	17	8	15	0	0	1	2
EG10050	appY	175	415	220	316	42	5	2	2	24	139	45	143	0	0	0	40
EG10051	apt	303	345	275	47	33	2	0	1	7	23	12	32	0	0	0	0
EG13270	aqpZ	133	109	131	30	463	17	7	2	6	23	6	22	0	0	0	3
EG10056	araE	368	419	358	121	153	8	2	1	6	22	8	33	0	0	2	2
EG10057	araF	47	33	37	21	144	13	4	2	0	13	4	8	0	0	0	9
EG10058	araG	110	153	125	36	138	7	1	0	3	16	1	7	0	0	0	2
EG10059	araH	239	285	258	96	188	11	5	2	4	11	1	19	0	0	1	0
EG10061	arcA	4079	5319	3605	1329	3749	246	48	39	21	167	59	328	6	4	13	1
EG10062	arcB	1753	1895	1728	726	184	12	4	1	9	39	15	27	0	0	4	3
EG11968	arfA	43	30	72	66	135	17	5	0	3	4	4	58	0	0	0	0
EG10063	argA	221	213	184	60	22	5	0	1	1	14	2	11	0	0	0	19
EG10064	argB	100	62	57	18	49	3	1	0	2	3	1	6	0	0	0	0
EG10065	argC	359	130	95	79	17	1	0	0	1	4	2	19	0	0	0	0
EG10066	argD	255	138	157	51	146	5	3	0	2	5	2	18	0	0	1	0
EG11286	argE	403	391	347	130	77	9	0	1	6	17	2	10	0	0	0	0
EG10068	argG	1173	557	547	233	353	22	3	4	4	23	9	46	1	0	0	1
EG11223	argH	270	331	268	85	170	5	4	0	4	9	4	14	0	1	2	5
EG10069	argI	127	30	34	22	21	2	0	0	2	5	1	7	0	0	0	6
EG11445	argK	32	30	42	18	26	0	0	0	2	4	1	2	0	0	0	0
EG11159	argO	195	198	175	87	43	0	4	0	1	5	3	8	0	0	0	2
EG10490	argP	278	348	253	69	62	1	0	0	3	12	1	28	0	0	1	1
EG10070	argR	478	589	393	115	236	12	6	0	10	24	13	49	0	0	1	1
EG10071	argS	1085	1331	1113	337	259	15	7	6	20	70	33	90	0	0	5	1
EG10072	argT	201	199	189	36	146	6	0	1	1	13	1	12	1	1	1	0
EG14290	ariR	8	34	14	29	7	2	0	0	0	1	1	5	1	0	0	0
EG14091	arnA	210	193	188	118	112	10	9	2	5	13	4	22	0	0	1	14
EG14089	arnB	66	38	37	24	49	5	0	0	2	1	1	4	0	0	0	2
EG14090	arnC	17	21	18	4	8	0	2	0	1	3	0	3	0	0	0	2
EG14092	arnD	58	76	75	25	49	3	0	0	0	3	0	5	0	0	0	4
EG14344	arnE	28	24	22	13	35	1	0	0	3	0	0	2	0	0	0	0
EG14094	arnF	22	50	33	12	54	0	3	0	0	2	2	5	0	0	0	0
EG14093	arnT	98	147	111	48	149	5	2	2	1	24	1	27	0	0	1	3
EG10073	aroA	186	213	178	55	15	0	0	1	2	27	9	14	0	0	0	4
EG10074	aroB	1082	1074	1047	335	103	4	0	1	8	46	13	41	0	0	2	0
EG10075	aroC	506	504	533	94	21	0	0	0	1	22	4	20	0	0	0	3
EG10076	aroD	88	79	66	28	10	3	0	0	1	5	0	6	0	0	0	0
EG10077	aroE	532	458	538	274	409	22	2	7	2	24	7	43	0	0	1	4
EG10078	aroF	236	277	280	96	101	11	1	1	1	18	3	14	0	0	0	2
EG10079	aroG	1174	1326	1204	388	141	10	3	1	9	47	14	56	2	0	1	0
EG10080	aroH	330	393	362	107	92	6	2	3	4	44	11	28	2	0	0	1
EG10081	aroK	583	618	464	182	150	8	0	0	8	33	9	61	0	2	0	0
EG11208	arpA	7	4	9	9	6	2	2	0	2	14	3	3	0	0	0	9
EG13983	arpB	9	9	17	35	6	2	0	0	1	9	1	8	0	0	0	16
EG12236	arsB	42	59	51	29	97	6	2	1	1	7	8	9	0	0	1	3
EG12237	arsC	7	3	7	0	25	3	0	0	0	1	2	4	0	0	0	0
EG12235	arsR	13	10	8	6	6	0	0	0	2	0	0	1	0	0	0	0
EG11625	artI	627	594	504	180	71	5	1	0	3	16	11	28	0	0	3	0
EG11628	artJ	411	162	128	186	52	2	1	1	1	11	4	22	0	0	0	0
EG11627	artM	142	165	120	63	30	3	0	0	1	12	2	11	0	0	1	4
EG11624	artP	412	388	279	79	113	4	10	2	3	16	6	31	1	2	2	0
EG11626	artQ	165	186	150	49	27	4	0	0	3	6	1	6	0	0	1	0
EG10085	ascB	201	232	197	75	189	12	0	1	4	17	4	20	0	0	0	0
EG10086	ascF	179	153	168	34	81	0	0	1	3	20	2	8	0	0	0	1
EG10087	ascG	191	129	208	20	43	3	0	2	3	9	0	22	0	0	0	1
EG10088	asd	2687	2691	2664	722	317	23	1	4	7	69	30	91	3	0	3	0
EG10089	aslA	58	79	52	18	31	3	0	0	1	7	2	6	0	2	0	4
EG10090	aslB	51	40	44	7	13	2	0	0	2	1	0	4	0	0	0	1
EG11361	asmA	1034	1100	1065	260	127	7	4	1	7	45	10	35	0	0	3	0
EG10091	asnA	4128	2993	4628	1470	198	15	6	1	11	68	30	137	1	0	2	8
EG10092	asnB	1114	1059	1416	657	61	4	8	0	5	32	8	61	0	0	1	8
EG10093	asnC	26	32	44	27	23	3	1	0	0	1	0	2	0	0	0	0
EG10094	asnS	5992	7187	5675	1935	903	28	12	6	69	286	86	238	3	0	4	1
EG10095	aspA	10185	12756	7805	4085	630	25	9	7	113	667	269	701	12	0	5	4
EG10096	aspC	2077	1830	2084	619	162	10	0	1	24	106	58	88	0	0	1	0
EG10097	aspS	2388	2438	2312	641	481	30	8	3	25	118	42	112	3	1	2	17
EG12149	asr	5	18	16	11	54	1	3	2	0	8	3	8	0	0	0	0
EG13998	astA	86	96	87	12	202	7	3	5	2	8	1	19	15	2	32	4
EG13996	astB	120	123	144	37	86	9	0	1	3	8	3	20	9	9	17	15
EG13999	astC	145	155	134	27	423	27	0	5	1	15	7	37	13	12	40	14
EG13997	astD	150	140	146	25	137	6	6	1	5	14	7	35	17	2	24	18
EG13995	astE	68	89	74	19	92	4	3	0	6	13	10	32	4	0	14	6
EG11670	atoA	6	4	4	1	7	0	0	0	0	1	1	0	0	0	0	0
EG11672	atoB	65	42	72	23	83	5	0	1	2	10	0	7	0	0	1	0
EG11668	atoC	108	136	78	71	28	0	0	0	2	9	3	6	0	0	0	0
EG11669	atoD	14	16	15	3	8	1	0	0	0	9	1	4	0	0	0	0
EG11671	atoE	63	57	31	9	32	2	0	0	2	10	0	2	0	0	0	3
EG11667	atoS	286	318	234	108	119	8	9	2	7	14	6	26	0	0	1	3
EG10098	atpA	4130	4481	3698	1007	74	3	0	0	29	472	146	263	3	14	5	15
EG10099	atpB	1157	1057	837	344	26	2	0	0	10	63	31	51	1	0	1	5
EG10100	atpC	1382	1440	1050	313	111	5	0	0	14	112	38	72	2	1	2	0
EG10101	atpD	3079	3485	2664	702	232	10	0	2	29	348	85	192	1	2	4	10
EG10102	atpE	596	493	473	139	5	0	0	0	4	62	32	23	0	0	0	0
EG10103	atpF	1240	1114	1024	307	36	3	0	1	5	106	43	56	0	2	3	2
EG10104	atpG	1227	1254	974	338	12	2	0	0	21	153	52	106	4	0	0	8
EG10105	atpH	565	519	492	156	20	1	0	1	3	62	12	29	0	0	0	0
EG10106	atpI	367	391	355	131	11	0	3	0	2	32	5	22	0	0	0	0
EG10107	avtA	921	1036	927	236	218	12	3	0	4	19	4	17	0	2	0	5
EG12695	azoR	108	121	76	16	44	3	0	0	1	8	2	11	0	0	0	0
EG14468	azuC	0	0	0	0	0	0	0	0	0	0	0	0	0	0	0	0
EG11665	bacA	263	189	259	103	125	3	1	1	5	11	2	22	0	0	2	5
EG11618	baeR	236	179	187	79	94	5	0	0	2	12	5	20	2	0	3	2
EG11617	baeS	167	164	135	31	36	2	0	0	3	12	3	4	0	0	2	0
EG14208	bamB	1421	1503	1233	389	2295	96	18	11	32	206	61	256	9	3	3	6
EG10658	bamC	1640	1880	1512	358	498	25	3	1	17	95	22	80	2	5	0	0
EG14222	bamD	634	785	587	243	894	37	12	9	16	76	34	126	0	0	1	2
EG10952	bamE	514	576	494	333	1167	53	6	11	13	64	31	126	0	0	3	0
EG11367	barA	309	339	293	98	69	5	0	0	1	22	3	19	0	0	0	15
EG11615	basR	134	105	87	18	38	3	0	0	3	4	2	5	0	0	1	8
EG11614	basS	180	154	146	69	34	2	0	2	2	10	1	9	0	0	0	9
EG11360	bax	1251	1315	1055	603	6740	288	160	60	15	87	38	340	0	0	5	3
EG10108	bcp	410	542	384	173	37	1	0	2	3	16	8	23	0	0	0	0
EG11419	bcr	1042	1110	949	387	279	17	1	2	10	28	10	33	0	0	1	0
EG12260	bcsA	49	72	54	11	14	0	1	0	2	4	2	4	0	0	0	2
EG12259	bcsB	75	72	57	12	9	1	0	0	0	6	2	3	0	0	0	0
EG12257	bcsC	491	496	475	139	379	31	7	5	12	25	6	67	0	0	1	1
EG12263	bcsE	233	267	238	118	1067	61	37	9	9	31	17	66	0	0	0	4
EG12264	bcsF	2	8	4	0	0	0	0	0	0	0	0	0	0	2	0	0
EG12265	bcsG	146	126	140	45	39	1	0	0	0	13	3	8	0	1	1	10
EG12261	bcsQ	12	20	12	1	28	2	2	0	1	3	1	0	0	0	0	0
EG12258	bcsZ	25	27	26	7	10	0	0	0	0	2	1	0	0	0	1	7
EG12528	bdcA	226	413	221	97	126	12	2	0	14	24	7	94	0	0	0	0
EG12529	bdcR	89	124	77	18	23	0	0	0	0	2	0	16	0	0	0	5
EG14301	bdm	11	14	24	6	57	0	0	0	0	5	0	3	0	0	0	5
EG14253	beeE	0	0	0	0	0	0	0	0	0	0	0	0	0	0	0	0
EG14199	bepA	793	907	767	245	844	36	15	5	21	85	16	120	0	0	1	7
EG11181	bfd	289	259	190	143	840	46	3	6	3	21	8	133	2	0	0	0
EG10113	bfr	613	649	699	476	4103	246	93	55	38	124	69	397	0	0	2	5
EG13079	bglA	562	506	535	178	59	4	3	1	3	17	4	26	0	0	2	0
EG10114	bglB	14	7	10	2	0	1	1	1	0	3	0	0	0	0	1	0
EG10115	bglF	179	186	149	43	36	0	0	0	4	16	5	9	0	0	0	4
EG10116	bglG	3	3	5	2	0	0	0	0	3	2	0	1	0	0	0	5
EG11364	bglH	8	11	10	2	13	2	0	0	4	10	0	0	0	0	0	9
EG12594	bglJ	77	92	65	63	53	2	2	1	0	11	0	4	0	0	0	4
EG12013	bglX	359	409	354	98	171	10	0	1	3	14	10	20	0	0	1	2
EG13436	bhsA	1424	1488	1404	667	1106	82	11	8	13	51	14	130	2	0	2	1
EG10117	bioA	71	74	68	17	126	7	0	1	3	4	5	17	0	0	0	0
EG10118	bioB	105	137	106	21	171	14	1	1	3	9	4	21	0	0	0	3
EG10119	bioC	14	30	25	4	29	0	0	1	0	1	1	0	0	0	0	0
EG10120	bioD	16	21	21	18	24	1	0	1	0	1	1	4	0	0	0	0
EG10121	bioF	61	74	47	14	44	3	0	0	1	3	0	12	0	0	2	0
EG10122	bioH	124	118	120	18	13	5	0	0	2	4	0	5	0	0	0	0
EG10123	birA	340	369	390	170	60	4	3	0	4	17	8	15	1	0	0	7
EG10124	bisC	640	622	599	154	149	14	4	4	3	12	8	25	0	0	0	5
EG12474	blc	200	163	154	48	925	52	17	7	4	26	7	30	1	0	2	5
EG14389	blr	0	0	0	0	0	0	0	0	0	0	0	0	0	0	0	0
EG13887	bluF	210	187	171	150	561	29	9	12	8	21	12	58	0	0	1	5
EG13886	bluR	405	450	391	182	378	24	5	3	3	18	3	9	2	1	3	3
EG13637	borD	6	4	5	3	3	0	0	0	0	0	0	0	0	0	0	0
EG12489	bsmA	597	689	333	160	489	14	1	2	21	99	35	131	0	0	1	0
EG13479	bssR	46024	55830	48935	26972	31642	1822	340	261	1035	4014	1638	6336	21	15	49	33
EG14335	bssS	1238	1440	1069	660	710	39	4	8	24	132	51	174	0	0	7	6
EG10126	btuB	532	558	525	191	171	11	5	1	7	42	18	46	0	0	0	4
EG10127	btuC	139	152	168	40	60	2	0	0	2	3	2	10	0	0	0	2
EG10128	btuD	122	112	115	31	214	14	2	2	0	9	1	5	0	0	0	1
EG10129	btuE	128	115	103	35	706	51	6	5	7	11	4	45	0	0	2	1
EG10130	btuR	230	264	196	84	16	6	2	1	2	5	6	6	0	0	0	8
EG10131	cadA	783	1003	1000	282	58	4	0	1	4	2	1	10	0	0	3	1
EG10132	cadB	340	436	476	114	16	3	0	0	1	3	0	2	0	0	0	21
EG10133	cadC	105	119	103	56	22	3	2	0	8	23	1	21	0	0	1	8
EG12319	can	940	1065	831	338	215	9	3	4	15	51	13	56	0	0	3	5
EG13119	casA	10	19	9	11	17	1	0	1	3	12	0	1	0	0	0	30
EG13118	casB	0	1	2	5	0	0	0	0	0	0	0	0	0	0	2	3
EG13117	casC	20	21	16	20	28	4	0	0	2	6	0	5	0	0	0	8
EG13116	casD	27	31	19	6	51	4	4	1	1	2	0	7	0	0	0	5
EG13115	casE	27	40	34	20	23	1	2	0	0	3	0	3	0	0	0	0
EG11380	cbdA	111	76	113	24	48	0	5	0	3	27	11	36	0	0	0	0
EG11379	cbdB	102	83	99	14	22	2	0	0	5	24	5	22	0	0	0	0
EG11114	cbdX	0	0	0	0	0	0	0	0	0	0	0	0	0	0	0	0
EG13388	cbeA	46	56	47	0	20	2	0	0	1	2	0	2	0	0	0	0
EG14264	cbl	161	171	156	69	143	10	2	2	5	6	7	24	0	0	2	14
EG12193	cbpA	408	435	355	88	183	18	1	3	3	39	8	39	2	0	5	1
EG12194	cbpM	82	95	79	18	35	0	0	0	2	14	5	6	0	0	0	4
EG11714	cbrA	74	41	35	21	13	0	2	0	0	2	0	1	0	0	0	0
EG11726	cbrB	102	30	32	24	44	2	0	1	1	3	3	7	0	0	0	0
EG11727	cbrC	77	40	45	16	41	3	0	0	2	3	3	5	0	0	0	0
EG13389	cbtA	33	53	28	13	24	1	0	0	1	2	2	3	0	0	0	0
EG10136	cca	563	638	570	158	702	35	4	4	3	29	7	35	3	0	1	3
EG12059	ccmA	169	162	151	33	52	5	0	1	6	8	5	14	0	0	1	2
EG12058	ccmB	33	36	48	13	0	1	0	0	0	0	0	0	0	0	0	0
EG12057	ccmC	69	63	68	9	4	0	0	1	1	7	0	3	0	0	0	0
EG12169	ccmD	2	0	1	0	0	0	0	0	0	0	0	0	0	0	0	0
EG12055	ccmE	34	23	20	19	3	0	0	0	0	5	0	1	0	0	0	1
EG12054	ccmF	116	123	138	26	26	3	0	0	4	9	0	2	0	0	0	4
EG12052	ccmH	98	94	88	51	43	0	1	0	3	13	3	5	0	0	0	4
EG10137	cdd	773	634	675	218	541	24	4	4	14	57	14	130	0	0	0	0
EG10138	cdh	48	39	50	7	61	6	0	1	0	2	0	1	0	0	0	6
EG13992	cedA	6	7	3	1	1	0	0	0	0	0	0	0	0	0	0	0
EG11531	cfa	2639	2832	2833	1067	1313	73	15	11	37	152	72	180	2	1	5	12
EG11753	chaA	186	156	141	101	373	27	3	8	1	6	2	14	0	0	0	6
EG12402	chaB	11	12	11	2	87	6	6	0	0	5	0	2	0	0	0	0
EG12403	chaC	589	505	621	142	315	26	4	3	1	15	4	31	0	2	0	4
EG10142	chbA	20	19	27	6	6	0	0	0	1	4	2	0	0	0	0	0
EG10140	chbB	43	40	48	21	9	0	0	0	0	9	0	4	0	0	0	0
EG10141	chbC	62	47	47	17	12	0	0	0	1	4	1	2	0	0	0	3
EG10144	chbF	35	43	39	21	18	0	3	1	0	4	0	4	0	0	0	14
EG12198	chbG	187	202	148	71	43	1	6	0	2	5	2	13	0	0	0	0
EG10143	chbR	131	104	111	115	13	5	2	0	2	8	3	11	0	0	0	0
EG10146	cheA	58	68	49	26	34	3	0	0	1	3	0	3	0	0	0	5
EG10147	cheB	27	13	13	3	6	0	0	0	0	0	0	1	0	0	0	1
EG10148	cheR	32	73	50	21	21	0	2	1	0	2	0	4	0	0	0	0
EG10149	cheW	38	38	40	9	24	1	1	1	0	3	0	4	0	0	0	0
EG10150	cheY	7	17	19	6	21	0	1	0	0	0	0	1	0	0	0	0
EG10151	cheZ	54	56	47	10	32	4	0	1	0	0	1	3	0	0	0	0
EG11237	chiA	232	284	195	88	212	10	4	0	4	12	5	27	0	0	2	21
EG13659	chiP	28	34	45	20	23	3	0	1	0	8	0	2	0	0	0	1
EG13660	chiQ	49	77	47	7	53	0	0	1	0	4	0	8	0	0	0	0
EG13993	cho	504	612	531	189	125	6	1	0	1	17	2	20	0	3	1	0
EG12096	chpB	36	25	39	12	211	25	3	2	1	3	2	5	0	0	0	0
EG11250	chpS	52	26	32	6	427	23	8	0	2	2	1	15	0	0	0	0
EG11723	chrR	85	100	91	27	114	9	0	1	2	13	3	16	0	0	0	11
EG10155	cirA	298	411	338	101	171	4	3	2	2	14	2	25	0	0	0	0
EG13646	citA	324	396	356	143	162	12	4	1	6	20	1	13	1	0	3	2
EG13544	citB	125	125	131	63	58	2	0	0	2	8	6	13	0	0	0	0
EG13645	citC	114	108	101	56	55	3	2	0	7	48	12	144	0	0	0	3
EG13543	citD	14	7	12	0	6	0	0	0	0	3	0	0	0	0	0	0
EG13542	citE	90	68	96	17	11	1	0	0	0	5	0	1	0	0	0	0
EG13541	citF	47	57	87	23	3	2	0	0	0	2	1	2	0	0	0	0
EG13539	citG	50	67	41	5	16	1	0	0	0	0	0	1	0	0	0	1
EG13538	citT	137	161	118	37	115	10	2	1	3	11	2	19	0	0	2	6
EG13540	citX	37	69	50	12	9	0	0	1	0	3	2	2	0	0	0	4
EG13848	clcB	331	376	299	69	71	5	6	2	2	17	5	14	0	0	0	0
EG10156	clpA	17375	21366	17410	6102	5328	243	115	38	225	1020	265	1050	31	16	50	44
EG10157	clpB	49347	61271	44106	19206	1495	103	25	14	285	1149	280	755	1	0	11	10
EG14241	clpS	186	214	213	117	88	6	9	1	7	25	10	34	0	0	1	2
EG11608	clsA	591	579	585	231	310	13	5	0	5	17	6	33	0	0	1	0
EG13671	clsB	92	105	94	19	430	32	5	3	2	7	3	7	0	0	0	3
EG13875	clsC	287	258	284	90	784	45	16	2	8	19	5	27	3	0	3	2
EG11265	cmk	320	277	241	89	711	40	7	3	15	49	18	78	0	0	6	4
EG14033	cmoA	136	137	98	42	55	3	3	2	1	5	1	6	0	0	0	0
EG14034	cmoB	300	306	256	89	55	8	0	1	5	13	5	15	0	0	0	0
EG11792	cmtA	21	22	22	10	7	0	0	0	2	3	0	3	0	0	0	12
EG11791	cmtB	2	1	0	0	0	0	0	0	0	5	0	0	0	0	0	0
EG14303	cnu	19	30	17	25	31	0	0	0	0	6	1	6	0	0	0	0
EG10922	coaA	309	391	252	216	33	2	0	0	4	22	16	23	0	0	0	7
EG11190	coaD	142	145	124	42	131	5	0	3	2	12	4	8	0	0	0	2
EG13443	cobB	240	311	258	70	73	3	3	0	2	9	5	9	0	0	0	0
EG13240	cobC	107	102	102	33	123	6	6	3	3	8	1	13	0	0	0	1
EG12150	cobS	107	70	140	37	28	2	0	2	1	2	0	3	0	0	0	3
EG12151	cobT	230	124	232	61	35	5	0	0	0	4	1	2	0	0	0	6
EG13238	cobU	119	64	85	60	63	2	0	1	0	4	0	11	0	0	0	0
EG13216	cof	371	474	360	67	141	7	2	0	8	14	5	35	0	0	0	0
EG14249	cohE	0	0	0	0	0	0	0	0	0	0	0	0	0	0	0	0
EG13246	copA	4592	5136	4391	767	590	37	10	4	41	168	26	158	0	0	4	12
EG11463	corA	325	264	299	95	164	5	5	1	3	24	8	23	5	0	0	6
EG12187	cpdA	1562	1693	1254	499	660	41	3	0	42	184	64	348	1	0	1	1
EG10160	cpdB	241	283	273	69	358	26	9	3	0	24	3	26	0	0	0	0
EG10161	cpsB	36	19	37	10	16	1	0	0	1	6	0	4	0	0	0	0
EG10162	cpsG	37	21	26	11	10	0	0	0	1	2	1	2	1	0	1	4
EG13074	cptA	199	281	228	56	38	3	0	0	2	6	1	7	0	0	1	0
EG10163	cpxA	809	905	844	215	153	7	0	1	4	16	12	25	0	0	1	0
EG11872	cpxP	3084	2298	2228	1480	34448	2369	970	511	360	1620	773	5549	6	0	18	6
EG10020	cpxR	817	805	722	209	252	15	3	4	7	29	9	53	0	1	2	4
EG11217	creA	193	158	184	83	28	0	0	0	3	8	4	20	0	0	0	4
EG11218	creB	142	101	144	52	19	4	0	0	2	1	2	5	0	0	0	3
EG10730	creC	167	168	194	40	31	1	0	0	1	8	6	4	0	0	0	1
EG10145	creD	349	169	150	56	295	15	6	4	2	6	2	12	1	0	2	2
EG11210	crfC	41	50	43	17	16	1	0	0	0	6	2	0	0	0	0	7
EG14414	croE	0	0	0	0	0	0	0	0	0	0	0	0	0	0	0	0
EG10164	crp	1262	1401	1166	444	478	21	7	6	16	90	25	120	0	0	2	1
EG10165	crr	4929	6108	5116	2288	9059	469	61	72	100	426	154	709	14	11	22	22
EG13082	csdA	835	900	869	196	283	12	2	3	3	20	11	35	0	1	0	0
EG13083	csdE	252	278	207	62	230	12	2	2	6	12	7	24	0	0	0	0
EG11489	csgA	33	28	45	16	15	1	0	1	0	2	1	5	0	0	0	2
EG12621	csgB	1	5	0	3	5	0	0	0	0	3	2	1	0	0	0	0
EG13414	csgC	3	4	0	0	9	0	1	0	0	0	0	0	0	0	0	2
EG13410	csgD	110	123	78	102	54	4	0	1	2	7	5	8	0	0	0	3
EG13411	csgE	26	27	15	13	7	0	0	0	0	1	3	3	0	0	0	0
EG13412	csgF	10	9	10	11	8	2	0	0	0	3	0	1	0	0	0	0
EG13413	csgG	75	90	73	32	107	9	0	1	0	10	3	17	1	0	0	0
EG13523	csiD	47	53	37	15	250	8	5	5	2	12	2	28	6	6	14	7
EG13418	csiE	1890	2157	1430	494	612	13	6	6	14	90	12	120	12	0	15	13
EG12386	csiR	172	184	157	53	289	13	5	5	2	6	1	11	0	0	0	0
EG10166	cspA	1743	2070	1639	1463	860	47	0	7	39	286	159	545	0	0	0	2
EG12203	cspB	660	1928	824	1220	88	13	2	5	24	249	65	253	0	0	0	0
EG12204	cspC	811	1102	646	494	42	3	1	2	8	98	30	82	0	0	1	0
EG11111	cspD	3450	4006	2663	1442	1890	65	15	17	64	384	123	384	7	2	21	5
EG12179	cspE	226941	349439	200928	147987	120608	5801	1073	559	14339	72366	36889	103987	160	76	285	103
EG12205	cspF	5	22	10	8	24	2	0	0	0	6	0	3	0	0	0	0
EG14243	cspG	17	16	10	7	6	1	0	0	0	1	1	5	0	0	0	0
EG14281	cspH	0	0	1	0	0	0	0	0	0	0	0	1	0	0	0	0
EG13877	cspI	183	328	108	173	123	2	3	1	2	36	18	66	0	0	0	0
EG11447	csrA	747	882	660	415	3927	193	14	11	72	383	200	772	2	2	10	9
EG10018	csrD	534	660	537	224	520	24	2	3	10	24	7	63	1	0	0	4
EG10167	cstA	2398	2143	2144	606	450	20	5	3	18	101	26	117	21	7	62	50
EG13256	cueR	359	311	322	53	306	23	8	2	6	20	4	33	0	0	0	2
EG13772	curA	162	109	145	62	333	24	5	3	8	13	5	38	4	0	4	5
EG12367	cusA	249	206	210	54	152	11	1	1	4	13	2	13	0	0	0	7
EG14235	cusB	35	54	38	10	5	1	0	0	1	8	4	1	0	0	0	1
EG14233	cusC	30	24	27	4	34	1	0	0	1	4	0	0	0	0	0	0
EG14234	cusF	5	1	6	0	2	0	0	0	0	0	0	3	0	0	0	0
EG13851	cusR	332	319	322	78	100	8	0	0	3	18	2	14	1	0	0	5
EG13642	cusS	361	450	357	116	216	15	1	2	1	22	3	22	0	0	1	3
EG12177	cutA	121	130	106	44	28	0	0	0	0	1	0	11	0	0	0	0
EG12956	cutC	913	1143	781	287	26900	1154	115	150	107	512	146	1207	2	2	7	0
EG10169	cvpA	114	136	101	55	99	3	1	0	0	6	1	13	0	0	0	0
EG13896	cvrA	337	346	346	130	123	7	0	2	5	13	6	17	0	0	0	4
EG10170	cyaA	7168	7937	6615	2500	1843	79	22	19	43	181	52	217	16	3	13	10
EG11653	cyaY	72	58	54	26	45	1	3	0	1	7	1	9	0	0	1	0
EG10172	cybB	145	144	122	71	73	6	1	2	2	12	3	20	0	0	0	0
EG50008	cybC	139	140	150	38	403	38	8	11	1	19	7	33	0	0	0	2
EG12504	cycA	1017	1227	1061	367	375	20	8	1	11	66	23	67	4	1	9	17
EG10173	cydA	12518	12960	11128	4011	252	14	2	2	79	467	156	498	1	0	3	5
EG10174	cydB	11509	11628	10087	2694	249	10	6	3	65	277	91	186	1	0	5	5
EG10012	cydC	924	943	837	265	20	6	0	1	4	21	6	13	0	0	0	4
EG11405	cydD	999	840	1013	223	50	3	1	1	4	15	6	21	0	0	0	11
EG14329	cydX	1	1	1	1	0	0	0	0	0	0	0	0	0	0	0	0
EG10183	cysA	1949	1780	1848	246	73	4	1	0	0	14	3	9	0	0	3	0
EG10184	cysB	1048	1229	1080	486	140	10	5	0	8	35	12	75	2	5	3	13
EG10185	cysC	195	96	173	32	13	0	0	0	0	1	0	5	0	0	0	6
EG10186	cysD	648	394	654	83	27	0	0	1	0	1	1	3	0	0	0	3
EG10187	cysE	508	532	448	163	81	4	0	0	6	30	7	36	4	0	2	4
EG10188	cysG	411	379	394	96	21	3	0	1	2	14	2	25	0	0	0	0
EG10189	cysH	988	847	951	202	10	1	0	0	1	1	5	5	2	0	0	0
EG10190	cysI	2086	1548	1933	331	36	5	0	0	5	13	7	10	0	0	4	2
EG10191	cysJ	1722	1181	1546	180	18	1	0	0	1	4	0	2	0	1	0	0
EG10192	cysK	2982	2669	2923	603	202	8	0	1	5	76	36	99	1	0	0	0
EG10193	cysM	522	365	501	92	26	0	0	0	1	4	1	5	0	0	0	5
EG10194	cysN	1626	879	1499	215	76	2	3	0	1	5	4	4	0	0	2	0
EG10195	cysP	2131	1406	2028	368	24	1	0	0	2	7	4	5	0	0	1	2
EG10043	cysQ	505	520	544	161	4613	305	71	40	43	126	44	385	2	0	6	5
EG10196	cysS	423	529	458	130	76	5	1	1	3	28	8	21	0	0	0	2
EG10197	cysU	1082	718	1034	198	12	1	1	0	0	2	0	4	0	0	1	0
EG10198	cysW	1719	1348	1505	243	14	1	0	0	3	10	0	3	0	0	3	1
EG10003	cysZ	392	422	398	201	192	8	1	2	9	38	10	45	0	0	2	0
EG10200	cytR	767	906	693	223	311	17	3	5	10	19	7	20	0	0	0	2
EG10201	dacA	1047	1169	932	441	119	8	0	2	17	104	40	106	1	0	0	6
EG10202	dacB	191	220	196	37	39	3	1	0	2	11	0	12	0	0	0	3
EG10203	dacC	462	532	452	150	955	58	8	7	15	32	12	69	2	0	2	0
EG11893	dacD	172	172	180	71	123	13	0	1	3	9	1	18	0	0	0	8
EG11407	dadA	2008	1705	1749	424	737	36	3	7	21	77	16	90	6	2	19	2
EG11408	dadX	910	983	880	190	210	9	0	2	8	37	9	35	2	1	5	1
EG10204	dam	230	248	200	88	51	1	0	0	3	16	6	15	1	1	1	0
EG11183	damX	2632	2837	2354	746	236	14	2	4	10	100	33	70	1	1	2	6
EG10205	dapA	1909	2011	1633	576	228	24	9	1	13	94	34	114	0	0	2	0
EG10208	dapE	260	278	256	64	308	9	0	2	9	17	5	27	0	0	0	0
EG10209	dapF	512	329	454	144	82	1	0	0	7	11	6	18	0	0	0	0
EG12392	dauA	625	712	583	163	996	70	20	13	39	107	30	148	0	0	0	0
EG10210	dbpA	246	302	228	66	63	2	4	1	0	10	4	18	1	0	0	1
EG11418	dcd	431	445	386	76	80	2	0	0	3	20	5	21	0	0	0	0
EG10211	dcm	500	548	506	138	68	2	8	1	1	17	3	10	0	0	1	4
EG10212	dcp	475	443	558	193	259	14	11	6	9	26	9	28	1	0	5	6
EG12218	dcrB	1987	2476	1745	579	2081	123	7	25	33	157	63	369	1	1	4	10
EG20044	dctA	1756	1210	1433	461	342	16	3	1	6	50	19	83	0	0	4	0
EG11889	dctR	5	7	2	2	0	1	0	0	2	3	4	10	0	0	0	1
EG11225	dcuA	4713	5356	4034	1570	118	4	1	0	24	129	52	121	0	2	0	8
EG10006	dcuB	147	114	90	48	14	1	0	0	3	26	9	52	0	0	0	0
EG13545	dcuC	291	281	247	99	103	2	2	0	7	30	6	42	0	0	0	4
EG12818	dcuD	45	50	44	16	74	9	6	0	1	5	0	1	0	0	1	2
EG12464	dcuR	69	132	81	55	16	1	0	0	0	10	2	14	0	0	0	0
EG12465	dcuS	322	369	332	128	103	7	0	1	0	22	7	6	0	0	1	0
EG14038	dcyD	338	343	323	94	443	22	4	4	1	15	5	32	0	0	0	0
EG13790	ddpA	106	97	53	55	42	1	1	0	0	4	4	4	0	2	3	6
EG13789	ddpB	37	40	31	0	16	2	0	0	4	0	0	5	0	0	0	7
EG13788	ddpC	62	70	58	6	24	1	0	0	1	5	1	6	0	0	0	0
EG13787	ddpD	66	53	61	15	26	2	0	0	0	2	0	4	0	0	0	0
EG13786	ddpF	98	92	101	20	542	39	14	5	2	9	2	11	0	0	1	0
EG13791	ddpX	14	23	17	6	16	0	3	3	1	1	0	3	0	0	0	0
EG10215	deaD	10000	13675	10037	3162	1209	92	27	8	88	383	119	353	6	2	13	4
EG10216	dedA	335	304	430	109	961	56	16	4	1	17	1	11	0	0	0	0
EG10218	dedD	577	547	536	122	88	4	1	1	5	39	12	41	0	0	0	0
EG11440	def	2265	3080	2218	1246	6173	376	111	83	107	393	153	1098	5	3	8	1
EG12612	degQ	514	427	484	164	212	17	1	1	9	31	12	28	0	0	2	1
EG11652	degS	398	404	382	141	39	2	0	0	2	23	1	16	0	0	0	3
EG10219	deoA	861	1051	852	257	358	19	4	8	12	55	20	55	1	4	1	2
EG10220	deoB	4399	4848	4203	1288	13210	526	183	71	148	534	160	1364	12	7	45	7
EG10221	deoC	942	1112	869	338	411	19	6	4	18	63	16	75	0	0	2	0
EG10222	deoD	1551	2013	1628	538	803	30	4	10	42	117	32	166	14	0	8	3
EG10223	deoR	493	503	457	176	244	7	11	4	5	27	4	22	0	2	2	0
EG14207	der	1003	1102	969	279	1408	85	16	9	19	72	25	105	2	1	12	3
EG10004	dfp	451	424	419	146	45	2	3	2	2	20	10	10	0	0	1	0
EG11643	dgcZ	203	179	207	109	362	22	5	7	12	26	6	46	0	0	0	7
EG10224	dgkA	112	140	83	47	51	1	1	0	1	8	3	7	0	0	0	0
EG11716	dgoA	36	26	35	3	0	0	0	0	0	0	0	0	0	0	0	0
EG20050	dgoD	94	83	101	24	30	1	0	0	0	3	0	1	0	0	0	2
EG11717	dgoK	154	198	137	59	40	1	0	0	1	6	0	3	0	0	0	0
EG11718	dgoR	178	177	177	29	17	1	0	0	3	8	1	17	0	0	1	0
EG11715	dgoT	55	63	43	18	18	2	0	0	1	4	0	2	2	0	0	0
EG13901	dhaK	453	463	432	138	139	1	2	1	16	76	11	39	2	0	2	0
EG13900	dhaL	161	180	175	59	14	2	0	1	3	14	8	10	0	0	0	13
EG12399	dhaM	1386	1776	1354	502	63	5	0	0	15	25	18	31	1	0	0	0
EG13902	dhaR	159	198	144	65	93	5	5	0	5	5	1	15	0	0	0	4
EG12780	diaA	203	213	172	47	107	3	1	2	2	13	10	18	3	0	0	1
EG10226	dicA	680	897	548	413	395	16	4	5	6	45	34	105	0	0	0	2
EG10227	dicB	2	1	0	0	0	0	0	0	0	0	0	0	0	0	0	0
EG10228	dicC	0	0	0	0	0	0	0	0	0	0	0	0	0	0	0	1
EG11193	dinD	44	48	45	27	39	6	0	0	0	6	2	5	0	0	0	0
EG11491	dinF	115	118	132	48	33	4	2	0	1	7	3	9	0	0	1	0
EG11357	dinG	539	549	477	176	90	4	3	0	6	22	4	14	0	0	1	7
EG12670	dinI	43	34	21	17	5	0	0	0	0	1	0	2	0	0	0	2
EG14431	dinQ	0	0	0	0	0	0	0	0	0	0	0	0	0	0	0	0
EG13649	djlB	36	36	25	6	63	7	8	1	2	13	0	5	1	0	0	34
EG13652	djlC	186	248	225	143	170	12	5	0	4	18	2	15	0	0	2	10
EG13015	dkgA	507	461	468	194	781	39	28	18	11	58	18	132	8	2	13	5
EG10231	dld	876	949	825	244	140	5	5	4	10	52	7	53	1	0	2	4
EG13507	dmlA	157	183	149	33	49	2	0	0	3	11	3	19	0	0	1	1
EG13506	dmlR	116	123	122	18	37	4	1	1	0	10	3	11	0	0	1	0
EG10232	dmsA	1190	1164	1129	403	60	1	0	0	7	28	12	40	0	0	0	2
EG10233	dmsB	225	236	262	78	20	0	0	0	2	6	3	7	0	0	0	2
EG10234	dmsC	490	548	467	162	72	5	0	0	2	11	1	13	0	0	0	5
EG13847	dmsD	193	230	197	52	37	1	0	0	3	8	2	8	0	0	0	2
EG10235	dnaA	1388	1769	1320	370	273	18	1	4	6	30	23	41	0	0	5	2
EG10236	dnaB	987	1066	921	281	137	5	4	0	5	37	11	36	0	2	1	6
EG10237	dnaC	406	442	308	130	86	1	1	1	2	10	2	15	0	0	1	0
EG10239	dnaG	1407	1769	1187	403	4638	273	38	45	60	211	91	679	0	1	4	2
EG10242	dnaN	1288	1514	1078	355	195	7	0	3	8	37	14	48	1	0	1	0
EG10244	dnaT	271	294	248	53	62	6	0	1	7	6	2	16	0	0	0	0
EG10245	dnaX	1971	2220	1814	380	42	3	2	1	9	62	16	42	1	0	0	1
EG13793	dosC	136	148	130	47	304	12	3	2	6	11	5	44	1	0	0	15
EG13792	dosP	97	123	93	43	68	4	0	0	3	8	3	12	0	0	1	7
EG10248	dppA	711	654	491	182	87	6	0	1	6	100	30	50	2	3	1	1
EG12625	dppB	58	43	37	5	9	0	0	0	0	5	3	3	0	0	2	0
EG12626	dppC	42	57	33	6	20	0	0	0	0	5	2	4	0	0	0	0
EG12627	dppD	48	53	53	2	5	2	0	0	1	5	0	7	0	0	0	1
EG12628	dppF	85	78	69	14	15	1	0	3	1	5	6	7	0	0	1	1
EG11415	dps	6196	6415	6521	2017	32400	2230	931	338	190	989	336	2399	15	1	33	5
EG11297	dsbA	504	590	625	227	159	3	3	0	17	92	36	94	6	0	1	0
EG11393	dsbB	568	563	432	161	220	9	3	0	5	47	19	29	2	0	1	2
EG11070	dsbC	323	410	335	147	349	17	5	7	3	7	1	27	0	0	0	2
EG12178	dsbD	527	531	511	155	25	0	0	0	4	19	3	11	0	0	3	4
EG12053	dsbE	35	48	50	23	3	0	0	0	1	2	0	5	0	0	0	0
EG13535	dsbG	163	225	181	92	185	11	4	1	4	22	11	29	0	0	2	0
EG10249	dsdA	101	85	74	22	24	0	2	0	0	9	1	5	0	0	0	6
EG13161	dsdC	117	139	109	63	25	3	0	0	1	10	3	8	0	0	0	5
EG10250	dsdX	54	67	56	22	48	5	1	0	7	4	2	17	0	0	0	5
EG12636	dsrB	56	35	69	18	601	61	8	6	10	28	14	92	0	0	0	0
EG11852	dtd	160	106	168	27	228	27	6	1	2	13	5	38	0	0	0	0
EG13939	dtpA	2228	2574	2099	756	119	5	2	2	16	94	38	139	2	0	2	2
EG12232	dtpB	818	884	789	307	535	44	5	6	11	79	16	62	0	0	4	0
EG12469	dtpC	79	91	95	23	248	16	2	3	1	6	6	10	0	0	0	0
EG13304	dtpD	108	71	83	24	96	2	0	3	3	13	2	14	0	0	0	6
EG11932	dusA	267	343	311	106	82	7	0	0	2	20	6	21	0	0	0	0
EG11311	dusB	3623	4721	3084	1137	143	6	1	2	17	110	38	101	3	0	4	2
EG12022	dusC	150	115	100	30	83	4	2	1	0	6	0	4	0	0	0	0
EG10251	dut	221	209	157	51	7	0	0	0	0	5	4	7	0	0	0	6
EG11639	eamA	265	227	313	117	141	7	4	0	4	14	0	16	0	0	0	1
EG12445	eamB	222	273	227	53	154	9	0	2	12	16	6	37	1	0	1	0
EG10252	ebgA	79	95	83	20	57	3	0	1	1	8	1	9	0	0	0	1
EG10253	ebgC	1	7	1	0	2	1	0	0	0	1	2	0	0	0	0	1
EG10254	ebgR	144	149	122	41	90	2	2	0	5	15	8	24	0	0	0	0
EG14372	ecnA	0	0	0	0	0	0	0	0	0	0	0	0	0	0	0	0
EG14345	ecnB	91	162	88	31	567	10	3	0	7	72	38	85	1	3	2	0
EG10255	eco	305	323	269	111	153	6	0	0	4	16	2	15	0	0	1	0
EG10256	eda	629	648	620	161	141	6	4	1	7	35	14	45	1	0	2	2
EG10257	edd	294	241	250	74	70	7	0	1	6	21	4	23	0	0	0	5
EG11735	efeB	321	404	281	94	34	4	0	0	0	9	1	3	0	0	0	0
EG13861	efeO	397	502	431	121	40	0	0	0	2	15	1	5	0	1	0	2
EG13860	efeU	825	1058	961	265	76	6	2	0	3	13	1	10	0	0	0	8
EG12099	efp	778	851	732	337	234	12	5	2	14	116	33	102	2	0	0	0
EG13184	elaA	101	96	99	69	152	12	2	3	2	13	5	38	0	0	0	0
EG13185	elaB	549	498	456	146	3198	145	34	12	28	151	54	280	5	0	7	5
EG14261	elaD	2	19	13	2	5	0	0	0	4	32	0	6	2	0	3	59
EG11383	elbB	295	232	305	82	65	3	0	0	1	7	7	11	2	0	0	0
EG13709	elfA	29	22	18	10	1	0	0	0	0	1	4	2	0	0	0	0
EG13711	elfC	79	103	75	32	171	11	4	3	4	12	4	33	0	0	1	7
EG13710	elfD	5	3	10	1	10	0	1	0	0	1	0	1	0	0	0	1
EG13712	elfG	57	73	57	36	92	7	0	0	4	12	3	6	0	0	0	5
EG12166	elyC	223	201	217	86	70	1	2	1	1	9	4	5	0	0	0	0
EG11354	emrA	578	695	532	216	217	13	2	3	7	39	16	37	0	0	0	0
EG11439	emrB	677	623	638	177	433	19	7	3	8	30	13	41	1	0	1	0
EG11693	emrD	2260	2129	2364	521	86	5	0	2	6	24	13	21	0	0	1	0
EG10629	emrE	57	102	69	60	12	3	0	0	2	21	5	7	0	0	0	0
EG13282	emrK	25	26	14	0	32	6	0	0	1	2	2	9	0	0	0	7
EG13283	emrY	9	8	11	12	9	2	0	0	1	3	3	0	0	0	0	5
EG13897	emtA	213	193	190	57	107	5	2	2	3	13	4	18	2	0	0	0
EG11336	endA	70	76	48	34	32	3	0	0	0	3	3	12	0	0	0	0
EG10258	eno	4588	4984	3809	1600	1673	88	8	11	109	781	272	760	9	2	16	14
EG10259	entA	544	535	511	85	47	1	0	1	3	6	5	13	0	1	3	0
EG10260	entB	564	664	566	109	18	1	0	0	3	8	3	8	3	1	1	2
EG10261	entC	510	608	500	103	138	8	2	2	3	10	0	9	1	0	2	3
EG10262	entD	88	147	128	47	35	3	0	3	2	3	3	5	0	0	0	4
EG10263	entE	795	985	1003	183	38	2	0	0	3	18	7	5	1	0	3	1
EG10264	entF	2545	2836	2568	597	108	5	0	0	12	47	7	45	3	2	15	24
EG11105	entH	159	183	191	35	29	0	0	0	3	2	1	5	0	0	0	0
EG11104	entS	597	752	692	128	50	2	0	1	3	13	5	13	1	0	1	5
EG12297	envC	233	181	224	54	40	0	3	0	6	12	1	13	2	0	0	0
EG10268	envY	51	43	39	39	18	0	0	0	1	5	0	6	0	0	0	4
EG10269	envZ	361	432	370	97	100	5	0	1	8	17	4	8	0	0	1	1
EG10368	epd	6944	7355	5427	1997	787	37	5	6	73	269	78	409	6	2	15	7
EG11211	epmA	103	125	91	34	388	18	9	2	1	9	2	15	0	0	0	7
EG12473	epmB	404	469	341	109	29	3	1	0	1	23	2	13	0	0	2	2
EG14116	epmC	195	238	168	64	439	16	15	1	1	14	5	18	0	0	0	0
EG11613	eptA	67	71	66	34	87	4	1	3	3	5	3	11	0	2	0	7
EG12267	eptB	750	807	638	263	211	21	5	2	8	50	20	66	0	1	0	3
EG11914	eptC	417	499	394	166	96	3	3	1	1	31	16	29	0	0	0	3
EG10270	era	762	882	646	232	690	48	9	5	3	32	16	43	0	0	1	0
EG13634	essD	0	6	1	0	30	0	0	0	0	0	0	0	0	0	0	0
EG13831	essQ	1	1	0	0	0	0	0	0	1	0	0	0	0	0	0	0
EG11826	etk	330	419	294	152	143	4	1	2	2	14	3	36	0	0	1	0
EG13727	etp	17	19	20	4	12	2	3	0	0	0	0	0	0	0	0	0
EG12343	ettA	1298	1545	1103	289	484	27	7	6	14	85	35	89	4	0	6	0
EG14181	eutA	28	37	35	10	17	1	0	0	0	3	0	0	0	0	0	0
EG50006	eutB	3736	3620	3450	877	149	12	1	1	15	49	28	79	0	0	3	3
EG50007	eutC	111	153	122	33	16	2	0	0	1	3	0	2	0	0	0	0
EG14188	eutD	38	27	26	9	11	2	0	0	1	0	0	1	0	0	0	0
EG14185	eutE	13	10	15	1	5	1	0	0	2	3	0	2	0	0	0	2
EG14183	eutG	16	18	18	0	2	0	0	0	0	0	0	3	0	0	0	0
EG14182	eutH	46	44	36	0	30	4	0	0	0	4	2	8	0	0	0	0
EG14184	eutJ	6	6	7	6	1	0	1	0	0	1	1	0	0	0	0	7
EG14170	eutK	62	82	62	4	16	1	0	0	1	2	1	3	0	0	0	0
EG14171	eutL	102	114	90	28	6	0	0	0	1	6	0	0	0	0	0	0
EG14187	eutM	18	27	18	11	4	0	0	0	0	2	1	1	0	0	0	0
EG14186	eutN	0	0	1	0	0	0	0	0	0	1	0	0	0	0	0	0
EG14191	eutP	13	4	7	0	12	0	0	0	1	1	0	0	0	0	0	7
EG14190	eutQ	10	8	15	0	4	0	0	0	0	2	0	0	0	0	0	0
EG12190	eutR	167	152	153	30	22	2	0	0	0	2	4	16	0	0	0	3
EG14192	eutS	1	2	2	0	6	0	1	1	0	0	1	0	0	0	0	0
EG14189	eutT	19	24	14	9	3	0	0	0	0	2	1	0	0	0	0	0
EG11609	evgA	47	69	42	22	9	2	0	0	0	7	5	15	1	0	0	0
EG11610	evgS	118	163	142	87	132	9	0	0	7	30	3	29	0	0	2	35
EG10271	exbB	1457	1828	1545	433	400	28	9	6	7	38	14	65	1	0	2	0
EG10272	exbD	938	1290	1046	322	237	15	6	3	7	25	4	52	2	0	5	0
EG12349	exoD	1	4	5	0	4	0	0	1	0	0	0	0	0	0	0	0
EG14031	exoX	391	417	373	96	52	4	0	0	2	8	1	7	0	0	0	0
EG12739	exuR	1539	1777	1449	701	2199	90	23	23	40	99	55	383	1	0	5	3
EG12738	exuT	565	740	616	168	666	37	10	8	10	66	22	100	1	1	1	5
EG10273	fabA	1770	1975	1663	564	2327	124	14	14	24	119	37	192	0	1	4	3
EG10274	fabB	3828	2550	3715	721	169	12	3	0	20	96	52	136	1	0	3	0
EG11317	fabD	1235	1049	1045	295	242	13	2	2	6	57	38	63	0	0	0	0
EG12606	fabF	6286	7431	5767	1746	2675	176	24	20	40	270	93	279	1	0	17	1
EG11318	fabG	1870	1871	1618	612	601	38	6	11	24	127	40	152	5	1	7	0
EG10277	fabH	1205	781	1044	312	361	13	4	1	15	43	28	48	0	0	2	0
EG11528	fabI	1509	1601	1261	403	969	44	13	8	16	147	32	223	2	2	7	5
EG11394	fabR	557	559	433	199	821	51	1	19	3	32	18	55	0	0	1	0
EG10278	fadA	124	132	131	29	74	2	0	0	5	14	2	13	3	0	3	0
EG10279	fadB	246	214	205	50	110	3	2	1	3	26	5	27	5	8	7	2
EG11530	fadD	613	733	539	233	2468	144	28	13	32	93	17	174	3	4	8	9
EG12723	fadH	261	224	184	54	35	7	4	1	3	13	6	32	9	1	5	0
EG14128	fadI	180	182	182	58	87	5	3	2	4	9	2	17	0	2	0	1
EG14127	fadJ	324	292	284	133	262	23	15	1	8	24	7	39	7	1	5	18
EG12357	fadK	76	90	75	25	52	4	3	0	4	7	5	10	0	0	0	0
EG10280	fadL	323	347	269	84	266	18	8	2	5	30	19	28	12	1	17	8
EG10281	fadR	583	564	453	213	231	18	7	1	2	47	20	38	0	0	2	0
EG11158	fau	564	741	494	213	227	21	8	2	7	46	6	61	0	0	2	0
EG10282	fbaA	14474	15739	13516	4525	301	13	5	4	129	962	365	776	17	9	38	22
EG14062	fbaB	693	672	666	220	1530	84	39	12	11	50	14	69	0	0	5	0
EG10283	fbp	743	841	611	238	168	7	2	1	13	57	16	37	1	0	0	1
EG11859	fdhD	241	239	197	77	125	7	5	1	3	11	0	17	0	0	0	1
EG10284	fdhE	373	443	359	77	31	2	0	0	0	25	12	20	0	0	1	0
EG10285	fdhF	580	759	717	201	66	3	0	2	12	43	21	54	0	0	1	2
EG11227	fdnG	246	233	216	55	50	3	0	0	5	7	3	30	0	0	0	1
EG11228	fdnH	71	62	57	18	41	0	0	0	2	5	0	11	0	0	0	2
EG11229	fdnI	79	89	79	45	59	6	0	1	0	9	2	9	0	0	0	0
EG11858	fdoG	8106	8558	6754	2098	608	35	10	7	24	205	71	220	16	6	22	13
EG11857	fdoH	1300	1433	1106	384	123	3	0	1	5	60	32	28	2	4	7	0
EG11856	fdoI	614	718	547	256	42	2	0	0	1	40	14	18	3	1	1	2
EG13399	fdrA	15	13	14	3	9	0	0	0	0	0	1	0	0	0	1	6
EG11328	fdx	238	206	159	38	21	3	0	0	6	12	3	13	0	0	0	0
EG13179	feaB	275	293	283	84	167	14	0	0	2	5	7	18	0	0	0	2
EG13422	feaR	112	83	91	62	39	3	0	1	4	7	1	3	0	0	5	5
EG10286	fecA	698	814	722	130	22	0	0	0	1	8	4	3	0	0	0	2
EG10287	fecB	276	345	275	72	20	1	1	0	0	7	2	5	0	1	0	3
EG10288	fecC	59	63	57	4	8	0	0	0	0	2	0	2	0	0	0	0
EG10289	fecD	75	77	49	10	24	2	0	1	0	2	0	0	0	0	0	0
EG10290	fecE	68	98	44	7	42	1	0	0	0	2	1	2	0	1	0	0
EG10291	fecI	673	866	609	191	504	18	17	3	9	35	12	33	0	0	0	0
EG10292	fecR	518	751	522	67	57	3	0	0	3	2	0	12	0	0	0	1
EG12101	feoA	92	169	108	39	10	0	0	0	2	9	7	10	0	0	0	0
EG12102	feoB	3898	4625	4353	1014	29	3	0	1	15	78	12	46	0	0	1	0
EG12933	feoC	117	148	134	26	2	0	0	0	1	6	0	2	0	0	0	0
EG10293	fepA	2247	2580	2638	644	287	18	7	1	4	27	4	29	0	0	2	9
EG10294	fepB	527	632	481	90	223	14	5	2	2	11	1	20	0	1	0	10
EG10295	fepC	75	80	72	12	6	1	0	0	1	8	0	1	0	0	0	2
EG10296	fepD	433	488	413	54	92	6	0	0	4	7	6	25	1	0	1	0
EG10297	fepE	8	7	7	5	1	1	0	0	0	9	0	2	0	0	0	7
EG10298	fepG	138	123	137	45	20	4	2	0	0	0	0	5	0	0	0	1
EG10299	fes	680	763	735	167	92	6	1	0	3	12	1	12	0	0	2	4
EG13259	fetA	38	57	40	24	5	1	0	0	0	2	2	4	0	0	0	1
EG13260	fetB	40	51	49	39	15	0	0	0	2	0	2	5	0	0	0	0
EG10300	ffh	1975	2256	1901	580	381	26	14	5	24	90	22	118	4	0	2	0
EG10301	fhlA	342	417	298	80	165	5	2	1	8	27	9	23	0	0	2	2
EG10306	fhuE	394	545	372	145	172	9	1	1	1	22	2	31	0	0	5	0
EG12595	fhuF	1615	1928	1523	475	571	27	3	7	11	50	11	49	0	0	1	0
EG10307	fic	304	208	286	77	962	68	50	12	7	28	7	37	0	1	4	2
EG11873	fieF	598	549	600	145	596	43	5	6	6	26	9	76	0	0	0	1
EG10308	fimA	0	0	0	0	0	0	0	0	0	0	0	0	0	0	0	0
EG10309	fimB	0	0	0	0	0	0	0	0	0	0	0	0	0	0	0	0
EG10310	fimC	0	0	0	0	0	0	0	0	0	0	0	0	0	0	0	0
EG10311	fimD	0	0	0	0	0	0	0	0	0	0	0	0	0	0	0	0
EG10312	fimE	0	0	0	0	0	0	0	0	0	0	0	0	0	0	0	0
EG10313	fimF	0	0	0	0	0	0	0	0	0	0	0	0	0	0	0	0
EG10314	fimG	0	0	0	0	0	0	0	0	0	0	0	0	0	0	0	0
EG10315	fimH	0	0	0	0	0	0	0	0	0	0	0	0	0	0	0	0
EG11974	fimI	0	0	0	0	0	0	0	0	0	0	0	0	0	0	0	0
EG10317	fis	1754	2379	1619	630	37	1	0	0	5	51	22	39	0	0	2	0
EG13317	fiu	189	246	186	44	150	5	0	0	2	6	0	7	0	0	0	2
EG12503	fklB	327	365	350	94	135	7	6	1	3	29	11	24	0	0	1	0
EG12900	fkpA	1893	2423	1783	848	11193	491	113	72	62	274	92	484	3	0	2	2
EG12209	flc	343	354	393	191	1171	83	14	7	12	28	8	95	2	0	4	3
EG10318	fldA	359	437	354	162	195	11	1	1	8	50	22	63	1	0	0	0
EG12697	fldB	709	757	606	228	206	13	5	1	7	27	14	46	0	0	2	0
EG20263	flgA	55	44	38	8	33	3	0	0	0	7	0	0	0	0	0	2
EG14266	flgB	2	0	2	2	1	0	1	0	0	0	0	0	0	0	0	0
EG14267	flgC	5	3	0	0	0	0	0	0	0	0	0	1	0	0	0	0
EG14268	flgD	9	24	12	6	6	0	0	0	0	0	1	2	0	0	0	0
EG14269	flgE	62	72	69	12	21	2	0	0	1	2	0	5	0	0	0	2
EG14270	flgF	25	19	17	0	24	4	0	0	1	0	0	4	0	0	0	0
EG14271	flgG	33	37	34	3	34	1	0	0	0	0	0	5	0	0	0	0
EG20264	flgH	19	20	17	5	5	0	0	0	1	1	0	3	0	0	0	0
EG20265	flgI	18	31	32	8	13	0	0	1	0	2	0	0	0	0	0	0
EG14272	flgJ	37	25	30	9	19	0	0	0	0	1	2	2	0	0	0	1
EG11967	flgK	76	105	71	33	93	1	2	1	2	9	0	13	1	0	0	0
EG11545	flgL	156	185	138	63	135	6	4	3	4	21	8	28	0	0	0	1
EG12664	flgM	15	16	13	13	12	0	0	0	1	0	0	4	0	0	0	0
EG12665	flgN	56	87	39	23	21	1	5	1	1	6	1	7	0	0	0	1
EG14273	flhA	146	198	156	47	33	7	0	0	1	17	1	8	0	0	2	1
EG14035	flhB	23	20	17	12	14	3	0	0	0	0	0	1	0	0	0	0
EG10319	flhC	290	409	265	124	44	3	0	1	4	19	13	19	0	0	0	0
EG10320	flhD	182	245	125	86	9	1	0	0	0	16	3	8	0	0	0	0
EG14013	flhE	8	6	7	2	0	0	0	0	0	0	0	0	0	0	0	3
EG11355	fliA	24	19	16	7	17	2	0	0	0	1	0	3	0	0	0	0
EG10321	fliC	718	947	726	404	1103	48	14	3	10	60	34	181	1	0	1	6
EG10841	fliD	30	31	26	10	39	3	1	0	0	3	0	2	0	0	0	3
EG11346	fliE	5	3	4	0	3	1	0	0	0	0	0	0	0	0	1	0
EG11347	fliF	24	28	13	0	24	0	0	0	2	2	1	4	0	0	0	0
EG11654	fliG	40	41	29	16	0	0	0	0	0	3	0	1	0	0	0	3
EG11656	fliH	29	17	18	5	12	0	0	0	0	0	0	2	0	0	0	0
EG20266	fliI	25	25	19	6	4	0	1	0	0	7	0	1	0	0	0	0
EG20267	fliJ	7	8	6	8	0	0	0	0	0	0	0	1	0	0	0	0
EG20268	fliK	41	54	41	14	13	1	0	0	0	4	0	0	0	0	0	0
EG10322	fliL	21	19	16	0	0	0	0	0	1	1	1	1	0	0	0	0
EG10323	fliM	41	40	37	9	42	1	0	1	0	2	2	2	0	0	0	1
EG10324	fliN	6	6	3	0	0	0	0	0	0	0	0	0	0	0	0	0
EG11224	fliO	4	7	4	0	2	0	0	0	0	0	0	1	0	0	0	0
EG11975	fliP	11	19	17	0	10	0	0	0	1	5	0	5	0	0	0	0
EG11976	fliQ	3	4	5	0	0	0	0	0	0	0	0	1	0	0	0	0
EG11977	fliR	34	24	26	39	25	1	1	0	0	3	0	3	0	0	0	4
EG11388	fliS	6	7	4	1	0	0	0	0	1	1	0	0	0	0	0	11
EG11389	fliT	12	7	8	0	4	2	0	0	0	2	0	0	0	0	0	0
EG12680	fliY	1324	884	1352	388	1256	90	21	22	15	31	10	92	3	1	5	9
EG11356	fliZ	29	18	29	11	54	2	2	0	1	1	0	10	0	0	1	0
EG10229	flk	320	296	239	99	96	8	0	2	2	10	4	21	0	0	0	4
EG12686	flu	957	1126	932	199	156	18	5	1	10	36	13	45	2	0	2	6
EG13429	flxA	7	12	8	0	62	2	1	0	0	5	0	2	0	0	0	8
EG11268	fmt	1849	1987	1409	564	1434	90	10	7	13	77	25	106	2	2	2	0
EG10325	fnr	4590	5096	3922	1635	2228	116	39	18	90	286	102	765	6	3	7	7
EG11258	focA	3974	3466	3762	1492	973	67	9	7	25	118	39	247	0	0	2	2
EG14220	focB	144	132	125	59	76	2	0	0	3	14	0	12	0	0	0	10
EG11673	folB	43	42	48	20	12	0	0	0	0	0	0	5	0	0	0	0
EG10327	folC	653	608	728	158	181	8	3	1	19	42	24	67	0	3	1	0
EG10328	folD	490	503	441	114	35	0	0	0	3	26	9	23	0	0	0	2
EG11375	folE	833	940	636	241	97	5	0	1	1	28	16	23	0	0	0	0
EG13189	folM	86	77	110	26	48	4	3	0	2	2	2	9	0	0	0	0
EG50011	folP	164	138	105	32	44	3	2	0	4	8	1	10	0	0	1	0
EG14263	folX	205	306	169	104	243	12	2	0	3	24	3	22	0	0	0	0
EG11518	fpr	308	300	275	68	59	7	0	1	1	8	5	17	0	0	0	0
EG14145	frc	5	3	6	0	7	0	0	0	0	5	0	2	0	0	1	0
EG10330	frdA	2463	2380	2308	619	328	21	5	1	27	165	71	195	3	1	0	2
EG10331	frdB	680	624	551	157	37	3	0	0	8	71	17	50	0	0	0	0
EG10332	frdC	225	235	188	83	19	0	0	0	2	29	7	16	0	0	0	0
EG10333	frdD	265	327	254	94	51	2	0	0	3	27	7	32	0	0	1	0
EG10334	fre	880	874	872	242	153	8	5	0	3	30	7	25	0	0	0	1
EG12908	frlA	32	48	27	15	34	1	0	0	0	8	1	9	0	0	0	2
EG12909	frlB	53	58	51	9	26	2	0	0	2	1	2	11	0	0	0	2
EG12910	frlC	37	38	30	10	14	2	0	0	0	3	0	1	0	0	0	0
EG12912	frlD	92	88	88	9	9	0	2	0	0	4	0	1	0	0	0	1
EG12913	frlR	139	165	103	33	112	6	0	4	2	9	8	17	0	0	0	13
EG10336	fruA	44406	41764	46193	12665	16018	947	205	121	492	2128	629	2767	116	39	225	82
EG10005	fruB	45250	44810	36633	12433	38146	1925	421	297	629	2440	726	5635	64	16	100	45
EG10337	fruK	22887	20914	21215	7127	16463	896	213	117	254	838	277	1757	28	19	69	32
EG11864	frvA	1	1	1	0	0	0	0	0	0	2	0	0	0	0	0	0
EG11863	frvB	22	19	22	3	44	2	0	1	1	7	2	4	0	0	0	0
EG11861	frvR	39	24	22	18	21	0	0	0	1	4	2	0	0	0	0	2
EG11862	frvX	63	80	83	12	23	0	0	0	1	5	1	5	0	0	0	1
EG11906	frwA	55	67	73	12	12	1	0	0	1	4	0	5	0	0	0	4
EG11909	frwB	7	7	5	1	0	0	0	0	1	0	0	0	0	0	0	0
EG11908	frwC	16	12	12	1	21	1	0	1	0	0	0	2	0	0	0	2
EG11912	frwD	15	13	9	0	9	0	0	0	0	3	0	0	0	0	0	4
EG14151	fryA	122	104	126	24	25	5	1	0	3	10	1	4	0	0	0	3
EG14155	fryB	6	4	4	0	0	0	1	0	0	1	0	0	0	0	0	0
EG14154	fryC	30	26	36	6	35	1	0	0	0	3	0	1	0	0	0	3
EG13471	fsaA	138	135	163	53	37	3	1	0	1	3	0	9	0	0	0	0
EG11905	fsaB	22	21	10	2	3	2	2	0	0	0	0	3	0	0	0	0
EG13268	fsr	353	417	436	167	66	5	2	2	3	17	3	24	0	0	1	1
EG10921	ftnA	728	874	647	422	32	1	0	0	10	63	32	74	0	0	0	3
EG13175	ftnB	92	47	60	40	85	4	0	1	1	9	3	12	0	0	2	0
EG10339	ftsA	923	688	893	294	1108	53	21	8	12	33	13	77	0	0	2	9
EG13111	ftsB	218	222	208	72	121	4	0	2	2	15	7	20	0	0	1	0
EG10340	ftsE	575	526	556	138	189	9	1	1	11	19	9	30	0	2	1	1
EG11506	ftsH	12076	13676	10916	3959	6837	372	68	51	99	428	133	596	10	11	9	23
EG13226	ftsK	2673	2986	2334	797	249	13	1	3	16	101	34	68	0	0	3	2
EG11529	ftsN	589	682	572	161	188	10	1	1	1	30	6	36	0	1	2	2
EG11376	ftsP	456	538	384	86	93	2	1	0	5	17	13	32	0	3	0	0
EG10345	ftsX	659	685	660	171	175	3	3	2	5	26	1	17	0	0	4	1
EG10346	ftsY	1090	883	1056	341	523	29	14	4	7	49	17	85	1	0	1	5
EG10348	fucA	30	33	15	9	18	2	0	1	1	8	0	1	0	0	0	0
EG10349	fucI	155	158	127	24	20	0	0	0	0	6	1	3	0	0	0	3
EG10350	fucK	78	82	74	23	49	3	1	0	1	5	2	8	0	0	0	0
EG10351	fucO	301	320	257	86	48	1	3	0	4	11	3	27	0	0	0	0
EG10352	fucP	105	87	94	45	16	1	2	0	2	21	4	10	0	0	0	1
EG10353	fucR	314	313	231	123	37	0	0	0	1	8	2	6	0	0	0	1
EG10355	fucU	126	88	106	13	90	3	3	1	1	5	5	15	0	0	0	1
EG10356	fumA	1365	1246	1094	413	812	39	24	6	17	91	26	88	1	2	11	8
EG10357	fumB	138	114	95	33	50	5	1	0	5	38	20	62	0	0	1	0
EG10358	fumC	848	824	811	276	812	59	25	8	30	76	12	145	10	2	29	5
EG10359	fur	1196	1603	1149	624	1197	69	10	13	23	165	62	255	1	0	2	2
EG10360	fusA	17596	23220	16647	6750	3122	191	21	32	226	1675	556	1338	11	16	28	67
EG12382	fxsA	1844	2244	1781	1073	1883	110	25	16	40	108	43	260	0	0	0	0
EG11329	gabD	101	110	117	6	272	14	3	1	6	18	3	23	1	1	7	1
EG11330	gabP	37	51	34	19	40	1	0	1	1	5	0	6	0	0	5	10
EG10361	gabT	97	105	109	31	111	7	3	0	7	29	1	22	6	5	15	2
EG50009	gadA	143.97	137.86	157.56	36.66	16.35	0	0	0	17.5	68.56	24.26	82.69	0	1	0	0
EG11490	gadB	234.03	168.14	198.44	73.34	206.65	11	8	0	10.5	82.44	27.74	70.31	0	0	0	0
EG12456	gadC	136	129	153	76	123	3	7	3	6	56	22	47	0	0	0	8
EG11544	gadE	18	22	26	19	1	0	0	0	6	28	5	37	0	0	0	2
EG12242	gadW	33	60	27	33	10	0	0	0	2	5	1	13	0	0	3	2
EG12243	gadX	310	448	343	281	78	9	0	1	14	112	53	162	0	0	0	7
EG10362	galE	20618	20494	16596	5925	3313	134	28	21	129	738	371	1518	6	1	18	13
EG10363	galK	2069	2282	1437	522	107	3	1	0	2	15	7	21	0	0	0	0
EG11698	galM	1018	1092	808	282	86	4	4	1	7	23	3	20	0	0	5	7
EG12148	galP	1324	1290	1235	391	866	41	20	7	9	41	16	39	0	0	0	4
EG10364	galR	663	660	689	233	116	11	2	1	2	23	3	31	0	0	1	0
EG10365	galS	700	714	489	184	24	2	4	1	2	11	8	11	0	0	0	0
EG10366	galT	9134	10054	7531	1936	419	21	5	4	24	155	36	109	2	3	2	0
EG11319	galU	963	960	965	474	663	26	7	3	9	91	31	110	3	5	1	1
EG10367	gapA	27031	31912	23601	9268	3072	163	41	34	526	2902	1004	2359	5	3	16	8
EG12103	gapC	3453	3978	3126	1835	40724	2113	641	419	121	457	214	1222	6	1	7	8
EG12522	garD	107	104	90	36	24	3	2	0	1	3	1	7	0	0	0	2
EG11175	garK	106	85	110	49	100	9	2	0	3	6	4	7	0	0	2	0
EG10016	garL	16	26	16	6	0	0	5	0	0	3	0	0	0	0	0	2
EG12760	garP	20	29	24	0	6	1	0	0	0	5	0	0	1	0	0	2
EG11176	garR	43	46	54	15	54	1	1	0	0	5	2	2	0	0	0	0
EG12414	gatA	229	240	166	186	37	1	1	0	8	25	11	20	0	0	0	3
EG12415	gatB	125	157	115	139	11	0	0	0	6	34	15	19	0	0	0	2
EG12416	gatC	876	967	710	303	45	2	1	0	13	95	28	88	0	0	0	0
EG12417	gatD	224	261	199	84	50	1	0	0	14	39	14	27	0	0	0	5
EG12162	gatR	75	118	79	30	45	5	3	1	1	5	6	17	0	0	0	5
EG12419	gatY	34303	34875	30391	10390	9030	514	165	70	780	2771	962	5469	5	14	12	10
EG12418	gatZ	12291	11974	10860	4902	1423	71	26	12	118	578	157	672	1	0	1	0
EG11583	gcl	67	64	65	7	163	9	8	1	1	9	5	8	0	0	0	1
EG11795	gcvA	182	166	201	102	683	44	6	4	2	12	5	24	0	0	0	1
EG10371	gcvH	976	1012	942	259	38	3	0	0	10	67	24	33	0	0	0	0
EG11810	gcvP	3957	3343	3888	789	44	5	0	0	21	137	45	105	2	3	2	0
EG11149	gcvR	471	536	397	107	364	7	0	1	16	63	35	89	0	0	0	1
EG11442	gcvT	1921	1750	1683	391	39	3	2	0	9	76	13	65	1	0	7	13
EG10372	gdhA	940	1063	862	241	41	1	0	0	5	37	9	18	0	0	0	1
EG13732	gfcA	8	7	5	1	1	1	0	0	0	1	0	0	0	0	0	0
EG13731	gfcB	4	3	4	4	9	1	0	0	0	0	0	0	0	0	3	0
EG13730	gfcC	2	10	6	3	10	0	0	0	0	4	0	0	0	0	0	4
EG13729	gfcD	73	130	87	20	41	1	0	0	0	2	0	8	0	0	2	2
EG13728	gfcE	71	73	43	20	19	1	0	0	1	6	0	9	0	0	0	2
EG10374	ggt	61	56	69	15	47	3	0	1	2	9	3	8	4	1	1	3
EG12468	ghoS	1	7	3	8	0	0	0	0	0	0	0	0	0	0	0	0
EG14342	ghoT	2	0	2	0	0	0	0	0	0	4	0	0	0	0	0	0
EG13869	ghrA	182	217	173	61	108	5	1	2	3	6	6	9	0	0	0	1
EG12272	ghrB	433	384	346	98	117	8	1	0	3	16	3	5	0	0	1	0
EG11939	ghxP	116	137	129	24	40	3	0	0	1	9	3	11	0	0	1	0
EG13067	ghxQ	127	111	109	38	27	0	0	0	2	27	6	28	0	0	0	5
EG12995	glcA	81	54	82	12	49	2	0	1	1	9	0	1	0	0	0	0
EG20080	glcB	712	585	711	118	189	9	5	3	4	53	16	37	0	0	1	3
EG12998	glcC	202	159	151	50	100	8	5	3	0	8	1	21	2	2	1	4
EG12997	glcD	394	333	357	62	46	3	0	1	4	22	3	13	2	0	6	1
EG12996	glcE	177	145	174	22	20	1	0	0	1	13	6	12	3	0	3	0
EG13291	glcF	300	263	321	73	186	9	2	0	9	21	7	21	1	0	1	4
EG12952	glcG	79	64	73	21	72	9	1	3	2	5	2	4	0	0	0	0
EG11904	gldA	341	373	317	107	41	1	2	0	1	28	2	16	0	0	0	4
EG11981	glf	1156	1258	1924	1715	375	36	4	5	37	162	74	220	0	0	0	24
EG10377	glgA	652	686	643	155	691	47	7	7	5	38	8	22	2	0	4	0
EG10378	glgB	1280	1263	1168	325	172	17	7	2	14	42	5	39	1	1	2	15
EG10379	glgC	719	575	607	223	516	42	30	14	5	32	9	40	0	0	1	3
EG10380	glgP	1270	1382	1095	501	464	22	7	4	16	96	34	72	3	0	5	4
EG11381	glgS	2303	2575	2415	1321	1850	148	10	5	119	456	245	1010	10	6	11	1
EG10381	glgX	940	862	866	269	478	33	6	8	12	47	18	82	2	3	4	0
EG12957	glk	903	705	855	336	510	30	2	1	8	30	10	49	1	0	8	1
EG11553	glmM	944	967	851	293	133	11	3	1	6	38	17	24	0	0	0	5
EG10382	glmS	3519	3619	3233	863	400	19	8	2	38	290	76	245	8	1	17	7
EG11198	glmU	1726	1889	1603	467	446	15	1	2	18	95	44	97	5	0	1	5
EG10383	glnA	2000	2204	1690	435	150	5	3	3	11	52	22	59	0	3	1	0
EG10384	glnB	206	293	197	80	82	2	0	0	7	41	14	43	0	0	0	0
EG11602	glnE	696	539	796	161	55	5	2	0	0	18	7	19	0	1	0	7
EG10385	glnG	337	399	344	76	110	3	1	2	4	7	7	12	1	0	1	2
EG10386	glnH	694	626	499	259	202	21	1	4	5	47	17	42	0	1	0	0
EG12191	glnK	4	3	5	4	6	0	0	0	0	0	0	1	0	0	0	2
EG10387	glnL	189	202	184	42	104	6	0	0	2	8	2	8	1	0	0	0
EG10388	glnP	229	209	183	46	88	1	0	0	2	14	8	5	0	0	0	0
EG10389	glnQ	222	220	165	46	24	3	3	0	0	7	2	10	0	0	0	0
EG10390	glnS	2420	2074	1898	557	97	9	0	0	7	86	26	65	0	0	0	3
EG13421	gloA	151	159	199	44	134	7	4	1	7	16	6	22	0	0	0	2
EG10391	glpA	7687	7106	6840	1495	18	2	1	0	73	365	85	331	0	0	0	1
EG10392	glpB	4138	3546	3839	971	39	2	2	1	41	153	48	144	0	0	0	0
EG10393	glpC	2469	2004	2222	589	36	4	0	0	27	121	38	76	0	0	0	0
EG10394	glpD	17384	18662	16631	4966	1854	119	29	19	119	584	197	869	3	0	7	6
EG10395	glpE	65	73	57	24	28	2	0	0	0	4	1	8	0	0	0	0
EG10396	glpF	2606	2232	1991	818	288	10	4	2	10	109	51	122	0	0	2	6
EG10397	glpG	297	278	271	92	48	3	1	1	3	14	4	7	0	0	0	2
EG10398	glpK	4065	4188	3401	1187	315	6	8	1	38	271	73	186	0	0	0	4
EG10399	glpQ	3338	3857	3254	1872	855	41	13	6	79	638	222	492	0	0	1	2
EG10400	glpR	227	261	194	58	21	1	0	0	3	6	2	6	0	0	0	0
EG10401	glpT	2804	2864	2707	857	31	3	1	1	40	253	66	237	0	0	0	2
EG11517	glpX	552	716	525	144	237	9	1	2	8	44	9	36	0	0	0	0
EG13461	glrK	317	277	310	121	270	20	3	4	5	18	11	30	0	0	2	0
EG11285	glrR	208	193	211	46	38	3	0	1	3	13	0	8	0	0	0	2
EG13247	glsA	168	50	187	37	13	0	0	0	0	2	0	5	0	0	1	5
EG13816	glsB	165	163	185	58	29	2	0	0	2	10	1	11	2	0	0	4
EG10402	gltA	1818	1562	1761	480	364	18	5	2	18	105	40	137	3	6	16	10
EG10403	gltB	2948	3107	2891	650	94	9	2	1	16	80	31	51	0	0	1	1
EG10404	gltD	1038	1089	1082	311	14	0	0	1	1	28	3	15	0	0	0	0
EG11514	gltF	17	17	14	16	7	0	0	0	0	1	0	3	0	0	0	0
EG12700	gltI	1236	1427	988	610	125	4	1	1	17	94	42	84	1	1	5	6
EG12661	gltJ	139	158	147	71	54	3	0	0	1	13	8	15	0	0	0	6
EG12662	gltK	100	118	108	37	29	2	2	1	2	12	1	17	0	0	0	2
EG12663	gltL	242	239	205	87	41	2	0	1	3	28	9	22	0	0	0	4
EG10405	gltP	290	322	311	59	30	1	0	0	3	12	4	7	1	0	1	10
EG10406	gltS	880	888	935	276	137	7	0	1	14	34	12	42	0	0	0	2
EG10407	gltX	2132	2390	1952	716	294	17	0	3	23	130	50	88	0	0	5	0
EG11710	glvC	33	33	54	6	25	3	0	1	1	4	0	4	0	0	0	11
EG11708	glvG	54	37	41	15	41	1	0	2	0	3	2	8	0	0	0	2
EG13621	glxK	35	27	46	5	10	0	0	0	0	5	1	1	0	0	0	0
EG13265	glxR	12	10	6	0	3	0	0	0	1	2	0	1	0	0	0	0
EG10408	glyA	2158	2341	1885	518	95	10	0	2	14	130	44	89	2	0	6	1
EG10409	glyQ	627	639	594	129	159	10	1	2	4	42	17	50	0	0	1	2
EG10410	glyS	1845	2065	1675	440	79	4	0	3	17	141	46	111	0	0	7	2
EG11787	gmd	26	34	19	8	0	0	0	0	0	0	2	2	0	1	0	1
EG10965	gmk	1351	1476	953	513	960	55	6	5	19	77	46	179	0	0	1	0
EG13415	gmr	543	705	548	265	673	31	19	7	9	45	20	111	1	0	1	12
EG10411	gnd	1636	1724	1715	688	956	68	14	6	49	293	131	299	7	0	1	8
EG13233	gnsA	4	10	8	12	6	1	0	0	0	2	0	2	0	0	0	0
EG13837	gnsB	35	96	73	114	7	1	0	0	2	21	10	16	0	0	0	0
EG12629	gntK	56	40	29	15	7	0	0	0	0	6	0	2	0	0	0	0
EG12563	gntP	0	0	0	0	0	0	0	0	0	0	0	0	0	0	0	0
EG12630	gntR	664	715	697	187	158	4	6	2	7	39	5	79	0	0	1	4
EG12380	gntT	152	152	133	44	40	3	0	1	1	8	1	5	0	0	0	0
EG12631	gntU	126	131	122	32	12	1	1	0	1	1	0	4	0	0	0	3
EG12934	gntX	193	144	126	29	38	3	0	0	3	9	2	14	0	0	0	1
EG10412	gor	946	1001	1019	258	298	15	4	3	7	42	14	51	0	0	6	0
EG11871	gph	308	344	282	79	21	1	0	0	3	11	10	7	0	0	0	0
EG11699	gpmA	3465	4535	3533	1157	4259	275	44	33	63	282	109	650	8	4	16	11
EG12296	gpmM	3294	3628	2996	1005	857	47	15	7	54	274	95	346	2	0	8	1
EG10413	gpp	934	1010	829	264	348	14	11	3	11	45	13	34	0	0	2	7
EG13010	gpr	593	619	541	205	291	16	3	0	18	72	26	112	0	0	0	7
EG20091	gpsA	942	912	826	248	201	11	0	0	9	51	10	36	3	1	2	10
EG11784	grcA	50568	67153	51310	26680	34991	1431	291	184	2315	8428	3987	22036	0	2	4	6
EG10415	greA	60	67	41	22	489	24	0	3	2	16	3	13	0	0	0	0
EG11578	greB	63	77	60	26	27	3	2	0	3	4	1	8	0	0	0	6
EG10599	groL	11531	15415	9402	3749	963	56	12	12	139	653	227	496	1	1	2	3
EG10600	groS	214	249	181	63	34	1	0	0	5	37	16	31	0	0	0	0
EG10416	grpE	6256	8040	5454	2546	1309	67	12	8	93	322	106	435	0	0	1	3
EG10417	grxA	35	43	42	10	109	9	5	2	1	16	9	25	0	0	0	0
EG12688	grxB	1043	1325	786	270	328	25	6	6	9	44	9	51	4	0	3	2
EG12294	grxC	117	83	83	20	61	2	0	0	1	5	5	13	0	0	0	0
EG12181	grxD	821	1082	783	176	1113	78	8	11	27	108	33	261	2	0	7	3
EG10418	gshA	1062	1183	941	376	2670	131	49	27	17	90	35	199	0	0	3	12
EG10419	gshB	958	925	910	300	146	9	0	2	8	37	15	36	0	0	1	0
EG13472	gsiA	707	509	636	186	69	5	4	1	2	15	1	20	0	0	1	8
EG13473	gsiB	469	431	404	85	102	7	0	4	2	11	8	19	0	0	1	6
EG13474	gsiC	160	115	166	56	40	2	5	0	1	6	0	8	2	0	0	1
EG13475	gsiD	67	47	101	14	21	5	0	0	2	0	1	2	0	0	0	2
EG11102	gsk	1016	1236	986	285	214	8	1	2	5	18	5	20	1	0	0	8
EG12888	gspA	18	23	22	24	36	1	1	0	1	9	0	5	0	0	0	2
EG11263	gspB	20	16	18	17	13	0	0	1	0	1	1	1	0	0	0	0
EG12889	gspC	13	22	12	12	37	7	0	0	3	1	1	4	0	0	0	0
EG12890	gspD	72	96	87	38	46	3	6	0	1	12	2	2	0	0	0	9
EG12891	gspE	47	41	32	12	41	2	0	1	0	1	0	7	0	0	0	1
EG12885	gspF	78	95	84	33	89	6	0	1	0	8	1	8	0	0	0	9
EG12886	gspG	7	10	8	3	10	0	0	0	1	1	0	4	0	0	0	2
EG12887	gspH	15	17	17	2	3	0	0	0	0	4	0	0	0	0	0	0
EG12892	gspI	11	13	11	2	18	2	0	0	0	6	1	0	0	0	0	0
EG12893	gspJ	33	49	26	8	39	1	0	0	0	3	0	5	0	0	0	0
EG12894	gspK	103	132	95	28	102	5	2	0	3	8	1	19	0	0	0	2
EG12895	gspL	128	175	123	79	482	22	11	9	3	10	3	32	0	0	0	5
EG12173	gspM	34	38	50	42	754	30	6	7	1	9	1	27	0	0	0	0
EG11359	gspO	141	132	139	55	1715	153	63	37	3	13	7	55	0	0	1	3
EG12882	gss	1579	1805	1752	549	145	9	9	2	22	87	33	63	0	0	2	10
EG12613	gstA	944	1046	991	309	291	22	4	4	14	45	26	47	0	0	1	0
EG13481	gstB	371	338	333	92	146	9	1	1	7	19	2	12	0	0	0	0
EG14131	gtrA	74	116	78	59	24	2	0	0	1	15	2	28	0	0	0	0
EG14132	gtrB	244	329	397	273	13	1	0	0	5	67	25	30	0	0	0	26
EG14133	gtrS	68	122	130	126	0	0	1	0	0	38	10	13	0	0	0	4
EG10420	guaA	2851	3014	2725	660	100	7	1	1	11	92	43	68	3	1	3	4
EG10421	guaB	2885	2620	2782	643	50	1	2	0	10	52	21	82	6	5	2	5
EG13066	guaD	110	110	102	34	35	2	1	0	8	25	8	30	0	0	0	19
EG13167	gudD	104	75	118	27	58	1	0	0	1	6	1	3	0	0	0	4
EG13169	gudP	51	33	52	10	35	1	0	0	2	4	0	8	0	0	0	1
EG13168	gudX	88	53	84	29	21	2	1	0	2	3	0	2	0	0	0	0
EG10423	gyrA	3073	3126	2687	891	662	29	11	5	38	151	46	192	2	1	6	0
EG10424	gyrB	5588	6370	5299	1629	419	26	3	3	52	179	49	324	4	4	9	11
EG13459	hcaB	94	115	72	18	15	0	0	0	0	1	3	1	0	0	0	0
EG13458	hcaC	12	22	20	9	11	0	0	0	1	1	0	0	0	0	0	0
EG13460	hcaD	155	150	132	61	35	3	0	0	0	1	3	9	0	0	0	0
EG13456	hcaE	571	511	578	159	148	14	0	1	6	36	11	22	0	0	0	2
EG13457	hcaF	82	87	80	22	24	2	0	1	0	4	0	1	0	0	0	0
EG13455	hcaR	230	216	194	107	123	3	3	1	0	8	8	12	0	0	0	0
EG13454	hcaT	322	287	266	76	32	3	2	0	1	8	0	5	0	0	0	1
EG11755	hchA	313	300	354	125	301	24	6	4	8	51	20	62	3	0	3	1
EG13692	hcp	980	1015	1356	317	18	1	0	0	3	11	2	5	0	0	0	0
EG13691	hcr	482	439	641	111	9	1	0	0	2	9	0	3	0	1	0	0
EG14201	hda	453	532	476	206	112	8	0	1	7	28	5	35	0	0	0	0
EG11398	hdeA	102	161	89	77	3	0	0	0	14	131	66	119	0	0	0	10
EG11399	hdeB	39	39	55	48	3	0	0	0	7	54	48	83	0	0	0	0
EG11495	hdeD	36	20	38	20	6	0	0	0	4	26	2	23	0	1	0	1
EG11449	hdfR	271	346	346	83	175	11	4	0	3	16	2	28	0	0	0	1
EG10425	hdhA	223	286	196	89	608	28	3	2	7	44	17	47	2	0	1	5
EG10426	helD	1334	1270	1359	404	303	20	6	1	11	37	18	51	0	0	2	6
EG10427	hemA	659	686	581	209	154	8	4	3	4	30	11	35	1	1	0	0
EG10429	hemC	900	998	840	230	174	10	0	2	3	43	14	26	1	0	0	1
EG10430	hemD	387	413	354	98	105	9	0	2	0	10	3	12	0	0	0	0
EG11543	hemE	382	439	392	74	85	4	1	2	3	24	4	20	0	0	1	1
EG12189	hemF	426	523	420	83	63	5	3	0	1	7	3	16	1	0	0	0
EG11485	hemG	97	137	102	35	41	1	0	0	0	3	2	6	0	0	0	0
EG10431	hemH	208	217	191	83	183	17	4	3	7	15	5	16	0	0	0	3
EG11836	hemN	632	705	527	159	202	9	0	2	6	27	15	27	0	0	4	0
EG10433	hemX	533	521	404	113	140	4	1	0	1	15	8	16	0	0	0	2
EG10434	hemY	448	445	414	93	259	18	3	4	6	28	2	33	0	0	0	0
EG10435	hflC	1433	1795	1227	454	226	9	1	3	9	52	24	54	0	1	2	1
EG11345	hflD	742	732	607	141	35	3	0	0	5	12	6	10	0	0	2	0
EG10436	hflK	2098	2383	1641	530	274	20	3	2	8	75	18	50	1	0	2	1
EG10437	hflX	2149	2496	1794	768	969	41	15	4	18	54	20	95	3	0	3	2
EG10438	hfq	1361	1461	1163	634	1209	47	10	8	12	98	33	125	4	0	3	0
EG10439	hha	101	69	70	68	72	3	1	1	2	11	6	22	0	0	0	0
EG14421	hicA	28	30	11	6	10	3	4	1	2	2	1	4	0	0	0	0
EG13760	hicB	109	154	95	59	63	6	0	0	2	10	2	16	0	0	0	0
EG12724	higA	39	42	23	12	29	4	0	0	1	6	0	2	0	0	0	1
EG12725	higB	16	13	16	13	10	2	2	0	1	4	0	2	0	0	0	0
EG12172	hinT	160	178	148	57	180	9	4	1	4	28	4	15	0	0	1	0
EG10443	hipA	332	340	341	121	242	15	0	2	3	19	1	30	0	0	1	2
EG10442	hipB	51	44	56	37	15	1	0	0	1	0	0	9	0	0	0	0
EG10444	hisA	63	58	83	10	19	1	0	0	1	2	0	2	0	0	0	0
EG10445	hisB	158	191	189	63	44	2	1	0	3	7	1	15	0	0	1	2
EG10446	hisC	117	99	111	21	46	1	0	1	4	8	2	12	0	0	0	0
EG10447	hisD	170	147	166	24	37	3	0	2	1	7	1	15	0	0	0	5
EG10448	hisF	61	65	75	40	62	3	3	0	1	6	0	3	1	0	0	2
EG10449	hisG	162	87	134	29	46	4	0	1	6	13	5	35	0	0	0	4
EG10450	hisH	64	66	75	14	6	3	0	1	0	0	0	4	0	0	0	0
EG10451	hisI	122	141	117	35	103	2	0	0	0	4	2	11	0	0	0	0
EG12124	hisJ	283	308	253	147	69	5	0	0	3	12	9	35	2	0	3	0
EG11269	hisL	0	0	0	0	0	0	0	0	0	0	0	0	0	0	0	0
EG10007	hisM	42	59	41	15	6	0	0	0	2	5	0	1	0	1	0	0
EG10452	hisP	46	62	49	36	11	4	1	0	0	3	2	3	0	0	0	5
EG12125	hisQ	88	68	69	26	6	0	0	0	0	4	0	1	0	0	0	3
EG10453	hisS	1467	1542	1392	422	340	13	4	2	12	58	33	71	0	0	2	2
EG14046	hiuH	8	18	7	7	7	0	0	0	1	3	0	1	0	0	0	0
EG10838	hldD	599	604	544	163	357	17	2	1	5	58	16	57	1	0	1	0
EG13416	hldE	586	474	556	146	57	6	0	0	7	18	8	23	0	0	1	0
EG13243	hlyE	29	27	21	4	1	0	0	0	1	1	1	0	0	0	0	7
EG10456	hmp	1940	2171	2017	566	483	26	10	4	28	104	21	206	1	0	2	2
EG10457	hns	2140	2467	2193	1049	485	24	2	4	36	270	122	357	1	0	2	0
EG12925	hofM	96	61	70	21	13	2	0	0	1	3	2	3	0	0	0	2
EG12924	hofN	12	13	18	0	2	0	0	0	0	1	0	1	0	0	0	0
EG12923	hofO	5	8	3	3	2	0	0	0	0	0	0	0	0	0	0	0
EG12922	hofP	6	4	4	0	8	0	0	0	0	1	1	0	0	0	0	2
EG12113	hofQ	51	56	59	17	4	1	0	0	0	3	1	3	0	0	0	5
EG12346	hokA	1	0	0	0	0	0	0	0	0	0	0	0	0	0	0	0
EG11240	hokB	19	11	9	12	14	0	0	0	0	0	0	4	0	0	0	0
EG11130	hokD	269	396	147	138	514	23	0	8	24	77	35	94	1	1	0	0
EG14302	hokE	0	1	2	0	0	0	0	0	0	0	0	0	0	0	0	0
EG11412	holA	688	819	564	266	279	17	2	5	8	32	13	42	0	0	1	1
EG11500	holB	379	372	322	74	134	6	2	1	4	11	6	9	0	0	0	0
EG11413	holC	123	150	90	24	14	0	0	0	2	1	0	0	0	0	2	0
EG11414	holD	139	200	117	31	109	8	3	1	2	5	3	17	0	0	0	0
EG11505	holE	75	93	60	19	47	3	0	2	0	5	3	7	0	0	0	0
EG11681	hpf	403	444	336	140	33	2	0	0	2	12	6	9	0	0	1	0
EG12936	hrpA	2011	2218	2149	730	333	13	5	3	17	67	17	92	0	0	4	21
EG12130	hscA	1095	1218	999	207	44	6	0	1	15	30	7	29	0	0	3	5
EG12131	hscB	200	238	166	57	38	0	0	0	3	10	1	8	0	0	0	1
EG13653	hscC	153	124	126	55	75	4	6	0	2	8	3	16	0	0	0	2
EG10458	hsdM	0	0	0	0	0	0	0	0	0	0	0	0	0	0	0	0
EG10459	hsdR	0	0	0	0	0	0	0	0	0	0	0	0	0	0	0	0
EG10460	hsdS	0	0	0	0	0	0	0	0	0	0	0	0	0	0	0	0
EG13181	hslJ	612	608	594	415	859	42	8	11	12	60	29	216	1	0	0	0
EG12930	hslO	952	1091	846	239	793	32	11	7	10	50	15	55	1	0	3	1
EG12929	hslR	296	353	281	61	428	26	7	5	3	9	4	27	0	0	1	0
EG11881	hslU	3557	4041	2531	1238	315	12	1	0	45	197	59	108	1	0	4	5
EG11676	hslV	683	725	571	171	365	18	2	1	15	43	15	57	0	1	0	0
EG13724	hspQ	5282	7063	4242	1516	15003	876	177	156	142	567	153	1078	16	3	30	14
EG11732	hsrA	176	245	171	130	153	10	2	1	2	8	5	33	0	0	1	2
EG10461	htpG	8708	11098	7188	2728	615	20	5	4	64	303	93	214	0	0	0	8
EG10462	htpX	3376	3779	3020	1190	3125	196	69	26	79	371	99	626	2	1	5	1
EG10466	hupA	558	590	418	139	146	5	1	1	5	69	35	58	0	0	0	3
EG10468	hyaA	45	42	48	21	39	2	0	0	3	7	10	31	0	0	0	2
EG10469	hyaB	59	40	68	29	10	1	0	0	7	22	9	49	0	0	0	6
EG10470	hyaC	28	30	49	16	12	3	0	1	2	18	6	18	0	0	0	0
EG10471	hyaD	42	42	52	6	0	0	0	0	4	19	4	23	0	0	0	4
EG10472	hyaE	12	12	24	4	14	0	0	0	1	3	2	9	0	0	0	0
EG10473	hyaF	42	37	42	10	52	1	2	1	3	28	22	32	0	0	0	0
EG11799	hybA	108	72	84	35	11	0	0	0	1	29	7	44	0	0	0	5
EG11800	hybB	74	53	57	29	11	1	0	0	1	12	6	34	0	0	0	2
EG11801	hybC	415	364	359	136	121	9	5	3	5	23	12	49	0	0	0	0
EG11802	hybD	132	103	110	45	30	1	0	0	4	12	1	11	0	0	0	0
EG11803	hybE	126	114	91	57	28	1	0	0	1	12	4	11	0	0	0	0
EG11804	hybF	30	28	21	9	4	0	0	0	0	2	0	2	0	0	0	0
EG11805	hybG	40	57	36	4	15	1	0	0	0	4	0	9	0	0	0	0
EG13006	hybO	210	192	171	69	37	3	0	0	11	22	16	47	0	0	0	2
EG10474	hycA	7	7	7	4	6	0	0	0	0	2	0	2	0	0	0	0
EG10475	hycB	9	14	12	0	3	0	0	0	0	6	0	0	0	0	0	0
EG10476	hycC	44	50	65	13	21	1	0	0	0	2	0	3	0	0	0	0
EG10477	hycD	30	33	42	7	0	0	0	0	0	1	0	1	0	0	0	0
EG10478	hycE	54	75	78	15	25	1	1	0	3	7	0	2	0	0	1	6
EG10479	hycF	18	15	15	4	6	2	0	0	0	3	0	1	0	0	0	0
EG10480	hycG	53	35	50	6	20	1	2	0	1	2	0	1	0	0	0	0
EG10481	hycH	43	51	34	8	19	1	1	2	0	3	2	3	0	0	0	0
EG13396	hycI	233	284	250	78	201	7	2	2	3	24	4	19	0	0	0	0
EG11552	hydN	49	58	51	16	12	2	0	1	2	2	0	1	0	0	0	0
EG11150	hyfA	19	14	10	9	5	0	0	0	0	2	0	0	0	0	0	0
EG11282	hyfB	85	112	86	47	29	0	0	0	0	6	0	2	0	0	0	12
EG14211	hyfC	20	25	25	2	2	0	0	0	1	4	0	3	0	0	0	0
EG14212	hyfD	40	48	38	25	30	2	0	1	0	4	3	3	0	0	0	0
EG14213	hyfE	13	17	16	7	7	0	0	0	0	0	0	0	0	0	1	0
EG14214	hyfF	137	133	123	44	42	3	1	0	0	5	2	2	0	0	0	3
EG14215	hyfG	87	121	90	17	29	2	0	1	0	6	1	9	0	0	0	0
EG14216	hyfH	30	29	26	7	0	0	0	0	0	1	0	0	0	0	0	3
EG14217	hyfI	49	56	48	19	9	2	0	0	0	0	0	1	0	0	0	0
EG14218	hyfJ	16	15	12	2	3	0	0	0	1	2	0	0	0	0	0	1
EG14219	hyfR	156	139	149	61	48	4	0	0	1	4	1	7	0	0	0	8
EG11584	hyi	11	4	7	0	4	0	0	0	1	1	0	1	0	0	0	7
EG10483	hypA	32	35	19	8	0	0	0	0	0	1	1	0	0	0	0	0
EG10484	hypB	367	422	327	57	5	0	0	0	0	8	1	12	1	0	0	3
EG10485	hypC	35	31	22	5	0	0	0	0	0	0	0	1	0	0	0	0
EG10486	hypD	323	249	268	73	83	4	1	0	2	5	6	14	0	0	0	0
EG10487	hypE	291	262	214	65	69	4	1	1	5	12	1	14	0	0	0	1
EG11551	hypF	405	407	442	84	89	2	0	0	2	14	10	16	0	0	1	0
EG12566	hypT	0	0	0	0	0	0	0	0	0	0	0	0	0	0	0	0
EG13056	hyuA	83	91	76	53	37	2	0	0	5	31	18	23	0	0	0	5
EG12407	iaaA	774	566	732	165	221	14	0	3	2	10	4	30	1	0	0	5
EG12567	iadA	0	0	0	0	0	0	0	0	0	0	0	0	0	0	0	0
EG10488	iap	176	168	195	77	241	15	13	4	4	13	5	27	0	0	0	0
EG12796	ibaG	110	126	82	33	24	0	0	0	0	9	2	9	0	0	0	0
EG11534	ibpA	9651	12749	9511	4262	445	25	4	3	101	372	92	316	0	1	2	0
EG11535	ibpB	27331	39954	21564	12363	298	16	7	3	115	478	126	264	0	1	0	0
EG14472	ibsA	0	0	0	0	0	0	0	0	0	0	0	0	0	0	0	0
EG14473	ibsB	0	0	0	0	0	0	0	0	0	0	0	0	0	0	0	0
EG14470	ibsC	0	0	0	0	0	0	0	0	0	0	0	0	0	0	0	0
EG14469	ibsD	0	0	0	0	0	0	0	0	0	0	0	0	0	0	0	0
EG14471	ibsE	0	0	0	0	0	0	0	0	0	0	0	0	0	0	0	0
EG10489	icd	1402	1617	1412	410	190	12	5	2	7	89	27	39	7	0	2	2
EG10009	icdC	52	61	38	13	4	0	0	0	0	13	2	6	0	0	0	4
EG12136	iceT	135	138	136	36	27	3	1	0	5	12	2	13	0	0	0	5
EG10491	iclR	323	148	210	61	39	3	0	0	2	11	3	25	0	0	1	0
EG13072	idi	272	388	268	90	168	9	0	2	2	15	4	32	1	0	0	2
EG12541	idnD	11	12	11	4	10	0	0	0	0	4	3	1	0	0	0	6
EG12152	idnK	10	8	12	2	17	0	0	0	0	4	1	1	0	0	0	24
EG12540	idnO	5	13	9	0	16	0	0	0	0	2	0	0	0	0	0	6
EG12538	idnR	56	65	55	25	65	5	3	0	2	6	2	17	0	0	0	0
EG12539	idnT	65	71	71	27	50	2	0	0	0	9	1	10	0	0	0	3
EG10440	ihfA	1885	2119	1937	782	7587	310	58	16	75	380	162	738	26	9	30	12
EG10441	ihfB	502	623	485	128	955	82	8	7	12	67	18	85	0	0	3	0
EG10493	ilvA	335	303	313	52	46	1	1	0	2	18	1	15	0	1	0	6
EG10494	ilvB	341	338	249	92	222	11	0	0	5	27	9	35	2	1	2	3
EG10495	ilvC	283	320	243	82	78	1	1	2	1	22	4	18	0	0	0	1
EG10496	ilvD	354	277	352	72	20	2	1	0	1	11	2	10	3	0	3	7
EG10497	ilvE	205	176	199	33	30	3	0	0	3	13	2	14	0	1	2	3
EG10498	ilvG	321	319	309	63	61	6	0	4	3	17	1	18	0	0	1	1
EG11270	ilvL	0	0	0	1	0	0	0	0	0	0	0	0	0	0	0	0
EG10501	ilvM	3	1	5	4	3	0	0	0	0	0	0	0	0	0	0	0
EG10502	ilvN	41	30	33	12	28	0	0	2	1	8	1	7	0	0	1	0
EG14474	ilvX	0	0	0	0	0	0	0	0	0	0	0	0	0	0	0	0
EG10503	ilvY	113	77	124	22	42	5	0	0	2	8	5	9	0	0	0	3
EG11422	inaA	863	705	790	326	500	28	4	4	51	164	45	307	0	0	0	1
EG10504	infA	695	1034	661	377	791	42	0	5	16	139	72	174	0	0	0	0
EG10505	infB	3224	3379	3237	1088	930	62	8	9	30	283	99	261	4	6	6	17
EG10506	infC	19635	25429	15688	8497	5157	269	71	53	238	1210	576	1557	5	4	7	7
EG40001	insA	0	41.6	16.08	32.73	30.58	3.26	0	0	0	0	0	4.28	0	0	0	0
EG40001A	insA	409.7	372.1	350.15	117.94	96.6	7.25	0.67	2.67	2.67	13.9	8.33	42.21	0	0	0	0
EG40001C	insA	38	43	38	9	48	4	0	0	0	3	0	5	0	0	0	0
EG40002B	insB1	43.77	73.61	28.92	4.27	88.25	4.54	0	0.33	0	0	0	5.93	0	0.5	1	1
EG40002	insB1	728.19	774.89	670.51	177.89	139.67	9.43	0.5	2.33	5.15	15.28	5.33	31.35	0	0.5	0	0
EG40002A	insB1	71	76	56	22	101	7	0	1	1	4	0	5	0	0	0	4
EG40003	insC1	564.17	567	442.17	182.33	120.83	8.33	0.83	0.83	1.83	7.83	3.17	16.33	0.33	0.17	1	2.33
EG40004	insD1	2873.14	2887.79	2510.21	825.18	485.79	19.77	0.4	0	10.91	41.22	30.21	87.75	0	6	7.74	3.4
EG40004B	insD1	765.98	916.53	678.8	181.64	102.2	10.87	3.27	2.83	3.18	9.8	2.3	16.88	0.83	0	0.54	4.43
EG40004A	insD1	765.98	916.53	678.8	181.64	102.2	10.87	3.27	2.83	3.18	9.8	2.3	16.88	0.83	0	0.54	4.43
EG40005	insE1	72.4	103.6	58.2	17.4	28	0.6	0.4	0	0.6	1.2	1.4	3	0	0.2	0	0.6
EG40006	insF1	123.8	155.4	123.2	21.6	54.6	3.8	0.6	0.2	1.4	1.8	0.6	5.2	0	0	0.4	1.6
EG40007	insG	220	275	239	56	598	36	12	6	8	16	2	26	0	0	0	11
EG40008B	insH1	220.34	196.3	183.02	37.5	39.18	5.05	0	1	2.08	8.23	7.21	11.19	0	0	1	2.1
EG40008A	insH1	191.88	152.34	155.47	47	51.99	5.52	0	0	0	3.08	0	30.83	0.3	0	0	2.3
EG40008	insH1	710.42	712.71	584.83	185.06	193.2	11.94	2.67	2.44	9.21	48.52	20.87	85.89	0.3	0	0.78	2.29
EG40009	insI1	48.89	61.93	51.92	22.64	35.2	2.23	2.22	0	1.62	3.06	1	6.77	0	0	0	1.73
EG40010	insJ	250	300	231	111	75	3	6	2	6	16	3	24	0	0	1	5
EG40011	insK	139	232	142	110	158	8	0	1	8	33	17	38	0	1	0	31
EG40012	insL1	702.33	839	592.67	231.67	143.33	5.33	3.33	0	5.33	25	7.67	28.33	0	0	0.67	6.33
EG40013	insM	14	9	5	0	3	0	0	0	0	3	0	1	0	0	0	0
EG40121	insO	73	69	67	29	32	1	0	1	0	4	3	2	0	0	2	0
EG14359	insP	40	47	49	34	607	23	22	6	5	10	3	18	0	0	0	0
EG13756	insQ	469	493	394	170	308	25	6	1	4	9	1	35	3	0	0	0
EG11611	insZ	165	151	130	49	40	0	1	0	1	2	5	7	0	0	0	0
EG11783	intA	676	755	624	292	642	50	11	4	11	58	21	79	1	0	2	0
EG12364	intB	186	294	220	190	223	13	2	3	7	35	17	59	0	0	1	13
EG10507	intD	282	359	272	162	140	11	0	2	7	17	10	30	0	0	1	21
EG12370	intE	0	0	0	0	0	0	0	0	0	0	0	0	0	0	0	0
EG14259	intG	0	0	0	0	4	0	0	0	0	0	0	0	0	0	0	0
EG13835	intK	3	1	1	0	0	0	0	0	0	0	0	0	0	0	0	0
EG13188	intQ	114	119	120	106	200	10	2	6	3	12	6	30	0	0	0	49
EG13358	intR	42	40	27	37	436	28	8	6	6	22	4	31	0	0	0	10
EG12413	intS	82	96	78	28	75	3	0	0	0	8	0	11	0	0	0	0
EG14172	intZ	214	293	211	75	51	3	0	1	2	9	3	15	0	2	0	3
EG12565	iraD	0	0	0	0	0	0	0	0	0	0	0	0	0	0	0	0
EG13885	iraM	4	3	7	3	1	0	0	0	0	1	0	2	0	0	0	2
EG14501	iroK	0	0	0	0	0	0	0	0	0	0	0	0	0	0	0	0
EG12132	iscA	1588	1559	1203	670	273	12	6	0	18	80	13	59	3	1	8	1
EG13397	iscR	1559	1557	1276	419	418	30	5	2	20	50	13	77	4	0	1	0
EG12677	iscS	3836	4175	3143	991	513	26	8	2	25	118	35	111	6	2	8	8
EG13395	iscU	1684	1709	1415	537	224	20	1	2	13	87	16	69	0	2	6	4
EG12311	iscX	77	82	56	22	26	0	0	0	0	7	1	9	0	0	0	0
EG10017	ispB	838	924	704	220	370	22	6	2	7	44	8	40	0	1	0	0
EG13110	ispD	77	77	71	13	25	0	0	0	3	2	1	7	0	0	0	0
EG11294	ispE	288	228	254	79	140	7	0	1	2	14	1	9	1	0	2	0
EG11816	ispF	74	94	73	19	12	2	0	0	0	6	1	6	0	0	0	0
EG10370	ispG	1725	1961	1644	480	280	8	5	1	10	46	26	36	3	0	1	0
EG11275	ivbL	0	0	0	0	0	0	0	0	0	0	0	0	0	0	0	0
EG14254	jayE	0	0	0	0	0	0	0	0	0	0	0	0	0	0	0	0
EG10509	katE	844	759	937	246	1289	67	14	15	10	69	23	83	12	7	46	19
EG10511	katG	1047	1107	988	287	237	19	6	4	6	59	19	46	4	2	5	8
EG12768	kbaY	7	9	6	0	0	1	0	0	0	0	0	0	0	0	0	3
EG12763	kbaZ	52	59	53	16	10	1	0	0	1	4	1	5	0	0	0	0
EG10512	kbl	653	636	711	182	308	18	3	2	7	32	7	40	1	0	3	2
EG11606	kch	173	199	203	111	208	11	4	1	9	28	12	61	0	0	1	11
EG12253	kdgK	221	224	217	44	68	2	0	0	3	11	6	17	0	0	0	1
EG14018	kdgR	599	566	563	242	268	19	7	2	5	21	6	20	0	0	1	2
EG11869	kdgT	96	106	90	27	29	1	1	0	0	5	2	11	0	0	0	2
EG10513	kdpA	50	44	62	7	12252	627	126	80	481	1873	423	1590	0	0	2	2
EG10514	kdpB	140	159	145	29	3382	179	28	17	420	1952	412	991	0	2	1	7
EG10515	kdpC	62	42	48	8	367	27	3	2	82	482	110	227	0	0	0	0
EG10516	kdpD	913	961	1041	189	940	64	15	4	217	1159	249	531	0	1	1	7
EG10517	kdpE	47	27	52	3	59	1	0	1	4	29	10	25	0	0	1	3
EG12126	kdpF	0	0	0	0	0	0	0	0	0	0	0	0	0	0	0	0
EG10518	kdsA	1063	1366	991	301	161	10	4	2	7	61	21	41	0	0	0	0
EG10519	kdsB	487	436	421	170	106	6	1	1	3	25	9	15	1	0	0	3
EG12804	kdsC	435	548	399	165	341	15	9	5	6	23	6	43	0	0	1	0
EG12803	kdsD	573	660	592	173	149	12	0	0	2	14	5	26	0	0	1	0
EG12361	kduD	102	69	78	58	76	5	6	0	0	1	1	7	0	0	1	2
EG13096	kduI	49	27	39	15	155	8	4	1	2	6	0	10	0	0	0	0
EG20110	kefB	430	349	453	101	75	4	2	1	4	20	5	8	1	0	0	2
EG12902	kefG	133	80	133	13	52	2	1	0	1	2	1	7	0	0	0	0
EG10522	kgtP	8656	9713	8919	3996	6955	307	91	41	54	208	72	618	12	16	31	25
EG12155	kilR	1	5	4	2	0	0	0	0	0	0	0	1	0	0	0	0
EG12570	kptA	0	0	0	0	0	0	0	0	0	0	0	0	0	0	0	0
EG11541	kup	397	400	396	104	90	2	3	1	5	17	4	25	0	3	0	6
EG10528	lamB	71	108	73	29	54	2	0	2	2	10	1	10	1	0	0	9
EG13898	ldcA	166	204	163	60	140	8	0	0	1	8	3	13	0	0	0	0
EG13186	ldhA	692	610	682	257	175	12	8	2	6	18	14	32	1	0	0	0
EG14403	ldrA	0	0	0	0	0	0	0	0	0	0	0	0	0	0	0	0
EG14404	ldrB	0	0	0	0	0	0	0	0	0	0	0	0	0	0	0	0
EG14405	ldrC	0	0	0	0	0	0	0	0	0	0	0	0	0	0	0	0
EG14406	ldrD	0	0	0	0	0	0	0	0	0	0	0	0	0	0	0	0
EG12682	ldtA	393	444	384	186	1455	66	20	9	6	34	11	112	1	0	2	0
EG13324	ldtB	1363	1733	1302	460	5906	330	62	61	33	166	35	204	0	0	0	3
EG13437	ldtC	198	150	157	61	295	21	2	3	7	12	3	45	0	0	4	1
EG11253	ldtD	1318	1301	1178	320	1621	88	30	13	18	66	31	121	2	0	1	0
EG14015	ldtE	969	909	995	370	2026	136	23	23	24	104	34	198	8	7	9	4
EG10529	lepA	1492	1848	1396	407	575	32	11	4	12	92	28	102	1	0	3	1
EG10530	lepB	2185	2524	2273	704	731	29	10	10	19	184	41	169	0	0	10	9
EG13505	leuE	70	81	65	34	12	0	0	0	0	2	4	9	0	0	0	3
EG10532	leuS	6934	6451	6286	1845	2477	102	17	15	66	336	122	403	9	6	22	25
EG10533	lexA	318	363	317	167	600	27	18	3	9	42	14	63	1	0	2	0
EG12590	lgoD	0	0	0	0	0	0	0	0	0	0	0	0	0	0	0	0
EG12589	lgoR	0	0	0	0	0	0	0	0	0	0	0	0	0	0	0	0
EG12588	lgoT	0	0	0	0	0	0	0	0	0	0	0	0	0	0	0	0
EG12128	lgt	629	461	536	159	30	5	0	0	1	14	3	9	1	0	0	0
EG12387	lhgO	71	51	48	11	117	8	1	4	4	12	1	21	5	0	10	6
EG11548	lhr	1458	1478	1486	324	178	10	12	0	6	32	8	33	1	0	1	1
EG10534	ligA	230	272	236	60	131	8	4	3	2	22	12	19	0	2	2	2
EG11334	ligB	120	91	133	42	108	4	1	2	1	4	1	6	0	0	0	0
EG11306	lipA	2300	2233	1912	745	426	21	2	3	19	123	41	116	3	6	1	12
EG11591	lipB	497	556	515	272	215	10	3	4	13	43	7	68	0	0	0	9
EG10535	lit	0	0	0	0	0	0	0	0	0	0	0	0	0	0	0	0
EG10536	livF	21	25	17	14	11	2	0	0	0	5	0	1	0	0	0	1
EG10537	livG	17	16	14	6	25	0	0	0	0	2	0	2	0	0	0	0
EG10538	livH	17	11	13	1	7	0	0	0	0	2	0	0	0	0	0	8
EG10539	livJ	62	54	54	25	68	5	3	1	1	4	3	5	0	0	0	0
EG10540	livK	29	30	35	6	46	1	0	0	1	0	0	6	0	0	0	2
EG10541	livM	56	63	56	17	22	2	0	0	0	2	0	2	0	0	0	0
EG11963	lldD	382	403	359	86	18	3	0	0	4	10	1	7	0	0	3	0
EG11961	lldP	704	719	635	116	83	6	0	0	3	15	7	5	2	0	8	7
EG11962	lldR	178	195	194	57	46	1	0	2	1	4	4	10	0	3	1	1
EG10168	lnt	1559	1694	1319	380	152	13	4	1	6	51	8	38	0	0	1	0
EG11291	loiP	602	583	588	288	875	64	9	8	8	43	11	103	0	0	1	0
EG12684	lolA	424	381	333	119	1815	121	36	14	5	35	11	61	0	0	0	0
EG11293	lolB	216	184	173	77	312	14	7	2	1	8	2	14	0	0	0	2
EG13439	lolC	432	426	377	118	33	1	0	0	1	16	3	20	0	0	1	1
EG13440	lolD	321	356	281	77	11	0	2	0	0	9	5	8	0	0	0	0
EG13441	lolE	806	836	788	257	189	10	2	2	10	20	6	40	0	0	0	0
EG14315	lomR	13	15	9	2	4	1	0	0	0	0	0	0	0	0	0	0
EG11796	lplA	225	184	199	38	55	3	2	2	0	11	4	6	0	0	0	0
EG12455	lplT	280	254	260	56	263	16	9	1	5	13	5	18	1	0	0	4
EG12778	lpoA	1023	1174	979	263	177	8	0	0	12	35	13	46	0	0	0	4
EG13431	lpoB	585	570	436	118	272	25	1	4	8	15	2	35	0	0	1	1
EG10544	lpp	15589	18488	10432	5904	43923	1771	539	221	562	4574	2157	5667	36	29	65	33
EG12618	lptA	700	812	632	212	763	48	17	8	5	36	11	42	0	0	2	0
EG11680	lptB	500	473	466	106	265	16	3	1	4	20	5	23	0	2	0	3
EG12806	lptC	644	813	625	293	1103	74	4	14	8	34	16	98	0	4	0	0
EG10855	lptE	1816	1944	1451	603	419	19	7	1	16	89	44	117	0	0	12	1
EG12535	lptF	778	600	750	170	342	25	3	7	12	12	2	43	1	0	2	0
EG12536	lptG	793	801	664	154	224	6	5	0	6	20	8	34	0	0	3	0
EG12666	lpxH	91	101	104	41	20	1	0	0	2	8	0	2	0	0	0	0
EG11409	lpxK	363	367	387	110	173	7	0	1	2	13	2	18	0	0	0	2
EG10464	lpxL	409	441	332	109	180	11	9	1	5	28	7	35	1	1	0	6
EG10614	lpxM	376	454	414	133	155	6	5	4	9	16	5	28	1	0	0	0
EG12901	lpxP	593	443	380	295	841	42	23	7	7	62	25	121	2	0	0	6
EG14075	lpxT	11	28	9	4	4	0	0	0	1	1	1	0	0	0	0	0
EG12123	lrhA	192	228	168	62	73	5	1	0	2	15	6	30	1	0	0	0
EG10547	lrp	700	821	652	232	78	4	1	0	5	23	14	34	0	0	0	1
EG13806	lsrA	46	72	51	14	22	2	3	2	0	3	1	5	0	0	0	1
EG13809	lsrB	40	37	43	12	19	0	0	1	0	2	2	0	0	0	0	0
EG13807	lsrC	26	25	34	7	18	2	1	0	0	1	0	6	0	0	0	3
EG13808	lsrD	36	30	43	0	12	2	0	0	0	3	0	2	0	0	0	1
EG13810	lsrF	27	17	20	8	5	0	0	0	0	0	0	0	0	0	0	1
EG13811	lsrG	18	18	13	5	15	0	0	0	0	0	0	2	0	0	0	0
EG13804	lsrK	204	191	179	51	101	2	3	0	2	8	1	7	1	0	1	3
EG13805	lsrR	90	99	90	48	77	4	0	1	2	6	2	24	0	0	0	0
EG13690	ltaE	543	574	507	111	133	6	3	3	7	33	5	31	0	0	1	0
EG12712	luxS	731	879	629	245	726	44	14	7	15	82	28	102	9	1	7	2
EG10549	lysA	257	194	238	109	61	1	0	0	10	28	13	31	0	0	3	0
EG10550	lysC	977	938	811	310	207	11	1	2	1	13	6	16	0	0	0	5
EG11337	lysP	2022	1879	1774	647	640	34	2	2	14	49	13	67	1	1	3	1
EG10551	lysR	184	167	150	57	82	1	3	0	2	10	2	10	0	0	0	0
EG10552	lysS	2309	2517	2007	642	101	8	1	0	14	131	44	96	0	0	1	9
EG10553	lysU	3054	3873	2994	1367	110	3	0	1	25	86	27	55	1	0	2	6
EG12284	lyxK	15	22	16	2	5	0	0	0	1	2	1	1	0	0	1	3
EG14239	maa	93	100	77	21	144	6	4	0	4	3	0	8	0	0	0	0
EG13694	macA	257	259	232	54	164	8	5	1	7	6	1	13	0	0	0	3
EG13695	macB	1987	1127	1812	503	272	18	0	3	7	21	3	46	0	0	0	0
EG10948	maeA	909	870	866	241	299	17	6	6	7	48	15	37	4	1	1	8
EG14193	maeB	1159	956	1070	292	94	8	2	0	5	68	13	36	0	0	6	0
EG10554	malE	37	39	23	13	17	1	0	0	0	5	9	0	0	0	0	3
EG10555	malF	58	83	60	16	48	3	0	0	1	4	1	11	0	0	0	4
EG10556	malG	22	24	19	17	26	1	0	0	0	4	1	1	0	0	0	0
EG10557	malI	396	415	372	169	378	16	8	5	23	29	11	120	0	0	2	0
EG10558	malK	15	16	18	0	7	1	0	0	2	0	0	4	0	0	0	3
EG10559	malM	94	111	91	55	73	3	0	2	3	14	6	11	0	0	0	3
EG10560	malP	187	157	202	54	142	13	2	1	3	16	3	25	0	0	1	7
EG10561	malQ	163	173	198	51	142	11	1	0	5	20	4	21	0	0	1	7
EG11316	malS	131	143	144	37	177	9	3	1	6	5	2	9	0	0	2	6
EG10562	malT	679	707	564	219	190	8	1	4	9	22	10	35	1	0	0	1
EG10563	malX	356	479	342	159	111	13	1	2	7	30	11	50	0	0	0	3
EG10564	malY	336	366	317	128	74	6	0	1	3	15	10	25	0	0	1	0
EG10566	manA	581	531	548	248	248	12	4	1	7	62	12	89	4	0	1	0
EG10567	manX	953	941	735	351	740	39	4	12	34	236	84	289	0	0	5	0
EG10568	manY	830	888	713	254	158	7	5	2	18	116	35	90	4	1	2	1
EG10569	manZ	1607	1744	1356	574	294	12	4	1	24	107	41	105	2	2	9	10
EG11434	marA	405	537	414	248	25	2	0	0	6	31	13	61	0	0	2	0
EG11599	marB	49	56	38	33	1	1	0	0	1	2	2	2	0	0	0	0
EG11637	marC	210	250	213	67	712	40	12	4	4	19	10	51	3	0	0	5
EG11435	marR	220	208	198	120	60	1	0	0	1	27	9	63	0	0	0	0
EG12855	matP	200	191	226	114	96	8	1	1	1	14	10	48	0	0	0	0
EG10571	mazE	158	104	164	71	1482	111	26	4	15	20	16	138	0	0	2	0
EG11249	mazF	189	163	165	92	1499	102	15	12	6	20	16	68	0	0	0	1
EG10572	mazG	640	536	649	276	2295	190	45	34	15	47	24	127	0	0	0	9
EG13318	mcbA	148	121	116	43	809	56	12	14	7	30	15	81	0	0	4	0
EG13773	mcbR	19	22	7	14	84	4	0	1	1	6	1	2	0	0	0	5
EG10573	mcrA	0	0	0	0	0	0	0	0	0	0	0	0	0	0	0	0
EG10574	mcrB	0	0	0	0	0	0	0	0	0	0	0	0	0	0	0	0
EG10575	mcrC	0	0	0	0	0	0	0	0	0	0	0	0	0	0	0	0
EG12656	mdaB	82	60	56	44	170	6	1	0	0	25	5	31	0	0	0	0
EG13696	mdfA	221	175	168	44	703	36	8	5	5	15	3	40	2	0	1	0
EG10576	mdh	1731	2205	1575	438	271	11	3	4	13	119	44	56	6	2	13	10
EG11622	mdlA	1129	1172	1051	401	551	41	13	4	9	27	11	81	0	3	0	0
EG14374	mdlB	838	918	705	242	134	11	1	2	3	19	13	31	0	0	1	1
EG14056	mdtA	159	216	155	62	143	5	5	0	1	10	6	32	0	0	0	2
EG14057	mdtB	338	338	325	87	76	2	0	0	8	19	1	15	0	0	3	10
EG14058	mdtC	225	217	208	81	20	3	2	1	2	17	2	9	1	0	0	21
EG12240	mdtE	49	53	49	11	29	1	1	0	2	21	4	24	0	0	1	0
EG12241	mdtF	232	239	192	49	104	7	4	2	10	40	13	66	0	0	3	7
EG11343	mdtG	645	649	647	178	115	7	0	1	3	28	4	22	0	0	0	1
EG13878	mdtH	338	253	225	74	230	15	1	0	7	27	3	36	0	0	0	0
EG13926	mdtI	21	7	13	2	29	3	0	0	1	3	1	0	0	0	0	0
EG13927	mdtJ	7	5	8	4	14	0	0	0	0	5	1	4	0	0	0	2
EG12400	mdtK	661	609	634	217	600	29	2	6	8	33	11	38	2	2	1	3
EG11720	mdtL	53	62	54	31	33	1	6	1	1	5	2	2	0	0	2	7
EG12576	mdtM	0	0	0	0	0	0	0	0	0	0	0	0	0	0	0	0
EG11954	mdtN	34	30	35	10	10	0	0	0	0	0	3	1	0	0	0	0
EG11953	mdtO	138	110	106	28	76	7	2	0	1	5	1	12	0	0	0	0
EG11952	mdtP	17	21	28	4	11	0	0	0	0	0	0	1	0	0	0	0
EG12020	mdtQ	21	24	24	11	27	2	0	0	0	4	0	0	0	0	0	2
EG10577	melA	194	196	181	45	80	11	0	3	0	10	0	8	0	0	0	1
EG10578	melB	186	206	182	59	157	16	8	3	5	14	6	21	0	0	1	0
EG11230	melR	475	509	337	115	239	12	7	3	11	37	11	91	0	0	0	6
EG11880	menA	151	117	117	30	28	5	1	0	3	5	1	5	0	0	0	1
EG11368	menB	375	424	330	46	246	14	0	2	3	23	7	33	0	0	0	0
EG11532	menC	294	303	245	74	73	4	0	0	6	29	4	15	0	0	1	0
EG10579	menD	328	344	318	64	60	8	3	0	6	12	4	15	0	0	0	4
EG12437	menE	162	166	188	38	51	8	0	0	4	11	2	12	0	0	0	9
EG12362	menF	331	328	296	94	474	24	5	6	4	17	3	22	0	0	3	4
EG12438	menH	38	38	49	10	2	0	0	0	0	0	0	2	0	0	0	0
EG13968	menI	228	229	207	64	38	3	0	1	5	11	2	16	0	0	0	0
EG10580	mepA	188	252	172	39	25	5	3	0	0	8	2	4	0	0	0	0
EG13949	mepH	97	81	70	24	135	3	0	1	1	14	12	16	0	0	0	0
EG10013	mepM	1184	1215	1126	374	241	24	4	3	10	39	6	31	0	0	0	4
EG14076	mepS	415	383	389	237	4	0	0	0	6	50	19	40	0	0	0	0
EG10581	metA	772	845	685	230	45	1	0	1	0	4	1	5	0	0	0	0
EG10582	metB	1158	967	1207	237	14	2	0	0	0	7	3	3	0	0	0	5
EG10583	metC	461	497	448	156	175	10	2	0	2	22	5	17	0	0	3	1
EG10584	metE	584	529	498	99	107	12	1	1	2	12	1	16	0	0	0	2
EG10585	metF	1028	1140	1060	329	305	20	6	6	0	3	2	5	0	0	0	0
EG10586	metG	1689	1884	1707	478	121	7	3	1	17	77	23	41	3	0	1	0
EG10587	metH	725	796	657	219	112	5	0	1	8	22	4	36	0	1	0	6
EG10588	metJ	731	674	635	204	97	0	0	3	0	11	8	23	0	0	0	6
EG10589	metK	8642	9567	7166	2294	123	7	2	1	4	75	7	67	1	3	4	1
EG10590	metL	2425	2359	2414	540	72	4	0	0	6	36	9	20	0	0	1	0
EG10591	metR	1503	1663	1498	349	16	0	0	0	0	6	2	7	0	0	1	0
EG11619	mfd	3169	3549	2830	905	145	6	7	1	10	69	21	59	1	0	3	13
EG10592	mglA	219	241	162	139	5	0	0	0	4	20	6	8	0	0	1	3
EG10593	mglB	2460	2530	2057	864	365	25	8	2	16	146	51	86	0	1	6	18
EG10594	mglC	73	97	80	20	7	1	0	0	3	15	7	4	0	0	0	0
EG14383	mgrB	6	7	9	0	0	0	0	0	0	4	0	0	0	0	0	0
EG12307	mgsA	709	664	670	157	273	21	1	2	23	62	24	92	0	0	0	0
EG12525	mgtA	174	167	165	60	106	8	1	1	2	7	3	13	0	2	2	5
EG14498	mgtL	0	0	0	0	0	0	0	0	0	0	0	0	0	0	0	0
EG10595	miaA	4780	4934	4680	1610	2503	138	17	18	39	156	37	305	3	4	4	3
EG13657	miaB	2240	2666	2054	655	138	7	2	0	11	62	27	50	0	0	0	0
EG10596	minC	562	659	557	166	111	8	3	2	4	20	8	22	0	0	0	0
EG10597	minD	669	767	561	218	122	7	0	1	5	22	7	28	0	0	0	0
EG10598	minE	150	197	159	67	61	3	0	0	1	24	15	17	0	0	1	0
EG11199	mioC	549	674	522	231	53	3	0	0	3	28	8	29	0	0	0	3
EG13492	mipA	412	446	405	136	102	6	1	1	6	21	1	27	0	0	0	5
EG14276	mlaA	464	573	438	145	264	16	1	4	5	33	3	56	1	0	0	0
EG12797	mlaB	128	118	85	24	162	12	3	3	1	11	4	10	0	0	0	6
EG12798	mlaC	558	482	469	125	1346	85	9	11	5	45	12	63	1	0	0	0
EG12799	mlaD	219	177	195	73	83	2	2	1	2	8	4	8	0	0	1	5
EG12800	mlaE	375	362	463	94	59	10	1	1	3	14	6	19	1	0	1	1
EG12801	mlaF	550	496	499	135	84	10	2	1	4	11	6	27	0	0	0	3
EG13156	mlc	955	860	905	320	87	6	1	2	7	22	11	37	0	0	0	14
EG11488	mliC	144	138	138	146	331	10	2	1	1	14	8	53	0	0	1	0
EG12008	mlrA	370	319	360	79	527	26	2	3	12	28	5	57	0	0	0	0
EG13085	mltA	553	606	475	165	43	2	0	1	3	23	6	25	0	0	0	4
EG12699	mltB	225	209	210	44	59	2	3	0	0	6	2	5	0	0	0	0
EG12986	mltC	184	223	160	56	70	5	1	0	2	7	4	23	0	0	1	0
EG11373	mltF	202	233	201	89	64	4	1	0	3	16	1	5	0	0	2	2
EG13770	mnaT	198	219	242	92	75	6	0	2	4	8	3	17	0	0	1	0
EG13235	mngA	41	14	28	11	52	8	0	1	2	8	0	1	0	0	1	5
EG13236	mngB	377	420	360	165	272	19	5	1	11	18	5	46	0	0	0	6
EG11109	mngR	69	70	74	52	82	6	0	1	2	5	3	37	0	0	0	8
EG11344	mnmA	1138	1219	946	314	69	2	0	1	4	41	15	34	0	0	0	0
EG14114	mnmC	578	608	540	108	133	10	1	0	5	15	6	21	0	0	0	1
EG10997	mnmE	538	623	555	150	110	13	0	2	2	23	11	21	1	0	0	2
EG10375	mnmG	1608	1663	1465	413	83	5	0	0	10	42	16	50	0	1	3	3
EG11768	mnmH	151	168	141	52	27	1	0	1	3	11	3	14	0	0	1	1
EG14157	mntH	2104	1782	2522	715	4931	354	56	35	31	87	21	294	11	3	15	20
EG14012	mntP	37	40	18	4	28	4	0	0	1	3	0	2	0	0	1	2
EG13322	mntR	354	280	349	101	228	15	16	3	3	4	1	25	0	0	0	1
EG14500	mntS	4	2	4	0	122	0	2	0	1	1	2	13	0	0	0	0
EG11595	moaA	979	1153	866	208	67	5	0	0	3	19	7	23	0	0	0	0
EG11596	moaB	589	623	491	180	14	0	0	0	2	23	7	7	0	0	0	0
EG11666	moaC	394	372	336	119	13	0	0	0	3	7	2	6	0	0	0	0
EG11597	moaD	143	124	102	40	3	0	0	0	1	4	0	6	0	0	0	0
EG11598	moaE	438	355	399	99	18	1	0	0	1	11	2	13	0	0	0	4
EG11829	mobA	130	91	110	42	59	0	0	0	2	8	5	4	0	0	0	0
EG11828	mobB	94	78	102	63	61	3	0	0	3	8	0	9	0	0	0	1
EG13060	mocA	85	88	47	45	22	0	5	0	2	15	4	7	0	0	0	1
EG12427	modA	138	140	120	35	15	2	0	0	0	9	1	11	0	0	0	0
EG10002	modB	108	100	98	28	28	0	0	0	1	4	1	1	2	0	0	16
EG10152	modC	221	181	194	33	61	3	1	1	2	2	2	10	0	0	1	1
EG13227	modE	209	225	203	47	46	0	4	3	3	9	3	6	0	0	2	0
EG11677	modF	299	339	312	109	44	6	2	4	3	8	3	9	0	0	0	0
EG10153	moeA	599	490	580	118	79	6	2	1	5	7	9	23	0	0	1	6
EG10154	moeB	277	293	266	67	28	0	0	0	3	6	5	9	1	0	0	2
EG14436	mokA	0	1	2	0	0	0	0	0	0	0	0	0	0	0	0	3
EG20260	mokB	43	44	29	17	23	1	0	0	0	2	2	8	0	0	0	0
EG10601	motA	25	31	23	8	9	0	0	0	0	2	0	3	0	0	0	6
EG10602	motB	30	23	20	17	15	1	3	0	1	14	0	0	0	0	0	9
EG13906	mpaA	411	483	383	95	486	23	5	1	9	34	6	48	0	0	1	0
EG12440	mpl	1193	996	1173	322	159	14	12	0	11	46	25	49	0	1	3	3
EG13376	mppA	213	233	222	68	114	9	1	0	3	16	7	22	0	0	2	11
EG10603	mprA	1319	1545	1166	549	57	5	4	1	20	76	40	161	0	0	0	5
EG12069	mqo	321	343	394	94	1125	72	32	8	0	20	4	19	0	0	0	1
EG13022	mqsA	732	948	862	556	5675	251	78	27	39	96	86	486	3	0	4	0
EG13023	mqsR	911	1312	1197	720	5648	424	85	72	54	164	94	728	6	1	4	3
EG10748	mrcA	779	617	834	197	50	1	0	0	3	23	14	17	3	0	0	8
EG10606	mrdA	963	1084	860	289	317	15	0	6	18	60	22	53	1	2	3	12
EG10607	mrdB	610	584	522	165	316	17	6	3	4	38	9	40	0	0	0	8
EG10608	mreB	3051	3765	3121	677	358	22	4	4	36	139	43	152	3	0	0	1
EG10609	mreC	828	856	669	206	47	2	0	0	3	35	6	25	1	0	1	0
EG10610	mreD	166	175	182	89	241	23	9	1	2	12	2	30	0	0	0	0
EG10611	mrp	1208	976	1174	317	270	22	5	4	11	51	16	54	0	0	1	0
EG10612	mrr	0	0	0	0	0	0	0	0	0	0	0	0	0	0	0	0
EG10613	msbA	1451	1618	1216	529	173	13	0	2	3	60	18	42	1	1	3	7
EG14240	mscK	1590	1914	1522	574	227	8	1	2	9	84	15	76	1	0	3	10
EG11180	mscL	315	323	354	208	1408	100	55	10	19	36	23	78	8	1	9	7
EG12478	mscM	439	483	357	95	90	3	1	2	4	17	3	15	0	0	2	3
EG11160	mscS	654	768	689	240	419	22	4	3	7	59	16	53	1	0	7	7
EG11433	msrA	378	353	369	81	118	8	2	0	1	15	6	17	0	0	2	4
EG12394	msrB	650	576	606	320	132	11	6	1	3	17	2	16	1	0	0	0
EG14020	msrC	129	164	162	36	141	13	2	2	8	18	3	35	0	0	0	5
EG11338	msyB	279	212	336	109	1066	89	40	17	10	22	13	79	0	0	1	6
EG13377	mtfA	479	584	483	299	195	5	1	1	13	27	3	56	1	0	0	2
EG12808	mtgA	419	451	376	116	43	0	1	1	2	4	4	6	0	0	0	1
EG10615	mtlA	900	823	866	247	1297	77	10	13	14	102	17	110	8	1	7	6
EG10616	mtlD	638	624	596	204	509	30	8	4	13	41	13	59	0	0	2	0
EG11965	mtlR	1131	1273	1127	490	2129	110	31	20	22	91	21	205	7	3	4	3
EG10617	mtr	371	413	360	69	345	25	8	3	4	31	10	29	1	0	2	1
EG12717	mug	395	332	401	127	262	17	9	2	5	15	5	33	1	0	0	0
EG10618	mukB	2269	2340	2094	524	136	10	7	2	18	112	42	76	2	0	4	3
EG11252	mukE	268	241	220	86	46	1	0	1	3	11	1	13	0	0	0	0
EG12165	mukF	559	441	581	155	97	1	0	0	4	17	6	14	0	1	0	0
EG11358	murA	749	838	789	199	79	5	3	0	8	53	13	33	0	0	1	0
EG11205	murB	667	642	613	322	415	25	3	4	6	68	32	141	0	0	1	0
EG11204	murI	401	401	352	158	101	5	0	0	4	21	8	45	0	0	2	1
EG13880	murJ	469	476	448	120	80	5	1	1	4	10	5	22	0	0	3	0
EG14163	murP	149	166	155	52	23	0	4	0	0	7	2	7	2	0	1	0
EG14162	murQ	59	64	55	16	16	1	2	0	2	5	2	2	0	0	0	0
EG14161	murR	35	33	37	9	4	1	0	0	0	10	0	1	0	0	3	2
EG10624	mutH	223	255	222	100	50	8	1	1	2	1	3	12	0	0	1	0
EG11281	mutL	648	638	578	157	93	6	0	0	5	47	10	21	0	0	1	4
EG10329	mutM	360	269	338	106	18	0	0	0	4	13	0	10	0	0	0	1
EG10625	mutS	463	462	438	96	45	0	1	0	3	28	9	12	2	0	1	3
EG10627	mutY	257	283	234	51	200	5	2	1	0	11	3	12	0	0	0	0
EG12741	mzrA	171	128	163	57	61	3	1	3	3	19	1	16	3	0	1	0
EG14265	nac	96	114	78	40	142	9	2	1	1	3	3	9	0	0	0	0
EG10630	nadA	141	85	132	67	47	4	2	0	1	2	0	5	0	0	1	6
EG10631	nadB	135	118	123	31	72	2	2	0	0	5	0	11	0	0	0	0
EG13241	nadD	405	366	353	101	254	16	4	3	0	11	5	16	0	0	0	6
EG10663	nadE	328	363	305	166	276	15	3	4	6	22	13	28	1	0	0	5
EG12192	nadK	262	356	234	92	147	9	0	1	2	13	3	14	0	0	0	0
EG11335	nadR	713	697	766	267	499	23	2	3	16	28	15	79	1	0	6	3
EG10632	nagA	471	552	376	195	199	13	1	2	1	26	13	39	0	0	2	1
EG10633	nagB	165	147	118	52	194	9	0	0	2	12	9	17	1	0	0	0
EG10636	nagC	717	754	634	237	44	1	0	0	6	22	9	18	0	0	1	3
EG10635	nagE	544	529	461	141	140	8	0	4	16	51	19	46	2	0	5	2
EG13442	nagK	552	491	453	159	250	13	4	2	5	20	7	32	0	0	2	0
EG13433	nagZ	503	513	520	179	308	17	7	3	4	22	12	62	0	0	1	3
EG10637	nanA	358	451	355	138	157	5	0	1	1	13	3	19	1	0	0	0
EG12389	nanC	5	4	6	1	3	0	0	0	0	0	0	0	0	0	0	4
EG12816	nanE	95	125	95	33	17	1	0	0	2	4	1	3	0	0	0	5
EG12815	nanK	125	125	118	18	61	3	1	4	3	7	2	9	0	0	0	3
EG12562	nanM	36	32	43	9	10	0	0	0	0	3	1	6	0	0	0	2
EG12817	nanR	289	337	342	108	51	3	0	1	0	10	7	20	0	0	2	3
EG12561	nanS	11	8	11	1	8	0	0	0	0	1	0	0	0	0	0	8
EG20145	nanT	325	311	256	47	99	5	0	1	2	10	2	15	1	0	0	9
EG12067	napA	147	153	145	41	29	4	0	0	4	4	4	6	0	0	0	4
EG12061	napB	12	20	11	4	16	1	0	0	1	1	0	0	0	0	0	0
EG12060	napC	126	140	135	51	40	1	3	1	3	20	11	23	0	0	0	1
EG12143	napD	8	1	3	5	2	0	0	0	0	0	0	0	0	0	0	0
EG12068	napF	23	21	11	7	1	1	0	1	0	1	0	0	0	0	0	0
EG12064	napG	24	16	18	10	4	0	0	0	0	0	0	0	0	0	0	0
EG12062	napH	27	26	17	6	11	1	0	0	1	3	0	1	0	0	0	0
EG10638	narG	425	408	417	90	62	5	1	0	6	47	28	54	4	0	0	13
EG10639	narH	181	196	210	68	56	4	0	0	3	24	4	27	0	0	2	5
EG10640	narI	79	71	60	23	30	1	0	1	0	4	2	6	0	0	0	0
EG10641	narJ	35	55	57	21	23	1	0	0	2	5	6	8	0	0	0	0
EG10642	narK	86	93	71	26	98	8	0	1	1	6	5	7	0	0	0	1
EG10643	narL	178	191	141	97	34	3	0	0	2	6	2	5	0	0	0	3
EG11527	narP	486	393	461	154	126	7	1	0	5	14	6	16	0	0	0	0
EG11460	narQ	390	506	381	178	222	10	3	2	3	11	5	17	0	0	1	0
EG12153	narU	40	30	36	17	49	1	1	0	0	6	5	6	0	0	1	3
EG10644	narV	41	44	34	5	3	0	0	0	1	3	1	0	0	0	0	0
EG10645	narW	14	17	24	7	4	1	0	0	1	4	0	2	0	0	0	0
EG10646	narX	414	468	412	118	263	20	1	3	8	18	4	19	0	0	0	2
EG10647	narY	58	59	55	13	27	0	0	0	0	3	2	5	0	0	0	2
EG10648	narZ	209	215	205	50	30	2	0	1	4	16	3	10	0	0	3	3
EG10649	ndh	1143	833	1013	279	206	19	1	4	16	51	14	90	3	0	1	0
EG10650	ndk	111	141	105	25	78	0	0	0	1	18	14	17	0	0	0	0
EG13237	nei	75	68	71	27	11	0	0	0	0	4	2	3	0	0	0	0
EG13546	nemA	282	334	307	113	267	16	3	1	9	29	10	49	0	0	1	1
EG13947	nemR	109	114	146	47	523	25	13	1	11	28	11	87	0	0	0	1
EG11689	nepI	76	66	66	17	52	4	4	1	0	9	0	5	0	0	0	0
EG11915	nfi	206	221	205	23	124	7	1	0	1	13	3	5	0	0	1	3
EG10651	nfo	154	197	166	43	63	5	0	0	0	9	4	7	0	0	0	0
EG11740	nfrA	1642	1885	1525	415	235	10	9	5	4	51	8	39	0	2	3	3
EG11739	nfrB	966	1226	975	321	685	54	19	4	9	45	20	76	0	0	1	11
EG11261	nfsA	353	289	325	109	39	6	3	0	1	14	8	15	0	0	0	0
EG20151	nfsB	1028	1176	881	317	261	19	2	0	6	83	35	66	0	0	5	3
EG12935	nfuA	1173	1405	874	248	1015	58	16	11	16	73	30	120	3	0	2	0
EG11392	nhaB	316	388	287	103	113	4	5	0	5	18	1	15	0	0	0	0
EG13780	nhoA	108	75	119	9	101	5	5	2	2	13	0	37	0	0	0	0
EG12075	nikA	78	87	71	21	14	0	1	0	0	9	0	3	1	0	0	4
EG12076	nikB	36	34	20	4	10	0	0	0	0	5	1	2	0	0	0	1
EG12077	nikC	13	24	15	7	5	0	0	1	0	1	1	3	0	0	0	0
EG12078	nikD	46	45	32	2	14	0	0	0	0	2	0	2	0	0	0	0
EG12079	nikE	32	51	39	21	51	1	2	0	0	0	4	2	0	0	0	2
EG11519	nikR	43	49	32	5	31	2	0	0	1	0	0	1	0	0	0	2
EG14286	ninE	0	0	0	0	0	0	0	0	0	0	0	0	0	0	0	0
EG10653	nirB	6466	7756	7562	2125	51	4	1	0	32	174	57	114	0	0	0	3
EG10654	nirC	92	71	70	19	6	1	0	1	0	3	0	5	0	0	0	1
EG10655	nirD	587	598	628	183	11	0	1	0	4	13	4	6	0	0	0	0
EG10657	nlpA	93	96	103	36	53	1	0	1	2	8	3	7	0	0	0	6
EG11133	nlpC	237	263	248	108	97	7	1	1	5	24	7	29	0	0	0	0
EG12111	nlpD	5243	2289	5029	1441	3562	339	59	58	20	71	42	255	1	2	9	3
EG12371	nlpI	15092	19515	14389	8375	4424	215	59	44	250	1086	380	2595	1	8	13	8
EG10659	nmpC	200	179	186	142	65	2	0	2	11	88	28	84	0	0	0	23
EG11758	nnr	514	451	463	82	765	56	21	12	11	35	6	47	0	0	4	6
EG11635	nohD	42.87	30.96	22.91	12.42	132.42	4.79	5	3	1	4	1	3.54	0	0	0	1
EG11634	nohQ	15.13	22.04	20.09	1.58	33.58	1.21	0	0	0	5	1	5.46	0	0	2	0
EG12108	norR	507	508	494	147	133	6	1	1	5	18	4	20	0	2	0	5
EG12963	norV	141	159	133	50	169	13	2	2	2	5	1	12	0	0	1	4
EG12450	norW	93	101	118	35	55	4	1	0	3	5	1	5	0	0	0	2
EG12147	npr	35	41	34	21	85	4	1	0	2	6	3	11	0	0	0	0
EG10660	nrdA	935	1073	986	222	33	2	2	0	3	77	43	35	0	0	0	1
EG10661	nrdB	596	713	530	208	92	4	2	1	7	46	13	25	0	0	0	7
EG11417	nrdD	1336	1302	1105	353	250	18	2	3	14	61	17	139	0	0	1	5
EG20257	nrdE	630	909	688	225	299	21	7	5	2	10	0	22	3	0	0	8
EG12381	nrdF	123	154	113	79	20	1	0	1	4	0	3	8	0	0	0	0
EG12523	nrdG	51	76	63	19	28	3	0	0	0	6	1	1	0	0	0	0
EG13286	nrdH	69	106	87	38	84	3	0	0	0	5	1	4	0	0	0	7
EG13287	nrdI	125	136	107	29	72	5	1	0	0	1	0	8	0	0	0	0
EG11781	nrfA	98	91	80	32	11	1	0	1	1	6	1	1	0	0	0	0
EG11945	nrfB	17	24	17	7	8	1	0	0	1	1	1	0	0	0	0	0
EG11946	nrfC	15	11	13	3	18	0	0	1	1	2	0	1	0	0	0	1
EG11947	nrfD	20	18	25	8	10	0	0	0	0	0	0	0	0	0	0	0
EG11948	nrfE	66	34	42	11	16	4	0	0	0	4	0	3	0	0	1	6
EG11949	nrfF	5	2	5	14	6	0	0	0	0	0	0	1	0	0	0	6
EG11950	nrfG	26	27	15	1	12	0	0	0	0	0	0	1	0	0	0	4
EG11212	nsrR	282	189	269	85	310	24	6	0	4	8	13	40	2	0	0	1
EG10662	nth	84	90	53	42	29	1	0	0	1	5	4	10	0	0	0	0
EG11138	nudB	311	293	272	88	71	4	0	1	4	16	3	17	0	0	2	0
EG11702	nudC	360	387	297	118	201	3	11	2	5	14	0	13	2	0	0	3
EG12926	nudE	412	390	284	151	136	3	1	0	1	16	12	21	0	0	0	0
EG12184	nudF	206	194	215	81	222	19	3	5	2	17	5	9	0	0	0	2
EG14009	nudG	38	33	25	0	64	2	0	1	1	3	0	2	0	0	0	0
EG13275	nudI	3	8	4	0	4	0	0	0	0	2	0	1	0	0	0	0
EG13446	nudJ	83	67	59	31	17	0	0	0	0	4	3	3	0	0	0	0
EG12410	nudK	204	229	199	88	75	3	3	1	2	14	3	20	0	0	1	0
EG12693	nudL	94	131	82	6	67	1	1	0	0	4	2	5	0	0	1	0
EG12082	nuoA	388	389	355	136	37	4	0	1	1	22	5	20	0	0	0	0
EG12083	nuoB	950	1180	872	335	22	3	4	1	10	37	14	22	0	0	0	0
EG12084	nuoC	1283	1305	1243	326	53	4	0	0	7	64	35	39	0	0	4	6
EG12086	nuoE	325	274	296	66	11	0	0	0	3	12	8	10	0	0	0	2
EG11774	nuoF	762	644	713	123	19	2	2	0	7	38	14	25	0	0	1	0
EG12087	nuoG	1654	1486	1491	321	120	8	2	2	8	93	47	78	1	0	7	11
EG12088	nuoH	452	317	348	88	34	0	0	0	3	25	9	22	0	3	0	4
EG12089	nuoI	197	129	197	38	9	0	0	0	3	15	9	19	0	0	0	2
EG12090	nuoJ	207	174	187	55	13	0	0	0	1	15	4	7	0	0	0	1
EG12091	nuoK	78	75	68	13	5	0	0	0	1	3	0	2	0	0	0	0
EG12092	nuoL	1010	838	844	140	45	2	0	0	3	27	20	40	1	0	1	0
EG11773	nuoM	565	395	487	124	23	1	0	1	4	28	6	11	0	0	0	0
EG12093	nuoN	1024	1046	909	180	40	5	2	1	2	63	16	37	3	4	3	5
EG11971	nupC	856	973	683	296	46	4	6	1	3	47	14	27	1	0	1	0
EG10664	nupG	352	452	308	143	184	6	3	2	3	21	8	49	1	0	0	3
EG12029	nupX	51	35	37	19	27	1	0	0	4	5	0	2	0	0	0	3
EG10665	nusA	1281	1373	1175	396	706	42	9	7	16	100	32	144	0	1	4	1
EG10667	nusG	1155	1448	1161	424	570	30	3	1	20	77	23	88	0	6	4	4
EG12795	obgE	1374	1157	1457	530	2349	143	25	16	43	122	49	234	1	3	4	3
EG12425	ogrK	8	8	11	5	14	0	0	0	0	2	0	3	0	0	0	0
EG10668	ogt	87	131	95	18	10	2	0	1	2	3	3	4	0	0	0	0
EG10669	ompA	38051	40900	35396	9685	9793	590	83	108	320	2031	609	1697	54	18	100	33
EG10670	ompC	10690	10903	8974	3154	723	38	9	5	259	2336	933	1900	1	4	11	17
EG10671	ompF	4712	5263	4458	2107	177	8	4	2	45	1279	584	805	1	1	3	8
EG13428	ompG	2	4	2	3	2	0	0	0	0	1	0	0	0	0	0	0
EG13374	ompL	2	9	1	11	3	0	0	0	2	2	0	1	0	0	0	2
EG13375	ompN	23	29	21	17	50	4	0	0	0	3	3	9	0	0	0	0
EG10672	ompR	611	704	586	195	592	37	5	5	13	31	6	63	0	0	0	0
EG10673	ompT	426	439	459	258	48	1	0	1	8	37	18	26	0	0	1	25
EG11124	ompW	1061	489	838	276	42	2	0	0	1	23	13	23	0	0	0	1
EG12135	ompX	14279	16006	13263	4913	22794	1131	205	130	411	1848	582	2900	25	10	51	23
EG12591	opgB	823	723	743	331	753	32	4	7	1	31	17	43	0	0	0	0
EG13876	opgC	78	86	73	46	79	5	0	2	4	14	1	13	0	0	0	11
EG12859	opgD	607	635	512	165	366	17	6	0	12	56	28	74	0	0	0	0
EG13321	opgE	201	258	215	93	1000	53	12	5	4	33	13	34	0	0	1	4
EG11885	opgG	2830	3094	2622	1106	316	21	1	5	20	76	26	146	3	0	3	2
EG11886	opgH	3210	3798	2898	743	145	9	2	1	16	89	31	64	6	0	5	3
EG10674	oppA	2372	3128	2344	1243	249	18	3	4	15	80	16	118	0	0	0	10
EG10675	oppB	184	163	178	88	53	4	1	0	4	3	3	7	1	0	0	0
EG10676	oppC	278	310	248	99	74	3	5	1	0	7	2	20	0	0	0	0
EG10677	oppD	444	511	444	177	65	2	0	1	2	9	5	14	0	0	0	0
EG10678	oppF	588	683	605	176	74	6	1	3	3	24	4	15	0	0	1	3
EG12480	orn	198	201	173	61	116	3	3	0	2	21	3	25	0	0	0	0
EG10679	osmB	328	203	336	141	13615	995	363	53	21	112	21	311	2	3	7	1
EG10680	osmC	649	635	647	221	4512	263	106	38	24	111	29	236	1	0	8	11
EG10044	osmE	698	801	658	335	5661	385	60	51	32	185	84	380	2	0	8	4
EG12012	osmF	134	151	129	30	2106	107	36	16	9	44	10	87	4	0	2	2
EG11391	osmY	573	468	802	180	11077	791	187	109	13	81	17	162	2	5	6	2
EG11751	otsA	656	812	680	275	1261	69	15	11	12	79	18	89	2	0	0	5
EG11752	otsB	340	412	466	155	4397	295	108	74	19	69	32	271	4	1	6	4
EG14495	oweE	0	0	0	0	0	0	0	0	0	0	0	0	0	0	0	0
EG14137	oweS	5	5	1	0	3	0	0	0	1	1	1	2	0	0	0	0
EG14143	oxc	16	13	12	7	19	0	0	0	1	7	0	2	0	0	0	3
EG10681	oxyR	776	852	749	182	34	3	0	0	5	18	14	22	1	0	1	6
EG13736	paaA	30	17	22	9	14	2	0	1	1	4	0	3	2	0	0	4
EG14299	paaB	3	2	3	0	1	0	0	0	0	0	0	0	0	0	0	0
EG13737	paaC	10	11	12	0	2	0	0	0	0	4	0	1	0	0	0	2
EG13738	paaD	12	17	16	2	5	0	0	0	0	3	0	2	0	0	0	2
EG13739	paaE	33	27	29	12	8	0	0	0	1	1	0	4	0	0	0	0
EG13740	paaF	16	25	25	3	4	0	0	0	2	6	0	1	0	0	0	2
EG13741	paaG	13	9	18	6	0	0	0	0	1	2	0	0	0	0	0	0
EG13742	paaH	43	26	42	12	18	2	0	0	0	1	0	0	0	0	0	4
EG13743	paaI	8	8	8	2	2	0	0	0	0	0	0	0	0	0	0	0
EG13744	paaJ	188	165	138	62	56	3	1	0	1	10	6	7	1	0	0	0
EG13745	paaK	161	181	149	46	96	7	0	0	3	7	7	14	0	1	1	1
EG13746	paaX	87	95	87	31	112	7	1	2	0	6	4	5	0	0	0	0
EG13747	paaY	70	88	64	15	41	3	1	0	0	2	0	4	0	0	0	0
EG13735	paaZ	64	53	74	18	7	1	0	0	1	2	0	2	2	0	3	4
EG10682	pabA	106	93	106	33	170	13	6	4	0	1	0	15	0	0	0	0
EG10683	pabB	336	297	306	106	151	6	2	0	3	16	2	12	0	0	0	1
EG11493	pabC	193	184	214	63	138	9	1	1	0	10	5	24	0	0	1	0
EG12180	pagP	76	94	68	33	311	19	8	0	5	20	10	130	0	0	0	10
EG10684	pal	1903	1979	1684	696	336	15	8	5	18	227	85	156	2	0	6	1
EG10685	panF	172	207	168	50	104	7	0	2	3	19	2	20	0	0	0	0
EG12211	panM	68	71	63	10	20	1	0	0	2	1	0	2	0	0	0	2
EG10686	parC	836	937	813	230	258	17	2	0	15	44	18	40	1	0	5	1
EG10687	parE	1307	1449	1101	377	443	20	7	6	12	65	29	53	0	0	0	10
EG12718	patA	672	682	672	139	4867	296	72	46	56	282	85	409	34	6	76	50
EG13766	patD	230	185	181	78	260	18	1	1	0	11	4	15	5	0	4	11
EG13040	pbl	3	2	0	2	2	0	0	0	1	0	0	1	0	0	0	11
EG14210	pbpC	240	255	210	68	70	9	1	2	2	10	1	9	0	0	0	2
EG12015	pbpG	710	867	719	295	1358	55	22	8	14	27	13	70	0	0	1	0
EG10688	pck	2986	2995	2334	797	196	17	2	4	44	256	83	212	8	0	6	14
EG10689	pcm	565	567	537	177	333	14	0	1	9	84	34	76	0	2	0	0
EG10692	pdxB	583	596	521	165	412	21	12	1	5	35	12	57	0	0	1	0
EG11487	pdxH	426	430	367	131	174	13	1	3	0	17	10	22	0	0	0	0
EG10693	pdxJ	300	339	288	61	66	6	2	1	2	19	9	16	1	0	1	0
EG12642	pdxK	163	218	186	59	18	4	0	1	1	10	3	11	0	0	0	0
EG13940	pdxY	393	404	357	82	76	7	6	1	2	23	4	23	0	0	2	0
EG12350	peaD	5	4	4	3	0	1	0	0	0	0	0	1	0	0	0	0
EG10694	pepA	787	849	762	181	289	10	2	2	2	34	12	43	0	0	4	2
EG12310	pepB	450	414	387	69	71	4	2	3	1	26	8	23	0	0	0	11
EG11920	pepE	92	122	71	25	13	1	0	0	1	14	0	9	2	0	0	0
EG10696	pepN	1963	1772	1929	500	241	18	0	4	19	85	25	80	4	2	13	6
EG10697	pepP	2095	2499	2086	614	127	10	5	3	7	62	11	54	2	1	4	2
EG10698	pepQ	893	879	854	208	87	6	3	1	5	28	5	24	2	0	1	0
EG11549	pepT	714	823	662	290	490	23	4	5	10	55	23	85	0	1	7	5
EG10699	pfkA	2553	2839	2319	713	1351	88	8	12	51	255	61	290	1	0	5	1
EG10700	pfkB	447	502	430	100	276	12	4	1	8	21	13	32	0	0	4	6
EG10028	pflA	1778	1895	1760	856	1233	58	29	13	51	177	66	276	3	0	1	0
EG10701	pflB	39103	43712	35970	11836	1380	72	20	22	260	1636	615	1249	16	1	43	32
EG11911	pflC	19	37	18	3	10	1	0	0	1	1	1	2	0	0	1	0
EG11910	pflD	109	136	83	35	32	2	0	0	1	5	3	5	0	0	0	5
EG13183	pfo	3343	3287	3130	872	1482	99	21	14	71	228	74	372	3	4	9	7
EG13865	pgaA	61	62	54	39	79	3	0	0	1	9	1	2	0	0	0	2
EG13864	pgaB	13	11	21	30	14	0	0	0	3	1	0	5	0	0	0	8
EG13863	pgaC	12	19	14	8	62	1	0	0	2	1	1	5	0	0	0	0
EG13862	pgaD	18	23	14	10	27	1	0	0	0	2	3	4	0	0	0	0
EG10702	pgi	2407	2501	2250	741	531	34	4	5	17	137	38	178	1	2	7	13
EG10703	pgk	13569	10736	11815	3768	1278	69	9	14	66	423	213	584	3	7	21	10
EG13231	pgl	250	243	245	53	357	27	9	2	9	33	4	32	3	0	6	0
EG12144	pgm	1530	1537	1236	299	362	23	2	3	18	95	22	60	5	0	3	2
EG10705	pgpB	290	239	256	93	394	13	1	0	1	17	3	26	1	0	3	0
EG11371	pgpC	252	272	242	51	183	8	4	1	1	8	1	10	0	0	0	5
EG13923	pgrR	40	66	56	47	46	0	0	1	2	15	9	11	0	0	0	23
EG10706	pgsA	459	517	466	97	49	4	0	0	2	8	2	24	0	0	0	0
EG10707	pheA	378	424	350	190	113	8	3	2	14	41	16	65	0	0	0	3
EG11271	pheL	0	0	0	0	0	0	0	0	0	0	0	0	0	0	0	0
EG11272	pheM	0	0	0	0	0	0	0	0	0	0	0	0	0	0	0	0
EG10708	pheP	576	717	574	203	102	8	0	1	5	25	5	19	1	0	1	1
EG10709	pheS	312	304	309	69	44	3	1	0	3	31	14	26	0	0	0	1
EG10710	pheT	1976	2115	1986	580	3719	228	46	44	35	224	84	276	2	0	9	5
EG10713	phnC	9	7	14	2	1	1	0	1	0	1	0	0	0	0	0	2
EG10714	phnD	9	13	13	1	8	1	2	1	0	8	0	0	0	0	0	0
EG11283	phnE	32	21	20	4	3	0	0	1	0	1	0	1	0	0	0	0
EG10715	phnF	3	9	7	0	0	0	0	0	0	2	0	0	0	0	0	1
EG10716	phnG	2	2	3	0	0	0	0	0	0	1	0	0	0	0	0	0
EG10717	phnH	13	10	8	2	1	0	0	0	0	0	0	0	0	0	0	3
EG10718	phnI	5	10	9	0	0	0	0	0	0	1	0	1	0	0	0	1
EG10719	phnJ	15	11	15	5	0	0	0	0	0	1	0	0	0	0	0	0
EG10720	phnK	19	15	20	3	2	0	1	0	0	0	0	1	0	0	0	0
EG10721	phnL	89	105	90	13	5	1	0	0	0	3	0	1	0	0	1	1
EG10722	phnM	31	23	30	4	5	2	0	0	0	1	1	1	0	0	0	2
EG10723	phnN	11	12	8	4	23	2	0	0	0	0	0	1	0	0	0	3
EG10724	phnO	39	20	31	6	86	2	5	1	2	1	0	6	0	0	0	0
EG10725	phnP	84	96	82	16	127	6	3	0	0	0	0	8	0	0	0	0
EG11734	phoH	583	807	662	239	4268	276	70	56	16	24	13	104	1	3	6	3
EG10731	phoP	420	464	384	191	294	13	7	3	4	15	9	29	0	0	2	0
EG10732	phoQ	327	320	245	106	118	7	2	2	2	5	5	18	0	0	1	3
EG10735	phoU	107	136	104	50	12	0	0	0	4	26	2	10	0	0	0	0
EG12917	php	26	38	30	9	20	0	0	0	0	2	0	1	0	0	0	0
EG10736	phr	276	294	277	56	66	5	2	2	6	16	4	12	0	0	0	5
EG10737	pinE	0	0	0	0	0	0	0	0	0	0	0	0	0	0	0	0
EG14310	pinH	0	0	0	0	0	0	0	0	0	0	0	0	0	0	0	0
EG13824	pinQ	53.62	45.74	50.77	31.81	217.08	12.53	6.62	5.98	2	0	0	20.3	0	1	0	2
EG13372	pinR	72.38	57.26	58.23	38.19	1148.92	58.47	21.38	15.02	1	8	6	43.7	0	0	0	0
EG12230	pitA	1053	879	976	227	361	18	5	4	9	60	18	66	1	0	2	7
EG12883	pitB	22	24	23	14	21	1	0	0	1	1	0	1	0	0	0	0
EG14224	pka	1404	1616	1142	367	512	34	7	7	30	129	30	165	1	3	1	1
EG11896	plaP	594	646	532	199	95	1	2	0	4	84	31	55	0	0	2	0
EG10738	pldA	157	170	129	56	64	5	1	0	2	21	6	18	0	0	0	0
EG10739	pldB	521	604	499	149	179	10	1	2	5	13	7	22	0	0	1	0
EG13892	pliG	32	68	52	18	21	2	0	0	0	3	1	4	0	0	0	6
EG10740	plsB	1230	1439	1172	350	290	11	3	3	24	108	32	135	1	0	6	3
EG11377	plsC	234	270	197	81	91	4	0	0	2	14	10	15	1	0	0	5
EG11437	plsX	925	849	787	328	386	19	4	1	14	47	22	53	3	0	1	0
EG11674	plsY	197	206	183	71	105	2	1	0	0	16	4	29	0	0	0	0
EG10741	pmbA	988	864	915	242	504	28	4	3	9	61	20	71	2	0	1	4
EG12671	pmrD	29	36	24	16	22	2	0	0	0	0	2	1	1	0	0	0
EG14499	pmrR	0	0	0	0	0	0	0	0	0	0	0	0	0	0	0	0
EG11135	pncA	242	251	234	41	99	5	1	0	0	12	5	26	1	0	0	0
EG10742	pncB	1220	1382	1205	495	107	4	3	1	11	51	20	50	1	0	6	5
EG12698	pncC	69	68	54	14	69	4	3	0	3	5	2	9	0	0	0	0
EG10743	pnp	4017	3858	3730	1056	856	28	5	4	56	252	106	306	4	3	11	7
EG10744	pntA	680	633	657	210	209	14	7	5	5	35	16	43	1	0	1	1
EG10745	pntB	924	830	852	316	284	13	3	3	3	46	25	60	0	2	5	2
EG11700	pnuC	215	256	240	112	567	35	11	4	9	30	11	46	2	0	0	0
EG10746	polA	1471	1484	1512	485	188	10	3	0	10	58	3	40	2	0	1	15
EG10749	potA	528	558	499	185	27	1	0	0	5	18	7	13	0	0	1	2
EG10750	potB	220	149	180	50	4	0	1	0	1	0	4	7	0	0	0	0
EG10751	potC	154	148	134	46	21	3	3	2	3	5	1	7	0	0	0	4
EG10752	potD	715	762	676	232	47	6	0	1	5	50	21	29	0	0	3	1
EG10753	potE	95	113	87	32	71	1	0	1	3	6	2	11	0	0	0	3
EG11629	potF	70	63	50	17	252	7	2	1	1	10	2	9	0	1	0	0
EG11630	potG	26	40	26	1	38	1	2	0	0	2	0	2	0	0	1	3
EG11631	potH	39	35	45	10	26	2	2	0	0	5	0	6	0	0	0	0
EG11632	potI	64	88	66	33	65	5	0	1	2	7	0	4	0	0	0	0
EG10754	poxB	941	860	848	205	1111	64	5	16	17	86	25	161	4	3	9	1
EG10755	ppa	1069	1165	836	227	333	17	5	5	21	171	59	158	2	0	1	1
EG10756	ppc	3650	4115	3667	920	151	7	3	0	17	107	34	111	4	4	6	13
EG12081	ppdA	31	29	24	5	9	1	0	1	1	2	0	0	0	0	0	4
EG11156	ppdB	40	54	37	20	17	1	0	0	0	1	0	4	0	0	0	0
EG11154	ppdC	21	27	13	3	11	0	0	0	0	0	0	0	0	0	0	0
EG14026	pphA	163	207	170	62	3195	170	64	48	11	30	10	126	0	0	0	1
EG13102	pphB	10	7	8	14	5	0	0	0	2	3	0	1	0	0	0	7
EG10757	ppiA	331	240	259	109	486	19	5	3	6	30	17	45	0	0	0	4
EG10758	ppiB	656	785	652	192	119	7	1	3	4	67	19	58	1	0	1	1
EG12352	ppiC	108	122	87	39	174	9	0	0	7	18	3	28	0	0	0	0
EG11510	ppk	1468	1734	1407	589	302	15	1	4	20	93	24	92	0	5	3	0
EG12992	pppA	51	50	34	25	30	0	0	0	1	2	3	4	0	0	0	3
EG10759	ppsA	458	556	459	115	79	4	3	2	7	30	2	21	0	0	3	7
EG11132	ppsR	154	189	120	47	45	5	0	2	1	3	2	10	0	0	1	0
EG11761	pptA	10	7	7	2	0	1	0	0	0	0	0	2	0	0	0	0
EG11403	ppx	822	1002	833	289	140	4	2	1	9	65	17	50	0	0	2	9
EG12965	pqiA	395	387	435	156	447	16	2	5	7	24	8	21	0	4	1	0
EG12966	pqiB	547	617	542	237	242	6	3	2	5	29	11	24	0	0	0	4
EG13719	pqiC	450	505	444	153	137	16	1	3	9	37	10	46	0	0	1	0
EG11744	pqqL	142	135	111	52	76	5	1	0	2	10	3	31	0	0	0	1
EG10760	prc	1665	1797	1455	507	245	8	2	0	24	155	63	131	0	0	1	7
EG11289	preA	101	66	86	29	44	1	0	3	7	8	2	9	0	0	0	1
EG14074	preT	98	111	66	21	12	1	0	1	1	9	1	20	0	0	0	0
EG10761	prfA	610	744	493	157	52	3	0	0	6	37	7	23	0	0	0	2
EG12114	prfC	677	727	640	209	106	4	0	1	7	44	10	35	0	0	2	1
EG10763	priA	386	448	360	46	108	4	0	1	2	17	3	21	0	0	0	0
EG10764	priB	1598	1991	1281	647	206	12	1	8	11	91	44	82	0	1	1	2
EG10765	priC	138	132	128	23	77	5	2	0	2	11	2	15	0	0	0	3
EG12365	prkB	375	326	318	102	81	0	3	1	3	15	4	15	0	0	1	4
EG11441	prlC	1680	1936	1478	488	788	49	9	10	20	70	10	78	0	9	2	6
EG10955	prlF	267	295	242	115	1022	66	15	22	8	54	22	150	1	0	3	0
EG11497	prmA	292	370	282	114	231	19	8	2	2	20	4	27	0	0	0	2
EG12449	prmB	613	656	563	137	31	3	0	0	4	31	7	21	0	0	1	0
EG12424	prmC	311	350	238	78	39	1	0	0	1	9	7	11	0	0	0	0
EG11612	proP	2776	2712	3313	1002	132	7	3	2	1	23	9	18	0	0	1	3
EG12866	proQ	1821	2085	1613	496	244	26	7	1	16	82	46	89	0	0	0	0
EG10771	proV	102	36	149	35	8	0	0	0	1	10	0	1	0	0	1	6
EG10772	proW	63	43	50	11	10	0	0	0	0	3	0	4	0	0	0	1
EG10773	proX	73	105	75	47	32	1	1	0	2	0	2	4	0	0	0	3
EG10774	prs	2735	3012	2356	620	118	9	0	2	16	144	51	99	0	0	0	2
EG10775	psd	491	589	520	137	218	12	4	3	2	25	10	18	0	0	0	0
EG11209	psiE	207	343	283	154	84	1	0	0	6	18	6	15	0	0	0	0
EG10776	pspA	16942	16857	18173	12189	63154	5407	1715	1097	1121	4282	1792	15066	2	5	15	3
EG10777	pspB	553	406	463	408	4750	257	119	59	41	155	49	475	0	0	0	0
EG10778	pspC	1514	1139	1257	793	11214	649	115	55	90	269	89	856	0	2	5	1
EG10779	pspD	425	349	381	95	1818	139	8	12	31	79	17	184	0	0	1	0
EG10780	pspE	1630	1816	1623	730	9076	544	62	52	93	331	98	810	1	0	2	2
EG12344	pspF	100	100	93	40	27	1	0	1	0	5	0	10	0	0	0	8
EG11933	pspG	973	747	864	470	22839	1352	144	139	162	576	132	1871	0	0	4	0
EG10781	pssA	1246	1633	1209	483	781	50	11	10	12	66	26	105	4	3	5	0
EG10782	pstA	244	270	243	85	31	3	0	1	5	24	9	18	0	0	0	2
EG10783	pstB	238	320	238	84	32	2	1	0	6	52	19	31	0	0	0	2
EG10784	pstC	280	360	327	86	96	6	2	1	4	42	14	46	0	0	0	0
EG10734	pstS	830	922	795	380	751	51	24	5	43	166	69	232	0	0	0	4
EG12033	psuG	10	20	17	5	31	1	0	0	1	5	0	6	0	0	0	5
EG11646	psuK	10	7	5	14	5	0	0	0	0	9	1	2	0	0	0	0
EG12032	psuT	110	107	107	43	78	0	0	0	2	5	2	18	0	0	0	3
EG20173	pta	2257	2421	2159	640	131	9	2	1	20	164	49	117	1	0	10	0
EG10785	pth	188	227	178	85	84	7	0	0	3	15	3	17	0	0	0	4
EG10786	ptrA	1428	1367	1364	501	126	11	3	1	6	40	21	34	0	0	0	2
EG11004	ptrB	408	435	418	161	198	16	4	1	7	15	13	29	0	0	1	0
EG10787	ptsG	1433	1621	1317	448	1285	63	14	9	35	111	55	155	5	1	11	7
EG10788	ptsH	909	987	590	286	292	15	3	3	5	43	22	38	0	0	0	0
EG10789	ptsI	7539	9056	6483	2770	3429	123	65	14	78	420	132	443	10	3	9	8
EG11682	ptsN	302	308	259	90	23	0	0	0	0	8	2	7	0	0	3	0
EG12188	ptsP	2901	2516	2600	658	107	8	3	2	13	43	15	40	1	0	3	4
EG10790	purA	7275	8649	6766	2087	592	33	5	0	32	163	64	150	2	0	2	4
EG11314	purB	782	942	688	214	73	4	0	1	8	49	17	33	0	0	2	3
EG10791	purC	165	170	141	52	62	5	1	0	1	5	5	11	0	0	0	1
EG10792	purD	192	188	180	28	38	3	3	0	0	7	2	8	0	0	0	1
EG10793	purE	65	54	52	12	5	0	0	0	0	7	0	2	0	0	0	0
EG10794	purF	379	374	339	111	168	9	2	0	4	23	5	25	0	0	1	0
EG10795	purH	194	217	155	55	36	2	1	0	3	13	2	8	0	0	0	0
EG10796	purK	222	256	206	70	3	0	0	0	1	8	1	5	0	0	0	0
EG10797	purL	435	482	481	107	77	4	0	0	5	36	5	17	4	0	0	5
EG10798	purM	127	130	99	62	38	1	0	0	1	9	3	4	0	0	1	1
EG10799	purN	153	176	144	30	60	2	1	1	2	8	0	12	0	0	0	0
EG10800	purR	380	407	341	112	67	7	0	0	2	24	16	32	0	0	0	0
EG11809	purT	133	121	130	26	29	4	1	2	3	2	0	9	0	0	0	5
EG11819	purU	347	333	316	90	97	1	0	1	4	9	2	24	0	0	0	0
EG10801	putA	1878	1790	1630	413	81	8	0	2	12	104	20	37	2	0	1	10
EG10802	putP	403	353	440	122	143	6	3	1	0	12	4	16	0	0	0	4
EG13908	puuA	123	126	112	32	389	25	7	4	2	15	6	15	0	0	1	2
EG11822	puuB	28	25	26	0	24	3	0	0	1	2	0	1	0	0	1	2
EG10036	puuC	54	31	44	2	50	0	0	0	1	2	0	1	0	0	0	0
EG13909	puuD	63	60	67	22	621	42	21	7	0	6	2	12	0	0	0	1
EG13187	puuE	52	64	51	11	10	2	2	0	0	1	0	2	0	0	0	0
EG13907	puuP	101	122	121	37	61	5	0	0	1	3	1	12	0	0	1	0
EG12431	puuR	58	69	61	14	351	13	9	5	0	1	0	3	0	0	0	7
EG10803	pykA	2450	2757	2296	730	448	27	6	1	31	152	43	113	2	0	6	6
EG10804	pykF	4595	5193	4283	1561	1143	57	11	6	73	501	164	461	4	3	16	20
EG10805	pyrB	143	176	148	44	10	0	0	0	0	6	0	7	0	0	0	1
EG10806	pyrC	407	480	392	114	63	6	0	0	6	25	9	16	0	0	0	1
EG10807	pyrD	106	152	88	35	16	1	0	0	3	19	2	11	0	0	1	1
EG10808	pyrE	168	175	175	30	5	1	0	0	2	6	3	6	0	0	0	0
EG10809	pyrF	694	799	708	228	156	17	2	2	2	10	6	9	0	0	1	3
EG10810	pyrG	3298	3586	3007	1175	1648	88	12	8	41	305	87	322	5	0	7	14
EG10811	pyrI	119	135	102	45	7	2	0	0	0	5	2	9	1	0	0	0
EG11279	pyrL	1	2	1	0	0	0	0	0	0	0	0	0	0	0	0	0
EG13258	qmcA	765	740	626	178	434	27	17	6	6	30	10	71	1	0	2	6
EG11492	qorA	550	574	574	149	1429	110	26	16	15	35	6	117	0	0	9	0
EG12507	qorB	155	185	147	19	29	1	1	1	0	12	1	9	5	0	0	0
EG13026	qseB	47	44	55	19	17	2	0	0	1	2	0	2	0	0	0	0
EG13027	qseC	125	147	130	33	142	7	1	1	3	5	0	3	0	0	0	3
EG13120	queD	62	60	54	39	20	0	0	0	0	4	1	1	0	0	0	0
EG13034	queE	240	163	230	59	1092	56	16	2	5	19	12	79	0	0	0	0
EG13173	queF	283	318	274	181	165	8	3	2	0	26	7	32	0	0	1	1
EG12481	queG	415	504	439	164	489	27	12	7	5	36	8	66	2	0	4	6
EG13633	quuD	5	4	2	3	0	1	0	0	1	0	0	1	0	0	0	0
EG13832	quuQ	29	29	29	15	15	1	0	0	2	9	0	7	0	0	0	11
EG10813	racC	2	4	3	0	0	0	0	0	0	1	0	1	0	0	0	1
EG13360	racR	433	601	423	342	217	8	8	4	7	84	30	183	0	0	0	4
EG11296	radA	432	444	386	123	59	1	1	1	3	21	3	16	0	0	0	3
EG11151	raiA	20980	25895	21659	12316	13938	860	192	161	852	3276	1608	6671	14	0	9	1
EG11900	ralR	1	0	0	0	0	0	0	0	0	0	0	0	0	0	0	0
EG12690	rarA	305	344	260	86	200	10	2	2	0	15	1	17	0	0	0	2
EG11466	rarD	32	49	49	15	50	4	1	0	1	3	1	2	0	0	0	0
EG13193	ratA	333	345	289	136	64	4	1	1	2	23	2	24	0	0	0	1
EG13192	ratB	84	72	71	34	19	0	0	0	1	3	2	8	0	0	0	0
EG11731	ravA	396	485	360	180	137	6	5	0	3	10	7	30	0	0	0	13
EG12223	rbbA	252	224	268	58	40	2	0	0	1	12	4	4	0	0	1	9
EG11178	rbfA	265	338	220	79	78	3	0	1	6	21	4	23	0	0	1	4
EG14260	rbn	153	165	143	41	69	4	0	0	1	7	5	9	0	0	1	0
EG10814	rbsA	6051	5017	4306	2139	282	12	5	2	42	198	90	211	1	1	2	6
EG10815	rbsB	4922	5266	4232	1367	77	3	3	0	51	459	156	373	4	0	4	1
EG10816	rbsC	2471	2658	2095	738	109	2	2	0	16	107	40	107	0	1	1	8
EG10817	rbsD	9482	4720	9793	3550	1312	136	30	22	69	141	114	627	6	3	8	4
EG10818	rbsK	775	772	623	184	83	8	0	1	17	89	40	91	0	0	0	0
EG10819	rbsR	222	252	182	77	92	5	1	0	3	21	9	33	0	0	0	5
EG13680	rcdA	45	44	44	21	440	22	15	3	2	10	1	27	0	0	0	0
EG14071	rcnA	65	50	53	8	14	0	1	0	0	1	0	3	0	0	0	0
EG14072	rcnB	89	91	83	33	70	3	0	5	2	6	2	13	2	0	0	1
EG14070	rcnR	9	18	13	10	4	1	0	1	0	1	4	3	0	0	0	0
EG10820	rcsA	98	71	119	134	11	0	0	0	1	6	5	9	0	0	0	3
EG10821	rcsB	1796	1841	1548	826	855	41	14	6	21	105	39	119	0	0	1	11
EG10822	rcsC	1227	1164	1267	443	1923	99	40	9	15	57	10	63	3	0	0	8
EG12385	rcsD	1841	1931	1918	987	1412	66	22	9	35	149	53	384	0	2	2	26
EG12982	rdgB	163	177	125	51	40	2	2	0	2	7	2	7	0	0	0	0
EG10823	recA	969	1123	1020	328	550	25	6	3	25	90	57	137	1	0	3	3
EG10824	recB	959	1145	958	239	48	4	0	0	8	49	10	25	0	1	1	2
EG10825	recC	945	1025	920	230	234	9	1	4	12	26	15	45	0	0	8	2
EG10826	recD	486	538	482	185	50	5	0	0	2	26	5	12	3	0	2	0
EG10827	recE	69	82	74	18	167	9	4	1	4	8	4	13	0	0	2	1
EG10828	recF	372	458	348	86	166	9	6	1	1	16	6	7	0	0	0	0
EG10829	recG	625	589	531	109	40	1	5	1	2	9	7	18	1	0	0	1
EG10830	recJ	677	826	623	150	241	18	3	1	3	17	9	25	1	0	0	8
EG10831	recN	174	245	187	35	51	4	2	1	0	10	0	11	0	0	0	2
EG10832	recO	119	145	117	41	88	8	0	0	1	11	4	6	0	1	0	2
EG10833	recQ	508	491	448	132	49	1	0	0	4	16	7	10	0	0	0	1
EG10834	recR	588	704	527	108	122	7	0	1	3	31	8	23	0	0	0	0
EG11899	recT	39	32	19	15	22	0	0	0	2	4	2	4	0	0	0	0
EG12080	recX	26	17	17	23	26	0	0	0	1	2	1	6	0	0	0	0
EG10835	relA	740	684	613	194	131	9	4	2	4	14	8	24	0	0	0	2
EG10836	relB	196	208	148	120	1156	53	10	5	2	25	12	50	0	0	0	0
EG11131	relE	551	679	538	305	2387	135	20	23	10	30	13	79	1	0	1	0
EG11129	rem	43	29	40	31	87	5	2	0	0	5	1	17	0	0	0	1
EG12351	renD	8	11	15	15	24	1	0	0	1	0	0	2	0	0	0	0
EG10837	rep	560	625	575	145	101	5	9	0	5	16	6	21	0	0	1	7
EG10839	rfaH	79	96	85	30	97	2	5	1	1	3	1	10	1	0	2	0
EG11978	rfbA	382	494	537	293	380	24	11	2	16	48	20	82	0	0	2	3
EG12412	rfbB	486	548	490	296	586	41	7	6	17	88	42	104	0	0	1	5
EG11979	rfbC	299	394	436	338	175	15	1	2	13	74	24	78	0	0	0	0
EG12411	rfbD	393	455	436	256	527	26	11	2	6	37	23	67	0	0	0	2
EG11453	rffG	141	148	118	35	76	2	0	0	2	14	1	12	1	0	1	0
EG11454	rffH	151	167	106	44	82	3	1	1	4	9	1	12	0	0	0	0
EG11867	rhaA	22	19	18	3	2	1	0	0	0	2	0	0	0	0	0	1
EG11868	rhaB	14	29	24	7	2	0	0	0	0	1	0	0	0	0	1	2
EG11866	rhaD	12	20	21	2	3	1	0	0	0	6	0	0	0	0	0	2
EG11865	rhaM	4	2	2	2	2	0	0	0	0	0	0	1	0	0	0	0
EG10842	rhaR	69	77	64	39	30	1	0	0	1	8	1	9	0	0	0	0
EG10843	rhaS	31	51	33	16	20	2	0	0	1	1	0	2	0	0	0	0
EG11313	rhaT	43	47	49	23	42	3	0	0	1	5	2	2	0	0	1	2
EG10844	rhlB	1640	1829	1396	409	546	25	15	3	13	91	32	137	3	0	2	3
EG11235	rhlE	401	433	358	56	66	6	3	2	2	11	11	13	0	0	1	0
EG14083	rhmA	52	34	47	5	19	0	2	1	1	4	0	6	0	0	0	3
EG14085	rhmD	70	50	42	18	13	0	0	0	0	11	1	4	0	0	0	0
EG14086	rhmR	34	43	24	9	13	1	0	0	0	2	0	6	0	0	0	3
EG14084	rhmT	35	30	40	6	4	3	4	1	0	0	1	5	2	0	0	0
EG10845	rho	8072	10339	7084	3040	1530	66	20	18	69	378	143	348	0	0	5	5
EG10846	rhsA	304.05	326.61	326.87	110.19	423.85	16.3	4.47	5	3.74	9.62	9.6	33.13	0	0.8	0	21.04
EG10847	rhsB	255.48	274.68	225.73	47.75	50.86	1.38	1.11	0	3.66	32.05	4.66	15.39	0	0	2	29.35
EG10848	rhsC	605.97	597.01	573.14	111.47	216.17	8.32	4.02	3	29.62	75.33	19.74	100.73	0	0.2	0	40
EG10849	rhsD	221.37	254.3	272.16	73.34	80.3	10.04	1.18	1	6	19.4	6	21.41	1	0	0	7.32
EG10010	rhsE	144.63	145.7	127.84	51.66	110.7	2.96	2.82	0	2	4.6	5	21.59	0	0	1	16.68
EG14327	rhsH	23	13	17	3	3	1	1	0	3	11	1	2	0	0	0	20
EG11766	rhsJ	71.55	46	40.83	14	62	5	3	1	1	3	0	10	0	0	4	13
EG13661	rhsO	55.95	65.71	59.42	12.59	54.12	0	0.39	0	0.97	9	2	5.74	0	0	0	6.61
EG12134	rhtA	100	106	107	16	107	11	1	1	6	8	3	5	0	0	3	7
EG11469	rhtB	76	87	66	47	47	6	0	0	0	11	4	16	0	0	0	0
EG11468	rhtC	243	231	220	92	75	10	4	2	4	14	2	26	0	0	0	1
EG11331	ribA	640	822	607	292	430	16	12	5	6	50	30	135	1	0	1	0
EG10465	ribB	1071	1580	903	305	172	12	0	1	21	126	40	110	0	0	9	0
EG11406	ribC	314	371	285	133	179	13	7	1	8	37	15	34	2	0	0	0
EG10762	ribosomal slippage	1206	1281	1005	378	260	12	3	4	9	54	11	57	0	0	0	6
EG12524	ridA	671	707	452	157	58	3	0	0	3	37	10	19	0	0	0	0
EG12701	rihA	406	416	315	136	53	4	0	0	0	19	7	24	0	0	0	1
EG12030	rihB	7	1	5	2	7	0	0	0	1	0	0	0	0	0	0	3
EG10850	rimI	151	186	162	72	103	13	2	1	1	6	0	14	0	0	0	0
EG10851	rimJ	243	280	262	103	222	10	0	4	3	13	4	20	2	0	2	2
EG10852	rimK	356	382	325	82	51	2	0	1	5	25	8	10	0	0	0	0
EG10853	rimL	241	315	188	110	168	6	3	4	2	23	14	65	0	0	0	2
EG11153	rimM	4316	4561	3505	1702	1092	43	9	17	40	275	89	255	11	12	9	13
EG13478	rimO	455	536	432	135	132	8	1	1	4	20	8	20	0	0	4	4
EG11179	rimP	243	266	177	93	277	9	0	2	3	22	11	46	0	0	0	2
EG12207	rlmA	284	406	314	93	242	18	3	2	5	16	10	26	0	0	2	0
EG12483	rlmB	252	325	181	64	33	4	0	0	2	17	6	3	0	0	0	0
EG13427	rlmC	229	261	227	70	42	2	1	0	1	6	2	7	1	0	0	5
EG11247	rlmD	440	428	422	166	114	4	4	0	4	14	9	18	0	0	0	0
EG11507	rlmE	3812	4530	3720	1532	2851	172	37	34	37	189	54	362	6	0	0	1
EG13319	rlmF	203	200	222	57	82	6	0	1	4	12	1	3	0	0	1	0
EG12726	rlmG	131	192	123	34	35	1	0	1	0	6	2	6	0	0	0	3
EG11254	rlmH	286	257	200	76	44	1	0	0	1	13	2	12	0	0	0	0
EG13725	rlmI	571	617	548	194	137	7	2	0	4	19	2	11	0	0	1	0
EG12234	rlmJ	417	517	381	157	447	31	3	7	0	17	3	30	2	0	0	0
EG13717	rlmL	757	869	775	203	158	9	2	0	5	23	10	30	2	0	2	5
EG11794	rlmM	314	381	263	141	172	16	6	3	4	21	3	24	0	0	0	0
EG12401	rlmN	642	730	519	159	296	16	2	4	11	42	15	43	0	0	1	1
EG10854	rlpA	1463	1583	1390	291	596	34	10	6	13	95	29	82	0	0	2	0
EG12433	rluB	559	576	507	144	109	7	1	0	1	23	12	19	0	0	0	0
EG11118	rluC	332	353	321	107	77	7	1	0	6	17	5	18	0	0	0	0
EG12098	rluD	234	302	215	90	418	21	7	4	7	29	4	32	0	0	0	0
EG13447	rluE	71	85	65	16	103	2	0	0	2	7	2	7	0	0	0	0
EG11921	rluF	173	214	165	82	35	3	2	0	1	14	4	10	0	0	1	0
EG50004	rmf	31943	32200	23434	8780	26309	1176	434	101	1243	5855	2932	10514	122	52	286	43
EG11472	rmuC	190	283	207	98	50	9	2	1	3	16	6	11	1	0	2	1
EG10856	rna	748	798	657	309	474	26	6	7	12	43	16	111	3	0	4	0
EG11620	rnb	1487	1694	1474	421	91	6	2	0	9	80	24	51	0	0	0	15
EG10857	rnc	479	450	376	202	923	48	16	6	5	29	23	98	1	0	1	0
[truncated: 1,864 more rows]

## Sheet: Suppl 1C OMV_Supernatant FPKM
Gene ID	Prey Starvation 2 (1)	Prey Starvation 2 (2)	Prey Starvation 2 (3)	Prey Starvation 2 (4)	OMV 1	OMV 2	OMV 3	OMV 4	SUPERNATANT 1	SUPERNATANT 2	SUPERNATANT 3	SUPERNATANT 4
aaaD	0	0	0	0	0	0	0	0	0	0	0	0
aaaE	0	0	0	0	0	0	0	0	0	0	0	0
aaeA	1.63	1.32	0	4.11	0	1.34	0.84	2.52	0	6.65	1.38	1.38
aaeB	0.69	0.56	0	1.16	1.16	0	0.35	0.72	0.8	0	0.58	0.29
aaeR	0	3.96	1.39	4.12	1.83	1.34	1.27	3.8	6.65	3.34	5.55	4.85
aaeX	0	28.34	0	0	0	27.61	0	23.64	22.15	34.3	29.57	0
aas	0	1	0.53	1.57	2.1	1.02	0.32	2.75	1.44	1.91	4.75	1.04
aat	2.33	0	0	0	6.49	0	1.21	3.59	4.07	7.12	7.91	3.98
abgA	1.09	0.88	0	0.92	0.61	0.89	0.28	0.84	0.63	0	0	0.46
abgB	0	2.35	0	0.82	2.18	0.8	0	1.26	0	0	3.3	0.41
abgR	0	0	0	1.41	1.88	1.38	2.18	4.77	3.91	1.72	9.99	4.28
abgT	0	1.48	0.78	3.08	1.03	1.5	0.47	1.42	1.06	1.86	1.55	3.45
abrB	0	0	0	1.19	3.17	2.33	1.47	1.1	4.11	5.78	2.4	2.39
accA	1.57	2.54	2.68	3.97	4.4	3.88	2.85	5.68	8.21	8.02	9.34	14.66
accB	4.19	3.37	3.52	6.94	13.81	30.74	15.46	37.06	48.97	12.73	35.43	58.26
accC	1.05	2.55	5.38	3.54	24.77	31.11	8.67	44.64	31.03	22.53	43.67	32.3
accD	5	10.78	7.1	15.42	20.53	21.94	8.65	31.85	29.06	35.74	36.8	36.08
aceA	14.18	14.12	28.91	29.45	52.72	74.59	25.93	86.58	89.21	89.22	116.77	88.83
aceB	6.91	19.57	19.21	31.36	64.16	62.64	30.97	127.01	100.1	118.37	146.02	114.86
aceE	1.48	2.4	3.39	5.86	3.91	9.8	3.31	14.31	4.01	10.64	7.99	8.92
aceF	2.87	1.74	3.69	6.06	4.85	8.28	4.44	13.06	2.49	4.4	9.14	8.74
aceK	0.79	3.19	3.38	7.33	18.66	24.71	8.34	39.58	26.06	25.02	38.88	23.56
ackA	4.8	10.67	8.2	13.14	14.82	14.81	7.13	33.57	20.18	25.74	32.6	30.39
acnA	1.97	3.19	4.22	4.17	4.17	3.66	2.03	10.91	3.71	4.54	5.86	4.75
acnB	11.69	20.16	28.76	29.25	48.19	54.53	24.72	88.88	50.03	52.05	76.05	68.65
acpH	0	0	0	7.6	0	0	1.59	2.33	0	0	2.58	1.31
acpP	483.13	973.63	1381.98	1361.35	2487.6	3216.81	1392.25	5522.89	3212.85	4813.02	4994.89	4539.65
acpS	0	0	0	4.95	3.27	0	1.61	1.5	3.55	0	5.09	8.01
acpT	0	0	0	0	1.66	2.45	0.78	0	0	0	2.54	1.29
acrA	1.21	1.96	1.03	3.06	4.08	5.98	1.88	7.52	3.51	6.18	11.31	12.78
acrB	0.83	1.68	2.13	2.8	5.38	5.81	2.45	7.45	5.75	6.78	10.2	8.5
acrD	0	2.37	0.36	1.06	1.18	2.42	0.43	1.97	1.46	3	3.56	1.76
acrE	1.25	0	1.07	6.34	1.41	0	0.97	0.97	2.91	0	3.2	0
acrF	0.42	1.36	0.36	1.78	1.19	1.39	0.43	1.42	1.46	1.29	2.14	0.88
acrR	2.61	4.22	4.43	2.18	10.17	25.71	6.14	30.12	12.18	13.3	22.16	20.14
acrS	0	0	0	0	4.23	8.31	2.64	11.03	0	0	4.29	6.5
acrZ	0	0	0	0	0	0	0	0	0	0	0	0
acs	5.52	12.3	26.03	29.19	35.02	43.28	14.95	59.48	29.6	37.46	51.65	38.3
actP	0.84	1.35	2.86	2.82	7.05	12.4	4.09	20.41	16.46	20.51	26.98	15.82
acuI	0	0	0	0	5.18	0	0.8	1.59	3.58	4.72	2.62	2.61
ada	0	0	0	0	1.55	0	1.08	0.36	2.41	1.42	0	0.59
add	1.49	4.82	3.82	6.28	7.52	4.91	3.09	11.57	5.2	9.14	10.13	6.95
adeD	0.77	1.88	1.33	2.62	0	1.28	0	2.62	1.79	3.17	2.63	1.95
adeP	0	0.86	2.72	2.68	2.98	1.75	2.46	5.22	3.69	9.75	7.2	7.6
adeQ	1.06	2.58	0	4.48	0.6	0.88	0.27	0.28	0	1.09	2.71	0.45
adhE	5.91	11.96	10.98	10.42	42.52	49.17	17.23	75.08	88.67	98.33	102.14	93.75
adhP	1.48	0	0	3.73	0	1.21	0	0	0.86	0	0	0.62
adiA	0	1.43	0	2.49	1.33	2.43	0.61	3.07	2.73	3.01	2.5	2.22
adiC	0	1.72	0	4.47	0.6	0	0.27	1.37	0.61	2.17	1.8	0
adiY	2.1	0	0	1.76	0	0	1.09	0	0	0	3.57	0.9
adk	0	2.12	0	2.2	7.31	15.09	2.75	27.62	18.38	18.74	46.82	24.78
aegA	0	0	0	1.73	0.38	1.13	0.18	0.71	0	0	0.58	0.57
aer	0	2.22	0	3.87	0.52	0.75	0	0.48	0.53	0.94	1.56	0.77
aes	0	1.27	4.02	6.61	1.76	10.34	3.26	10.15	7.3	6.42	1.33	2
afuB	0	0	0	0	0	0	0	0	0	0	0	0
afuC	0	0	0	0	0	0	0	0	0	0	0	0
agaA	3.26	0	0	0	0	5.33	0	0	0	0	5.52	0
agaB	0	0	0	0	2.26	0	0	2.08	0	0	0	0
agaC	0	0	0	1.65	0	0	0	1.01	0	0	0	0
agaD	2	0	0	6.72	1.12	0	0	1.55	2.33	0	3.4	0
agaI	0	1.72	0	3.56	0	1.75	0.55	0.55	0	0	1.8	2.72
agaR	1.94	0	8.27	9.79	15.2	15.97	7.07	28.04	16.95	13.88	16.5	18.2
agaS	0	1.02	0	2.12	0	0	0.33	1.63	0.73	0	0	0.53
agaV	4.15	6.68	0	3.44	0	0	0	2.1	0	0	3.51	1.8
agaW	0	0	0	0	0	0	0	1.55	0	0	0	0
agp	10.4	13.09	6.91	24.36	18.82	26.64	13.44	45.23	22.12	20.08	38.28	31.71
agrA	0	0	0	0	0	0	0	0	0	0	0	0
agrB	0	0	0	0	0	0	0	0	0	0	0	0
ahpC	15.91	48.75	61.81	82.17	35.22	52.05	26.66	120.83	64.93	54.94	91.62	75.32
ahpF	2.66	3.58	0.76	8.98	4.49	7.3	2.74	7.37	6.16	5.44	8.28	7.09
ahr	0	0	0	3.69	0	0	0.38	2.26	0.85	0	0	0.62
aidB	1.7	0.69	0	1.43	0	0	1.1	1.32	0.49	0	1.44	0.36
ais	0	2.33	0	2.41	0	2.37	0	2.22	1.68	0	0	6.2
alaA	3.55	3.82	0	3.99	5.31	4.87	3.06	10.42	12.34	13.29	9.04	8.98
alaC	1.16	0.94	0	3.91	7.16	3.82	3	11.71	8.07	7.11	4.92	6.85
alaE	9.02	54.45	79.42	85.78	175.59	150.65	77.44	381.02	192.67	282.96	327.96	257.62
alaS	0	2.84	4.3	2.97	9.06	9.93	4.9	14.38	13.65	10.78	16.62	11.99
alaT	0	0	0	0	0	0	0	0	0	0	0	0
alaU	0	0	0	0	0	0	0	0	0	0	0	0
alaV	0	0	0	0	0	0	0	0	0	0	0	0
alaW	0	0	0	0	0	0	0	0	0	0	0	0
alaX	0	0	0	0	0	0	0	0	0	0	0	0
aldA	35.07	48.88	90	106.91	247.14	303.48	112.19	454.8	155.91	269.02	234.27	178.19
aldB	0.9	0.73	0.77	2.29	0.51	0	0.23	1.17	1.57	1.85	0.77	0.38
alkA	0	2.96	0	3.08	1.02	4.52	0	2.83	0	0	1.55	0
alkB	0	0	0	2.17	1.44	0	1.36	1.33	0	0	2.2	0
allA	0	3.24	0	3.34	4.43	3.28	0	2.04	0	0	0	3.49
allB	0	2.52	0.89	2.63	0.58	0	0	0.81	1.81	2.12	1.76	0
allC	0	4.7	0	1.96	0.65	0.96	0.9	1.2	0.67	1.19	1.97	0.98
allD	0	2.28	0	2.37	0	0	0.73	0.73	0	1.44	1.2	0
allE	2.02	0	1.72	3.39	1.13	1.66	2.63	4.16	1.18	0	5.14	4.3
allR	7.71	4.67	4.92	6.47	15.06	14.24	10.01	27.78	21.27	15.71	13.07	14.75
allS	0	0	0	2.76	0	1.35	0	2.54	0	0	0	0
alpA	0	0	0	0	0	0	0	13.12	18.02	0	0	0
alr	0	2.2	0	2.3	0.76	2.24	2.12	3.17	0	2.78	8.1	1.15
alsA	0	1.47	0.78	3.07	1.02	0	0.7	0.71	1.05	1.86	2.31	1.91
alsB	0	0	0	2.73	1.82	1.33	0.84	1.26	4.71	0	2.75	2.06
alsC	0	1.24	0	2.58	2.57	0	0.4	1.98	0	0	2.6	0
alsE	0	0	0	3.97	2.64	0	0.62	1.22	1.38	0	2.01	1.01
alsK	0	1.32	0	1.37	0	1.34	1.7	1.69	1.9	3.34	1.39	0
alsR	3.45	4.18	4.4	2.9	15.43	15.59	5.37	26.24	12.02	14.07	20.48	17.56
alx	0	1.26	0	0	0.87	0	1.21	2.82	4.53	0	2.65	3.97
amiA	0	4.31	3.02	2.98	8.94	10.22	2.77	17.86	11.35	12.68	15.07	18.86
amiB	0	1.72	0.91	4.47	4.77	4.37	1.64	4.95	5.53	13	7.2	4.92
amiC	0	3.7	0.98	6.74	1.28	1.88	2.36	2.37	2.65	1.17	4.85	4.82
amiD	0	0	11.21	6.32	2.1	4.64	3.42	5.82	5.47	5.76	9.58	5.6
amn	2.89	3.12	0.82	3.25	5.96	6.35	1.74	10.75	6.7	8.86	4.91	10.14
ampC	1.29	2.08	2.2	1.08	1.44	0	0.33	1.66	1.49	1.31	1.09	1.09
ampD	3.28	5.29	2.77	2.73	12.71	5.37	1.72	7.53	7.66	6.67	13.9	7.07
ampE	3.63	2.93	1.55	9.15	4.06	2.98	0.94	5.62	2.11	0	7.7	0.77
ampG	0	0	0	0.8	0.53	0.78	1.71	4.43	3.3	8.72	7.24	3.99
ampH	2.51	1.01	1.07	1.06	4.22	4.13	2.27	8.12	6.55	3.85	9.59	10.6
amtB	1.11	1.79	0.95	0.94	0	0.91	0	0.57	0.64	1.13	4.71	0
amyA	0.94	0.76	0.8	0.79	1.58	2.32	0	0.98	3.81	5.76	3.19	1.98
anmK	2.64	3.2	4.5	5.56	4.44	9.77	3.41	16.05	7.65	9.43	8.96	5.02
ansA	0	1.18	0	3.7	1.64	0	0.38	2.65	2.55	1.5	3.73	2.48
ansB	1.41	0	1.21	0	3.17	2.33	0.37	2.56	1.64	1.44	3.6	2.39
ansP	0	1.51	0.8	4.71	0	0.77	0.48	2.42	1.08	2.85	0.79	1.18
apaG	0	4.92	0	0	9.96	9.93	1.63	4.57	0	12.34	5.17	8.13
apaH	0	1.49	0	1.55	0	0	0	0.95	0	0	4.7	0.79
apbE	0	2.26	0	1.18	1.57	1.15	0	0.72	0.81	1.43	1.19	0
aphA	0	1.85	1.95	1.92	6.38	5.64	2.39	9.42	6.67	2.33	7.78	4.89
appA	0	0.89	0.94	0.93	0.62	0	1.13	1.14	1.91	0	2.8	1.85
appY	0	1.74	3.65	1.8	0	0	0.56	1.1	0	0	1.82	2.75
apt	0	0	0	2.73	0	2.69	0	0	1.92	3.33	5.56	0
aqpZ	2.37	1.92	2.01	0	1.32	3.89	1.24	5.48	4.14	2.42	10.06	6.08
araA	0.93	0.75	0	1.57	0.52	0.76	0	1.93	1.08	1.9	1.58	0.78
araB	0	0	0.69	2.05	1.36	0.67	0.42	1.47	1.4	1.65	1.37	2.72
araC	3.51	8.5	10.45	11.78	21.57	20.17	6.82	33.46	20.37	26.83	31.25	32.76
araD	2.37	0	0	1.99	0	0	0	0	2.76	2.42	0	0
araE	0.99	2.41	2.54	3.34	3.34	3.27	1.28	3.34	4.02	0	2.53	1.25
araF	0	2.45	0	1.27	4.24	2.49	1.18	5.48	5.27	7.73	2.57	5.13
araG	0.92	1.49	0	1.55	1.55	3.79	1.9	5.49	3.2	2.82	7.03	1.55
araH	0	4.91	1.3	3.84	5.11	1.25	3.54	9.42	2.65	0	10.32	7.72
araJ	1.22	1.98	1.04	3.09	0	3.02	0.32	1.58	2.12	0	3.11	2.06
arcA	6.84	29.45	44.51	36.28	63.5	65.46	21.96	121.76	125.99	95.21	158.52	160.52
arcB	0	4.15	3.42	7.23	5.46	5.17	3.52	8.61	4.62	7	6.3	8.13
arcZ	0	0	0	0	0	0	0	0	0	0	0	0
arfA	0	0	0	19.98	12.9	0	0	11.79	0	0	0	0
arfB	0	0	0	4.13	2.73	0	1.33	2.51	5.87	10.11	0	2.19
argA	1.07	0	3.64	0.9	7.78	5.27	1.65	8.57	12.98	17.43	25.34	17.97
argB	0	0	0	1.72	0	1.68	2.13	7.92	7.16	6.27	12.18	11.36
argC	2.97	2.4	7.61	3.75	5.83	9.78	3.47	13.06	21.57	24.28	36.6	33.36
argD	0	0	4.03	1.99	1.99	0	1.83	3.67	11.62	7.23	11.01	6.47
argE	5.05	4.08	7.54	2.13	4.96	4.16	3.59	9.48	5.86	9.03	10.72	9.6
argF	0	0	0	0	0	0	0	0	0	0	0	0
argG	1.05	4.27	9.01	8.01	13.04	5.21	3.81	15.32	25.07	24.8	22.4	33.8
argH	0	0	1.76	2.6	5.78	5.08	2.12	6.67	10.13	10.51	21.83	11.27
argI	0	1.2	0	10.01	4.16	2.45	3.08	5.38	6.9	9.11	7.57	11.96
argK	0	2.43	0	2.53	0.84	2.47	0.39	0.78	0	0	1.28	0
argO	0	0	0	0	2.98	0	0.7	0.69	0	0	2.27	0
argP	0	1.39	5.85	2.89	4.8	7.06	4.9	10.19	10.97	26.27	18.94	13.84
argQ	0	0	0	0	0	0	0	0	0	0	0	0
argR	33.51	40.47	38.7	69.39	34.52	40.99	9.94	48.71	68.56	55.14	60.22	80.1
argS	2.37	2.56	2.71	2.67	2.23	2.61	1.83	5.34	3.21	0.81	5.37	3.32
argT	10.16	19.69	29.36	46	61.21	73.39	29.57	166.73	83.84	103.53	99.94	119.34
argU	0	0	0	0	0	0	0	0	0	0	0	0
argV	0	0	0	0	0	0	0	0	0	0	0	0
argW	0	0	0	0	0	0	0	0	0	0	0	0
argX	0	0	0	0	0	0	0	0	0	0	0	0
argY	0	0	0	0	0	0	0	0	0	0	0	0
argZ	0	0	0	0	0	0	0	0	0	0	0	0
ariR	0	0	0	10.66	0	0	0	3.19	0	0	0	0
arnA	1.36	1.1	0.58	1.73	1.92	0.56	0.35	4.43	1.97	3.49	6.37	3.15
arnB	0	2.07	0	1.08	0	1.05	0.66	0.33	1.48	0	3.26	2.16
arnC	3.11	2.51	0	3.92	0.87	0	0.4	0.8	0.9	0	2.64	0
arnD	0	1.39	1.47	2.9	2.89	1.42	0.89	1.33	1	1.76	2.93	0.73
arnE	0	0	0	6.28	0	0	0	5.71	0	7.75	0	6.95
arnF	0	4.71	0	4.81	0	4.76	3.12	5.85	3.44	5.91	9.9	2.59
arnT	0.83	1.35	0	2.82	0	0	0.43	2.6	0.48	1.71	1.42	1.05
aroA	2.22	0	0	1.88	1.25	3.66	1.44	2.02	1.93	1.14	2.83	2.35
aroB	1.35	1.09	1.15	3.41	3.03	7.77	1.4	8.73	7.05	12.41	9.17	9.7
aroC	1.35	1.09	0	0	1.52	5.57	1.05	4.91	1.57	5.53	2.3	5.15
aroD	0	1.71	1.8	1.77	4.72	0	0.55	5.44	4.92	2.16	3.59	7.21
aroE	0	0	1.63	6.44	3.21	3.15	1.99	3.46	4.46	3.91	3.25	4.08
aroF	2.75	1.11	1.17	3.48	8.49	6.8	1.07	12.82	23.97	15.47	11.69	11.07
aroG	1.4	11.36	14.38	13.01	18.9	33.53	12	30.53	43.22	30.13	45.33	30.91
aroH	0	1.14	2.41	3.57	15.86	13.97	4.4	19.39	16.42	15.89	14.41	16.16
aroK	3.57	2.88	6.02	17.8	5.91	8.75	1.87	16.32	22.92	28.97	30.21	16.96
aroL	3.54	11.41	2.98	20.59	9.77	8.67	3.71	26.08	16.52	28.72	35.94	16.81
aroM	2.46	3.97	0	0	8.2	4.03	1.28	3.15	2.86	5	12.5	5.25
aroP	1.03	2.5	0	2.6	4.05	5.93	1.06	6.67	6.56	7.36	8.73	8.24
arpA	0	2.48	0	3.62	0.35	1.52	0.32	2.71	2.13	5.01	4.68	2.57
arpB	0	2.31	0	1.21	0.8	1.77	0.74	0.93	1.66	2.19	2.43	0.3
arrS	0	0	0	0	0	0	0	0	0	0	0	0
arsB	1.11	0.89	0	2.8	1.24	0	0.29	2.01	0	1.13	0	1.87
arsC	0	0	0	0	2.7	0	0	1.24	2.9	5	0	2.17
arsR	0	5.58	0	5.67	3.75	0	0	5.16	0	6.98	11.72	0
artI	0	0	5.65	0	0	0	0.58	3.99	6.45	9.04	3.76	5.68
artJ	8.87	14.33	30.14	24.16	37.08	40.04	13.28	62.68	89.02	47.45	103.46	100.27
artM	0	0	2.12	2.09	1.39	2.05	1.3	1.92	1.46	2.55	2.12	3.21
artP	0	0	3.79	1.87	1.24	3.66	1.74	5.73	5.19	6.82	9.46	10.46
artQ	0	0	0	1.91	3.81	1.87	0	2.34	1.33	4.64	1.93	2.92
ascB	0.99	1.6	3.37	4.99	3.88	4.06	1.53	2.82	2.29	5.04	3.35	3.32
ascF	1.92	0	0	0.81	1.08	3.17	0	1.5	1.67	0.98	0.82	2.02
ascG	0	1.19	1.26	3.73	1.65	1.21	1.15	2.29	0.86	1.51	2.51	3.75
asd	0	5.37	2.27	11.18	22.34	21.85	10.31	33.68	46.23	36.62	50.73	43.79
aslA	0	0.67	0	4.22	1.41	2.06	0.43	0.65	0.48	1.7	4.24	1.05
aslB	0	2.82	0	0	0.65	1.91	0.3	0.9	0	1.19	0.99	1.47
asmA	1.47	1.19	0.63	4.34	9.09	10.89	4.35	13.55	8.5	12.77	16.84	10.8
asnA	6.03	8.54	10.29	13.96	5.91	11.17	4.69	19.88	12.26	16.94	19.21	19.81
asnB	0.83	2.68	0.71	3.49	5.59	4.77	2.13	8.17	11.5	9.31	13.35	8.35
asnC	0	3.52	3.66	0	2.4	0	2.3	3.31	7.66	0	3.69	15.21
asnS	1.01	4.88	2.58	3.39	13	18.22	6.75	25.05	16.32	19.53	25.62	18.22
asnT	0	0	0	0	0	0	0	0	0	0	0	0
asnU	0	0	0	0	0	0	0	0	0	0	0	0
asnV	0	0	0	0	0	0	0	0	0	0	0	0
asnW	0	0	0	0	0	0	0	0	0	0	0	0
aspA	42.96	81.39	106.08	97.27	294.41	318.69	152.3	592.28	137.03	232.71	248.93	228.83
aspC	2.43	7.85	8.29	15.34	46.33	47.97	21.65	89.93	58.44	54.57	84.52	69.2
aspS	3.08	1.87	0	5.21	1.74	1.91	1.39	5.41	3.13	4.73	4.59	3.89
aspT	0	0	0	0	0	0	0	0	0	0	0	0
aspU	0	0	0	0	0	0	0	0	0	0	0	0
aspV	0	0	0	0	0	0	0	0	0	0	0	0
asr	0	0	7.61	0	0	0	0	4.53	0	0	0	0
astA	1.43	2.32	1.22	6.04	1.61	1.18	0	1.48	0.83	0	4.87	2.43
astB	0	1.71	0	4.45	2.96	0	0.54	1.64	1.22	0	8.06	1.78
astC	0	1.91	4.03	5.96	7.28	7.77	2.13	7.03	4.79	4.82	11.01	4.48
astD	1.89	0.76	0.81	3.99	1.6	1.56	0.73	3.19	1.64	2.9	2.41	3.98
astE	1.55	1.26	2.65	2.61	3.48	3.83	1.21	5.62	3.61	3.17	6.6	5.93
atoA	0	0	0	0	0	0	0.68	0	0	0	4.4	0
atoB	1.22	2.96	0	4.12	0	0	0.95	0.95	0.71	2.5	2.07	1.03
atoC	0	1.65	0	0.86	2.86	2.52	0.53	8.98	6.49	6.24	10.38	5.15
atoD	0	0	0	2.12	1.41	0	0	1.95	1.47	2.58	2.15	0
atoE	0	0	0	0.91	0.6	2.65	0.83	0.56	0	2.2	2.74	0
atoS	2.98	3.62	2.55	5.67	6.72	5.53	4.42	13.38	10.8	14.5	17.11	12.23
atpA	2.7	2.92	2.31	5.33	14.2	14.12	3.72	21.08	24.04	14.75	29.11	16.7
atpB	3.85	0	1.64	1.62	2.15	9.49	2	15.88	17.91	17.68	31.05	13.93
atpC	10.14	4.08	12.71	4.18	55.35	57.69	33.58	44.52	26.72	30.71	64.21	59.97
atpD	1.02	3.3	0.87	1.72	2.87	9.25	4.74	12.45	12.43	14.61	20.8	14.63
atpE	0	0	0	29.05	28.35	73.48	0	47.52	33.78	18.25	46.64	45.2
atpF	0	0	0	0	6.9	20.49	3.31	20.12	22.04	12.73	21.26	18.2
atpG	1.79	2.9	1.53	0	7.01	5.89	3.72	10.62	8.33	5.48	4.56	15.22
atpH	0	0	0	11.48	1.91	5.64	1.81	6.14	10.06	10.5	14.6	13.4
atpI	0	0	5.02	4.95	13.1	24.47	4.83	19.55	28.36	54.71	35.64	77.4
avtA	0	0.92	0.98	6.74	3.21	2.82	1.77	4.44	6.63	8.18	8.74	6.27
azoR	0	4.63	7.28	2.4	6.37	2.35	0.75	7.33	10.03	5.84	9.73	7.39
azuC	0	0	0	0	0	0	0	0	0	0	0	0
bacA	0	0	0	8.01	0	3.14	1.49	2.46	3.33	3.89	4.86	4.06
baeR	0	1.82	1.91	7.55	2.51	5.55	1.76	8.69	7.87	0	9.56	10.58
baeS	0	1.62	0.86	0.85	0.56	2.48	0	2.08	1.16	3.08	2.56	2.11
bamA	2.18	1.32	2.34	3.23	8.31	9.9	3.51	14.49	12	14.52	12.98	14.88
bamB	0	1.99	3.15	3.11	4.83	7.08	2.54	10.82	10.69	5.02	16.69	12.45
bamC	0	3.48	3.67	9.66	16.88	22.42	8.54	25.22	22.48	14.65	15.83	24.29
bamD	4.39	5.32	5.59	3.68	29.36	32.42	12.56	64.84	29.35	76.01	76.3	56.14
bamE	52.16	83.66	98.47	103.13	320.47	282.91	174.46	711.27	404.32	329.05	527.42	587.73
barA	0.95	1.54	0.41	2.02	1.62	1.18	0.74	1.74	2.49	3.42	3.65	1.8
basR	0	4.04	0	8.37	1.39	2.05	0	0.64	1.46	2.55	8.48	1.07
basS	0	4.35	0	0	0	2.21	0.7	1.04	0	1.37	3.43	1.14
bax	13.3	23.02	30.7	25.51	31.83	54.62	19.24	108.14	67.34	44.55	64.47	67.84
bcp	8.38	0	7.04	3.47	18.41	27.32	11.04	48.71	29.38	55.14	35.43	29.13
bcr	1.21	3.93	4.15	8.18	9.54	7.99	3.14	12.58	10.56	18.6	20.62	12.3
bcsA	1.01	0.82	0.43	1.71	0.28	0.42	0.52	0.26	0.58	0.52	1.71	0
bcsB	0	0.92	0	0.96	0	0.47	0.29	0.44	0	0	0.48	0.24
bcsC	0	0.91	0	0.95	1.05	0.31	0.29	0.88	0	1.53	2.22	0.94
bcsE	4.41	2.14	4.53	8.94	13.4	14.54	6.15	25.21	16.87	26.17	17.99	18.94
bcsF	0	0	0	0	0	0	0	0	0	0	0	0
bcsG	0	1.99	0	4.15	3.69	2.7	0.21	2.77	2.37	5.03	6.96	1.03
bcsQ	0	0	0	1.79	1.19	0	1.67	1.65	1.24	4.36	1.81	0
bcsZ	0	1.07	0	1.11	0	2.18	0.68	0.69	0	0	0	0.56
bdcA	4.58	1.85	0	3.84	2.55	5.64	0	4.12	1.33	0	1.94	0.98
bdcR	0	2.38	0	0	1.64	0	0	3.02	0	3	5	2.54
bdm	0	0	0	0	13.59	43.04	8.04	12.42	16.94	0	0	13.97
beeE	0	0	0	0	0	0	0	0	0	0	0	0
bepA	2.87	1.55	3.27	2.42	5.92	12.61	2.96	9.19	14.41	17.6	17.87	17.32
betA	0	0	0	0	0	0	0	0	0	0	0	0
betB	0	0	0	0	0	0	0	0	0	0	0	0
betI	0	0	0	0	0	0	0	0	0	0	0	0
betT	0	0	0	0	0	0	0	0	0	0	0	0
bfd	88.97	215.27	239.08	235.41	214.08	173.39	122.8	353	708	473.89	298.46	649.62
bfr	8.21	3.31	10.35	20.41	33.85	36.83	17.3	44.65	50.38	74.85	59.02	53.48
bglA	0	4.73	0.83	7.4	6.58	8.03	1.51	5.56	5.65	5.98	9.11	4.52
bglB	0	3.22	0	1.68	0	0	0.26	0	0.58	0	1.69	0.42
bglF	0.72	1.17	0.62	1.83	0.82	1.19	0.93	2.45	2.1	2.22	3.07	1.22
bglG	0	1.51	0	4.7	4.17	6.13	0.97	1.92	0	0	11.08	1.59
bglH	0.85	2.07	0	3.61	0	0	0.22	1.33	0.5	0.87	0.73	0
bglJ	0	1.98	4.17	2.06	8.2	6.04	3.2	8.19	14.3	32.52	12.5	13.66
bglX	0.58	1.88	0	2.94	1.64	0.96	0.75	2.72	1.68	1.19	1.48	1.46
bhsA	177.45	248.22	439.68	550.24	114.79	141.38	53.87	276.46	106.81	73.18	186.21	253.33
bioA	1.11	0.89	0	0.93	5.59	6.37	2.57	10.04	8.34	11.3	9.39	9.8
bioB	0	1.15	0	6	9.58	8.2	2.21	10.32	8.27	2.91	12.09	12.06
bioC	2.13	0	0	0	1.19	3.49	1.11	2.73	3.71	6.5	1.8	3.62
bioD	0	1.98	0	0	2.73	6.04	0.64	6.3	1.43	2.5	4.17	6.3
bioF	1.26	0	3.22	1.06	4.94	3.11	1.63	2.28	8.03	7.71	12.82	5.32
bioH	0	3.35	1.76	5.21	0	3.4	0.54	1.07	1.2	4.22	0	2.65
birA	0	2.52	0	1.31	5.24	2.57	1.62	6.45	6.34	9.55	6.62	1.98
bisC	0.57	1.39	0.98	1.45	1.29	1.41	0.59	1.78	0.66	1.75	2.91	1.44
blc	0	2.78	0	2.87	3.81	0	0.9	3.51	4.03	3.5	0	0
blr	0	0	0	0	0	0	0	0	0	0	0	0
bluF	1.19	5.77	6.09	3.01	8.68	11.75	2.77	26.81	17.93	17.01	15.15	20.59
bluR	2.22	7.17	9.42	7.43	11.13	9.1	5.2	17.1	19.35	27.12	7.52	16.08
bolA	8.7	34.86	14.29	28.17	69.65	175.22	35.4	134.1	61.81	52.25	87.9	126.21
borD	0	0	8.51	0	0	0	2.86	5.05	6.21	0	8.78	9.61
brnQ	1.08	1.74	2.76	1.82	5.45	10.64	3.34	7.54	11.24	4.4	13.72	16.35
bsmA	16.06	25.74	52.91	65.19	137.64	155.45	78.06	242.64	175.5	177.03	121.72	119.37
bssR	107.06	191.08	277.12	419.58	739.33	892.39	369.39	1534.77	1177.15	1366.24	1485.58	1290.49
bssS	30.62	97.89	98.27	108.91	395.26	304.71	258.01	581.94	295.27	439.08	334.1	446.02
btuB	1.48	3.58	0	2.49	3.74	6.08	2.47	8.25	4.27	6.04	5.02	5.58
btuC	1.53	3.71	1.31	2.58	0.86	1.26	0.4	6.33	1.78	3.13	1.3	6.49
btuD	0	0	0	1.8	1.2	3.53	0	1.1	1.25	0	3.64	1.83
btuE	0	0	0	2.73	1.82	0	1.72	5.02	1.92	0	2.78	2.83
btuF	0	0	1.68	0	1.1	0	1.03	1.02	1.15	0	1.67	1.68
btuR	2.97	2.4	5.03	17.37	21.43	21.91	12.44	61.5	15.6	45.34	42.83	42.16
cadA	0.62	2.02	0	2.64	0	1.03	0.16	1.3	0.72	1.28	3.18	1.05
cadB	0	1.72	0	3.59	1.79	1.75	0	1.65	0	0	0	0.45
cadC	0.9	0.73	1.55	4.58	3.56	7.45	2.33	9.39	4.19	1.85	4.61	3.8
caiA	3.82	3.09	8.7	7.51	9.29	6.29	3.95	9.57	5.91	5.21	7.57	9.69
caiB	0	0	0	1	0.66	0	0.31	0.31	0.69	2.42	2.01	0.5
caiC	0.89	0.72	0	1.51	0	3.68	0	0.46	1.04	0	0	1.13
caiD	0	1.63	0	1.7	0	1.66	1.05	0.52	1.18	0	0	0
caiE	0	2.4	0	2.48	3.3	2.43	0.78	0	0	6.05	0	1.28
caiF	0	0	0	13.86	0	4.56	1.5	8.43	6.6	17.01	0	4.95
caiT	0	0	1.57	4.66	0.52	0	1.66	0.48	0	0.94	0	0.77
can	7.6	6.13	10.74	8.47	45.07	35.3	18.5	100.61	45.71	64.46	68.72	81.27
carA	1.27	2.05	1.08	4.27	4.97	5.21	2.29	4.26	6.61	14.23	10.75	13.91
carB	0	1.31	0.69	2.4	2.28	3	0.94	4.01	2.81	7.86	3.09	4.74
casA	0	3.74	0.79	4.68	1.56	0	0	0.96	0.54	1.89	0.78	0
casB	4.02	0	0	3.34	0	6.57	1.06	1.02	0	0	0	1.75
casC	0	1.09	0	5.66	1.51	0	0.35	2.44	0.78	1.37	2.28	2.28
casD	0	3.99	0	2.07	0	4.05	0	1.9	1.44	0	2.1	2.11
casE	0	2.35	0	4.86	3.23	2.38	0.76	0	1.7	5.92	2.47	3.75
cbdA	0.9	0.73	0	0	0.51	1.48	0.46	0.23	0	0	0.76	0.38
cbdB	1.28	2.07	0	2.16	0	0	0.33	1.33	0	0	0	0
cbdX	0	0	0	0	0	0	0	0	0	0	0	0
cbeA	0	0	0	0	3.47	10.38	0	3.19	3.77	6.45	5.41	0
cbl	0	1.29	2.71	0	0	2.62	2.47	1.64	7.39	3.25	9.45	7.42
cbpA	3.31	2.67	0	1.39	1.85	5.44	0.86	2.56	0.96	0	2.81	0
cbpM	0	0	0	0	0	0	2.59	4.62	5.63	0	0	4.33
cbrA	0	1.12	0	3.5	2.33	1.14	0.36	3.59	3.22	0	2.35	2.35
cbrB	4.23	3.41	3.55	7.01	16.27	13.8	7.81	24.6	39.59	25.71	46.53	34.96
cbrC	5.99	4.83	2.53	2.5	14.94	7.36	3.92	26.76	13.97	9.13	20.3	16.73
cbtA	0	0	0	0	0	0	0	0	0	0	0	0
cca	1.16	1.87	0.99	1.95	3.91	6.68	1.5	5.71	8.07	9.48	15.75	11.74
ccmA	5.51	0	0	0	1.53	4.51	3.6	7.75	4.81	5.6	2.33	5.9
ccmB	0	0	0	0	0	0	0	0.65	0	2.58	4.29	3.25
ccmC	0	1.77	0	0	0	0	0.57	1.13	1.28	0	1.86	1.87
ccmD	0	0	0	0	0	0	0	0	0	0	0	0
ccmE	0	0	3.42	3.37	0	0	0	1.03	0	8.23	0	0
ccmF	0	1.69	0.6	1.77	0	0.57	0.54	1.09	1.61	0	0	0
ccmH	1.4	2.27	1.2	3.55	0.79	1.16	0.73	0.36	0.82	1.43	0	1.19
cdaR	0	2.03	0	3.17	0	2.07	0.32	3.9	0.73	3.85	2.13	4.77
cdd	0	1.41	2.96	1.46	3.89	4.29	1.8	9.42	5.05	10.64	1.48	4.43
cdh	0	1.72	0	3.56	0	0	0.55	2.73	0	0	0	1.81
cdsA	0	7.3	7.69	9.11	5.05	2.97	4.69	10.25	8.4	7.37	19.94	8.45
cedA	0	0	0	0	0	0	0	0	0	17.54	0	0
cfa	0	3.07	2.16	2.13	4.26	2.08	2.29	10.49	8.82	5.17	6.45	12.31
chaA	0	1.08	0	0	0	3.29	1.03	4.83	8.5	5.44	1.13	5.07
chaB	0	0	0	0	0	0	0	4.88	12.92	0	0	20.94
chaC	0	0	4.03	0	1.32	5.84	0.62	6.09	0	2.42	2.01	2.03
chbA	0	5.67	11.7	0	0	11.43	1.9	5.24	4.16	7.1	11.92	6.31
chbB	0	0	0	6.9	36.42	13.74	13.85	52.18	35.3	34.13	43.06	27
chbC	0	0.84	1.78	3.51	1.76	1.72	0.54	2.43	4.23	4.26	3.54	1.32
chbF	1.05	3.39	0.89	3.53	0.59	0.86	0	0.54	0	0	0	0
chbG	2.15	0	0	7.2	0	3.53	1.12	3.31	3.75	2.19	1.82	2.75
chbR	3.7	7.47	6.29	10.86	13.43	16.7	4.8	28.1	25.78	39.59	36.07	29.85
cheA	0	1.11	0	0.58	0.39	0	0.89	0.18	0.8	0.7	1.17	0.29
cheB	0	1.14	1.2	1.19	0.79	0	0	0.73	0.82	0	0	0
cheR	1.8	0	0	6.05	0	2.96	0.47	1.39	1.05	0	1.53	2.29
cheW	0	0	0	0	0	3.07	0	0	4.4	0	3.19	3.26
cheY	0	4.64	4.81	0	0	0	0	4.33	0	0	4.88	0
cheZ	0	0	0	4.4	1.46	2.16	0	0.67	0	2.68	2.23	0
chiA	0.49	3.56	0.42	1.24	2.21	1.21	1.38	3.19	2.55	2.5	2.91	1.23
chiP	0	0.81	0.86	0	1.13	0	0.52	1.04	2.9	1.02	1.7	0
chiQ	0	6.56	6.74	26.57	0	26.41	4.43	38.18	19.36	16.41	20.69	11.08
chiX	0	0	0	0	0	0	0	0	0	0	0	0
cho	5.19	11.19	8.85	10.18	8.71	17.08	7.19	18.76	21.12	10.6	17.63	15.43
chpB	0	5.67	0	5.77	0	0	0	3.5	0	0	0	3.16
chpS	15.86	12.68	12.71	0	8.17	0	4.47	0	0	0	0	7.61
chrR	0	0	0	0	6.99	2.58	0.83	6.44	1.84	12.83	0	2.72
cirA	0	1.1	0.58	2.29	1.15	0.56	0.87	1.24	2.36	0	2.88	2.28
citA	0.83	2.02	0	2.1	1.87	1.37	0.43	0.43	0.96	0.85	0.71	0
citB	0	0	0	2.04	1.36	2	0	3.76	1.42	0	0	2.09
citC	2.79	2.26	2.38	9.4	1.56	10.33	3.61	13	5.67	9.98	8.29	4.72
citD	0	0	0	0	0	0	0	0	0	0	0	0
citE	0	0	0	0	0.94	0	0.44	0	0.98	0	0	0.71
citF	0	0.73	0	0.77	0	1.5	0	0.47	0	0	0.77	0
citG	0	0	0	0	0	1.44	0	0.45	3.06	0	0	0
citT	0.96	2.32	0	2.42	1.08	0	0.25	0.99	0.55	0.98	0.81	2.82
citX	0	0	0	5.47	0	0	0.86	0.84	0	0	2.78	0
clcA	0	1.6	0	1.67	0.56	0.81	0.26	2.05	1.15	1.01	0.84	1.25
clcB	0	0	1.95	1.92	1.92	0	0.88	1.77	0	3.49	0.97	0
clpA	5.86	24.67	19.59	25.78	44.94	51.24	22.48	96.3	40.05	39.59	66.74	55.1
clpB	18.99	38.24	51.06	63.43	197.56	209.7	91.04	369.64	143.28	181.35	226.49	185.84
clpP	2.75	8.89	7	13.8	33.64	49.64	12.95	57.06	46.52	67.24	60.69	64.94
clpS	17.05	6.83	63.06	82.86	54.63	82.41	34.63	91.84	55.47	42.66	50.23	57.86
clpX	8.96	15.41	9.58	21.74	86.89	84.93	38.52	151.7	73.46	105.4	115.2	99.32
clsA	0	1.55	0	0	2.16	2.37	0.99	4.48	4.45	3.92	3.26	2.83
clsB	0	0.93	0	0.97	0.65	0	0	0.3	0.67	1.18	0.98	0.49
clsC	2.96	5.6	1.69	2.5	0.56	0.81	0.77	5.9	2.87	4.04	5.04	2.5
cmk	2.43	1.96	2.06	6.1	4.05	1.99	1.27	6.85	7.07	9.89	12.35	7.26
cmoA	4.34	1.75	3.69	0	1.21	7.13	2.26	2.79	3.79	4.42	7.37	1.85
cmoB	0	2.5	1.32	0	0.87	1.27	0	4.4	6.29	3.16	5.26	2.62
cmtA	0	3.29	0	1.71	0.57	1.67	0.52	0.26	0.59	0	0.86	0.43
cmtB	0	0	0	0	0	7.51	2.44	2.32	0	4.67	0	0
cnu	0	0	0	0	0	0	8.04	0	0	0	0	13.97
coaA	6.36	2.57	1.36	2.67	23.15	26.15	12.37	48.46	25.86	34.09	24.3	31.01
coaD	0	6.55	0	3.37	2.24	6.63	3.21	6.17	2.38	0	6.88	0
coaE	0	2.24	2.35	2.32	7.7	2.27	1.45	5.67	9.69	14.1	18.8	4.76
cobB	0	0	0	1.87	0	1.83	1.16	2.86	1.3	4.54	1.89	6.66
cobC	0	0	0	0	0	0	0	0.72	1.65	0	2.4	2.43
cobS	0	0	1.84	0	0	0	1.13	1.67	2.53	0	1.84	0.93
cobT	1.36	1.1	2.33	3.44	0	0	0.35	3.17	1.58	1.39	2.31	2.31
cobU	0	2.69	0	0	3.69	8.19	2.62	6.8	5.84	0	2.83	1.44
codA	0	0	0	0	0	0	0	0	0	0	0	0
codB	0	0	0	0	0	0	0	0	0	0	0	0
cof	0	3.1	1.63	0	3.21	3.15	1	10.86	5.57	9.78	3.25	6.52
cohE	0	0	0	0	0	0	0	0	0	0	0	0
copA	0.53	1.28	0	0.45	4.18	10.03	2.72	10.05	2.14	4.33	2.7	2.22
corA	1.59	1.29	1.36	4.01	2.67	2.62	1.65	3.7	2.77	0	4.05	3.37
cpdA	11.34	22.92	35.39	25.4	77.11	86.99	27.99	92.55	71.42	73.27	81.82	77.17
cpdB	0.7	2.25	1.19	1.77	0	2.87	1.26	6.16	2.82	2.14	5.33	2.63
cpsB	0	0.79	0	0	0.55	0	0.5	1.01	0	1	1.66	0.41
cpsG	3.09	0	0.88	0.87	1.16	0.85	0.27	0.27	0	0	2.63	1.74
cptA	0	4.29	0	0	5.81	4.33	4.25	8.01	9.38	0	18.01	7.03
cpxA	0	0.83	0	0.87	1.16	2.54	0	6.94	2.98	4.2	8.73	2.17
cpxP	532.12	710.37	962.89	1057.01	894.21	896.74	365.72	1385.93	885.63	909.42	1109.55	1158.59
cpxR	4.72	7.62	6	1.97	5.25	13.54	4.91	16.95	39.79	43.23	24	29.21
cra	4.46	7.21	5.07	3.75	9.16	20.79	10.4	32.28	18.12	27.32	31.55	18.26
creA	0	0	0	3.44	4.56	3.38	1.09	7.34	2.42	0	10.52	5.4
creB	0	0	4.07	0	1.34	1.97	0	1.23	0	0	4.07	1.03
creC	1.97	0.8	0	3.33	0.55	0	0.25	1.28	3.43	3.02	0	2.91
creD	3.14	5.93	4.47	13.24	3.53	6.9	2.16	10.59	9.1	4.28	13.33	6.18
crfC	1.2	0.97	0	2.03	0	0.99	0.77	1.25	0	1.23	1.53	0.5
crl	21.89	79.17	132.38	81.01	196.7	164.46	111.99	497.1	253.59	287.11	434.35	385.23
croE	0	0	0	0	0	0	0	0	0	0	0	0
crp	24.3	34.86	52.59	47.37	79.47	110.61	39.47	182.39	103.77	96.13	89.24	115.68
crr	18.49	32.78	24.91	52.22	87.68	81.54	47.61	147.35	103.63	93.76	134.57	121.57
csdA	1.2	7.74	6.13	13.11	3.36	3.94	1.24	5.58	2.08	6.11	5.08	6.06
csdE	9.23	0	3.86	3.81	0	3.76	0	13.94	10.8	27.99	15.59	14.09
csgA	4.41	3.55	0	0	14.53	7.19	1.17	16.71	7.75	13.4	7.46	9.61
csgB	0	0	0	0	0	0	0	0	0	0	3.73	0
csgC	0	0	0	6.4	0	0	0	0	0	0	0	0
csgD	0	0	0	4.34	10.1	12.77	2.03	28.6	22.68	15.86	11.01	21.12
csgE	0	0	0	4.75	0	4.69	0	4.33	6.79	5.83	9.76	5.1
csgF	0	0	0	0	2.8	0	1.36	0	0	0	8.67	0
csgG	0	0	1.59	1.57	2.09	4.62	0.49	4.34	1.09	3.82	0	2.39
csiD	3.07	1.24	2.62	5.17	3.44	1.26	1.19	2.38	2.68	6.27	5.22	3.26
csiE	0	0	0	5.64	1.25	1.84	0.58	3.18	1.29	3.42	5.68	1.88
csiR	0	6.13	0	2.12	2.82	2.08	0.66	3.89	0	5.16	4.29	3.25
cspA	579.96	674.29	1562.39	1650.38	3919.87	4240.51	2571.28	8294.66	5676.49	4246.91	5204.48	5088.16
cspB	27.34	43.82	64.21	168.66	924.31	817.85	474.43	1453.58	1067.14	1042.38	1009.1	1033.95
cspC	0	0	0	0	0	24.22	9.17	55.62	115.4	30.08	0	31.98
cspD	814.59	1564.82	1981.37	1463.78	5345.48	5036.21	2789.19	9926.54	3761.12	5751.92	4686.56	5507.38
cspE	91058.7	113773	181694	221827	393709	407782	203557	634830	268607	449856	342719	326241
cspF	0	0	0	0	14.36	0	0	0	18.02	0	24.32	0
cspG	0	0	0	0	0	0	0	19.69	36.04	0	0	0
cspH	0	0	0	0	0	0	8.57	0	0	0	0	0
cspI	0	0	0	22.3	43.08	45.6	8.57	98.43	108.12	169.88	170.24	104.45
csrA	236.54	191.78	449.48	619.4	1230.03	2109.07	947.72	1887.51	1224.74	1936.79	1488.08	1517.02
csrB	5339.9	33834.7	46682.6	55888.5	17834.8	36061	11775.3	46987.3	32969.5	31072.2	54813.7	36861.7
csrC	2217.28	3932.93	6015.07	6701.97	9639.13	10828.7	4964.78	15908.1	10160.9	14235.8	11484.9	8623.5
csrD	0.7	1.13	1.2	3.54	3.14	2.88	1.26	4.17	8.08	5.71	6.52	7.62
cstA	7.01	17.56	28.97	29.13	37.76	62.09	20.71	85.03	47.3	54.2	74.28	51.71
cueO	0.9	1.45	3.07	2.27	1.01	1.48	0.69	1.4	1.56	1.83	0.76	1.51
cueR	0	0	0	4.39	14.53	4.33	1.42	5.34	6.25	0	18.01	7.03
curA	1.43	1.16	1.22	1.2	2.4	3.53	2.59	2.96	2.49	2.92	6.07	2.42
cusA	0.83	1.34	0.36	2.11	0.7	0	0.32	0.32	0.72	0.42	1.06	0.17
cusB	1.18	0.95	0	2.97	0.66	0	0	0.61	0	0	0	0
cusC	0	1.66	0	2.6	0.58	0	0	0.53	0.6	0	0	0
cusF	0	0	0	0	0	0	0	0	9.3	0	0	0
cusR	2.43	1.96	0	0	0	3.98	0	1.25	5.65	2.47	4.12	2.08
cusS	0	2.36	0.83	0	0	0	0.25	1.51	0.56	1.99	2.48	0.82
cutA	0	0	0	12.35	0	0	0	3.74	13.43	7.61	12.79	3.4
cutC	36.71	52.33	58.71	88.69	87.9	106.36	43.26	163.76	82.89	107.83	87.92	101.26
cvpA	0	0	0	0	4.34	0	0	6	0	4	3.34	5.13
cvrA	0.79	2.55	2.03	2.67	4.44	0.65	1.63	3.9	4.11	4.84	16.09	5.31
cyaA	0.52	4.62	3.12	4.39	9.67	8.57	4.41	13.94	20.14	22.86	19.42	16.34
cyaR	0	0	0	0	0	0	0	0	0	0	0	0
cyaY	0	0	0	6.9	0	0	2.31	4.17	10.09	0	7.18	3.86
cybB	0	8.41	5.87	8.68	17.29	14.21	2.74	19.46	14.21	17.65	23.56	10.51
cybC	13.02	5.23	5.4	10.65	7.04	5.27	1.74	35.57	11.49	13.1	5.49	20.25
cycA	4.98	12.08	18.73	31.93	85.1	73.01	29.82	144.2	51.95	104.86	100.66	83.51
cydA	0.88	6.44	3.03	6.72	8.46	7.29	4.79	15.85	16.4	18.09	28.54	20.84
cydB	1.28	3.1	3.27	4.31	5.02	8.42	4.3	9.6	10.38	5.22	22.79	14.58
cydC	0.8	0.64	0.68	3.36	2.69	5.25	1.44	3.31	3.23	2.44	5.41	5.36
cydD	0.77	3.13	0	1.96	0.87	1.91	1	3.82	5.38	3.96	3.29	4.88
cydX	0	0	0	0	0	0	0	0	0	0	0	0
cynR	0	0	0	0	0	0	0	0	0	0	0	0
cynS	0	0	0	0	0	0	0	0	0	0	0	0
cynT	0	0	0	0	0	0	0	0	0	0	0	0
cynX	0	0	0	0	0	0	0	0	0	0	0	0
cyoA	7.98	18.07	34.01	20.14	40.22	30.19	16.55	73.38	42.64	37.48	55.56	48.73
cyoB	4.74	4.39	6.97	9.17	8.79	11.74	5.42	17.82	9.82	11.1	20.74	15.95
cyoC	8.43	9.07	19.03	25.82	20.28	9.21	4.41	34.49	18.01	8.58	14.29	15.67
cyoD	8.03	0	19.84	26.08	12.9	38.86	10.84	57.21	23.72	40.24	60.86	36.17
cyoE	3.45	13.93	19.08	20.28	23.14	29.76	12.52	42.25	35.05	31.66	57.06	37.32
cysA	2.67	2.16	4.56	5.63	3	3.3	2.42	5.19	3.1	2.73	3.4	1.7
cysB	24.68	37.41	43.39	28.54	101.93	126.85	53.15	170.96	161.2	199.97	235.67	183.64
cysC	0	0	0	2.4	0	0	0.75	2.93	0	0	0	0
cysD	1.68	0	1.43	1.41	0	0	0	1.74	1.95	0	0	0
cysE	5.73	7.71	8.12	8.01	9.59	6.27	3.97	10.32	6.65	15.57	11.33	16.23
cysG	1.03	2.5	1.76	1.73	2.31	2.54	1.06	2.13	2.38	3.15	7.86	3.9
cysH	2.21	0	1.87	0	0	1.81	0.57	1.13	2.57	0	0	1.88
cysI	0	0	0.69	1.35	0	1.32	0.21	1.25	0.46	2.46	0.68	1.35
cysJ	0	1.23	0	0.64	0.43	0	0	1.58	0	1.55	0	0.64
cysK	3.1	5.01	9.24	7.81	21.68	16.55	12.44	32	23.37	23.71	46	36.74
cysM	0	4.06	1.43	1.41	0	0	0.43	1.73	3.89	1.71	1.42	2.13
cysN	0	0	0	2.49	0	0.81	0.51	1.28	1.14	1.01	0	0.83
cysP	0	1.18	0	2.47	0.82	2.41	0.76	5.68	1.7	1.5	6.22	4.96
cysQ	2.18	3.53	7.42	5.49	7.3	5.37	3.98	7.29	6.35	17.79	3.7	4.65
cysS	1.02	0.82	0	5.15	0	2.52	0	1.32	2.36	2.08	1.73	2.15
cysT	0	0	0	0	0	0	0	0	0	0	0	0
cysU	0	0	0	3.15	1.05	4.62	0	1.93	1.09	0	0	1.59
cysW	1.76	0	0	0	0.98	2.89	0.91	2.27	3.07	3.59	2.99	2.99
cysZ	4.21	5.1	3.58	0	9.39	8.64	4.38	21.1	22.02	30.02	16.06	24.2
cytR	0	0	1.24	1.22	2.44	3.58	1.88	7.5	6.73	0	6.15	7.36
dacA	1.19	3.85	1.02	4.01	4.67	5.87	3.38	12.94	2.76	8.51	16.16	12.55
dacB	0.98	0	0	0.83	1.1	1.61	0	1.52	2.84	0	2.5	0.83
dacC	2.4	0.97	0	3.03	6.73	10.86	2.48	12.12	13.22	11.03	15.28	12.66
dacD	0	0	0	2.1	0	1.02	0.96	2.25	0.72	1.27	5.28	1.58
dadA	9.87	16.86	25.31	30.53	33.28	30.72	15.3	62.01	37.53	41.49	66.15	45.81
dadX	8.26	11.13	8.22	15.07	37.05	44.18	15.68	61.62	40.75	45	58.45	47.75
dam	0	0	0	1.57	3.13	4.6	1.94	5.29	2.17	9.51	11.08	9.51
damX	0	4.48	1.89	5.61	3.74	7.31	4.01	16.39	12.86	21.53	21.66	18.71
dapA	8.77	8.5	8.96	10.31	16.67	30.26	10.46	28.49	32.6	42.93	52.08	46.9
dapB	0	0	1.62	11.21	8.53	9.41	2.97	13.27	8.87	13.62	9.72	8.93
dapD	5.7	13.81	16.16	20.73	30.77	43.69	8.39	62.14	30.91	36.81	35.46	24.23
dapE	0	0	3.31	3.27	0.73	5.33	1	3.02	0	1.32	3.3	1.09
dapF	0	1.53	1.62	1.59	2.12	6.24	2.47	6.85	5.52	3.87	9.67	4.04
dauA	0	1.99	2.1	4.84	2.3	2.7	0.21	2.98	1.42	2.51	2.09	3.44
dbpA	0	0	0	1.73	1.16	1.69	0.27	0.53	0	1.05	1.75	1.3
dcd	3.04	2.45	10.28	7.6	18.53	12.44	3.98	25.6	14.18	15.45	10.3	14.38
dcm	0.99	2.41	0.85	3.34	0.56	1.63	1.53	4.12	4.02	3.04	5.05	4.18
dcp	0.66	2.66	1.13	3.34	4.08	0.54	0.51	3.43	1.53	1.35	3.36	1.11
dcrB	135.74	192.83	272.88	277.25	164.49	203.53	61.8	297.23	252.54	265.87	287.37	288.1
dctA	3.33	15.25	12.32	18.7	14.33	21.92	10.6	33.92	19.93	14.73	31.08	23.86
dctR	0	5.61	0	8.68	3.84	2.84	0	0.88	2.03	0	2.94	1.5
dcuA	7.66	8.85	3.74	4.61	12.91	18.92	9.33	27.52	19.67	21.25	26.95	25.84
dcuB	0	0.86	1.81	3.57	1.19	0	1.37	1.92	0.61	3.24	3.59	3.12
dcuC	0	3.29	0	1.72	0	0.84	0.26	1.32	1.77	0	4.32	1.29
dcuD	1.03	0.84	1.77	3.49	0.58	2.55	0.53	1.61	1.2	1.06	1.76	1.31
dcuR	2.27	0	5.77	1.9	7.58	11.16	2.95	14.56	10.55	9.24	7.69	6.77
dcuS	0.85	1.37	0	0	3.81	5.58	1.09	4.84	5.39	6.06	7.19	6.41
dcyD	1.52	0	2.59	3.84	3.4	1.25	0.79	1.57	1.76	6.21	3.87	4.51
ddlA	1.34	2.17	2.29	7.9	3.76	3.31	2.08	10.06	4.67	6.85	7.97	6.24
ddlB	1.65	4.01	0	8.34	4.63	12.24	4.72	8.54	5.77	6.75	9.83	7.72
ddpA	0	0.72	0	2.27	0.5	3.69	0.23	1.86	0	0	3.04	1.51
ddpB	0	1.18	0	0	0.82	1.2	0	1.13	0.84	0	0	0
ddpC	0	0	2.91	2.87	2.87	0	0.44	1.76	1.99	1.74	2.9	1.45
ddpD	0	1.23	0	0	0	1.25	0	3.14	0	3.1	2.58	0.64
ddpF	0	0	0	0	0	4.05	0	1.69	1.91	1.67	2.79	0
ddpX	0	2.45	0	2.53	0	0	0	3.1	0	0	0	1.31
deaD	2.87	1.74	4.31	1.21	8.1	12.44	5.37	16.82	17.48	19.85	20.15	19.32
dedA	12.74	20.57	15.12	19.18	9.92	22.98	7.98	32.65	25.22	25.94	32.41	18.54
dedD	0	6.13	0	6.36	5.63	4.15	3.96	9.74	4.42	10.31	19.33	14.09
def	36.98	92.37	115.23	125.94	230.41	292.94	127.28	463.63	438.28	438.8	444.4	510.29
degP	9.86	23.14	25.3	34.95	33.83	38.19	16.55	66.55	61.74	50.42	64.51	68.98
degQ	2.07	4.18	0.88	5.23	1.74	6.81	3.2	7.78	14.98	14.79	12.29	8.28
degS	0	0	0	2.33	3.1	6.82	1.79	5	1.6	7.05	8.21	7.01
deoA	0	1.74	0	0.91	1.21	5.31	0.55	2.79	2.49	5.49	2.74	3.17
deoB	8.23	26.62	28.11	26.75	21.12	22.26	7.9	31.68	23.86	26.43	38.94	25.31
deoC	0	6.6	0	3.42	0	3.35	1.06	3.68	9.49	10.4	3.46	4.35
deoD	0	3.66	3.85	1.9	11.37	13.02	5.9	26.2	13.19	9.24	9.61	15.48
deoR	0	3.42	0	5.32	8.26	5.21	4.95	12.51	9.84	12.93	12.56	9.01
der	0.95	2.3	0.81	2.4	3.2	2.35	1.23	3.21	3.85	10.68	7.26	4.8
dfp	0	0.95	0	1.99	1.99	3.88	0	1.53	0	2.41	2	0.5
dgcZ	8.62	18.11	4.4	7.24	19.28	25.51	5.37	46.25	27.04	38.7	36.58	33.66
dgkA	0	0	5.32	15.74	17.35	10.38	1.71	20.71	11.31	12.9	21.63	8.54
dgoA	0	0	0	0	0	0	0.73	0.71	0	0	0	0
dgoD	0	1.02	0	2.13	0	0	0	0.66	0	0	2.15	0
dgoK	0	0	0	0	1.96	1.44	0.91	4.07	2.04	5.37	0	1.49
dgoR	2.4	0	0	4.02	0	0	0	3.69	2.79	0	2.03	1.03
dgoT	0	0	0	2.79	0.62	0	0	0.29	0	0	1.87	1.86
dgt	0	1.49	0	2.32	2.58	4.54	0.95	4.29	4.79	6.57	6.24	3.86
dhaK	2.75	6.68	1.17	3.48	2.32	4.53	0.36	4.63	3.2	2.81	3.51	3.49
dhaL	0	0	0	0	3	0	0	3.45	0	8.24	6.86	2.31
dhaM	2.97	2.41	2.54	5.02	1.67	1.63	1.53	9.52	5.17	7.09	3.37	6.68
dhaR	0	0.57	1.21	1.79	0.4	0.58	0.18	1.47	0.41	0.72	1.2	0.3
diaA	2.97	2.4	2.51	0	26.37	26.78	7.78	39.48	43.33	45.34	45.35	48.55
dicA	5.33	25.71	22.25	35.1	87.18	86.63	55.2	194.97	109.4	215.21	211.58	215.47
dicB	0	0	0	0	0	0	0	0	0	0	0	0
dicC	0	0	0	0	0	0	0	0	0	0	0	0
dicF	0	0	0	0	0	0	0	0	0	0	0	0
dinB	0	1.13	0	8.25	2.36	0	0.36	2.54	6.5	1.43	0	1.78
dinD	1.9	1.53	9.7	7.97	4.24	1.56	2.96	12.72	7.73	5.81	6.45	3.23
dinF	0	0.83	1.75	0.86	2.3	0.84	0	2.65	1.19	1.05	0.87	1.29
dinG	0.62	2.02	0	1.58	0.35	2.06	0.96	3.08	0.72	3.19	2.65	3.4
dinI	0	13.67	40.97	40.36	78.92	54.34	29.06	84.17	41.42	33.75	114.8	140.56
dinJ	100.09	240.03	253.16	464.82	363.37	285.01	131.91	410.36	455.58	467.38	420.19	379.72
dinQ	0	0	0	0	0	0	0	0	0	0	0	0
djlA	0	4.67	0	1.62	5.38	3.16	1	7.94	7.84	3.93	11.44	7.37
djlB	0.98	0.8	0.84	3.32	0.55	0.81	1.02	1.53	1.14	2.01	0	1.66
djlC	0.96	3.12	0.83	0.81	3.8	3.18	0.75	2	2.8	1.97	0.82	0.81
dkgA	0	0	0	3.17	2.11	4.66	0.98	3.9	7.69	5.78	3.21	4.02
dkgB	0	4.76	10.02	13.18	8.77	19.35	6.12	26.79	17.12	14.01	9.99	17.54
dksA	8.83	35.53	22.22	36.52	72.65	82.72	47.77	167.06	59.38	93.81	108.23	88.43
dld	2.4	2.59	8.21	8.11	10.81	11.87	3.71	16.01	10.66	11.45	15.63	11.44
dmlA	1.35	5.47	0	5.7	0	1.11	1.05	2.45	3.93	0	6.9	1.15
dmlR	0	7.99	4.21	6.93	20.29	20.32	10.25	27.22	17.23	18.5	18.18	23.06
dmsA	0.54	2.2	0	0	0.92	0.45	0.28	0.57	1.26	2.78	1.38	1.14
dmsB	0	0	0	0	1.55	4.57	0.73	0.71	0	0	4.73	0
dmsC	0	0	4.58	0	1	0	0.93	1.85	1.04	1.83	0	0.76
dmsD	0	0	2.38	0	3.12	0	1.47	5.75	6.55	8.58	9.53	10.85
dnaA	0	0.81	0	1.69	4.51	0.83	1.29	5.73	3.49	0	9.37	5.5
dnaB	0.99	0.8	1.7	1.68	2.23	4.09	0.26	1.8	1.73	0	3.38	1.26
dnaC	0	1.77	0	3.68	1.22	3.6	1.14	3.95	3.83	6.71	11.17	8.42
dnaE	0.37	1.21	1.6	1.58	1.05	3.38	0.67	3.01	3.45	2.67	2.85	3.12
dnaG	2.35	5.08	1.34	2.65	8.83	7.76	3.24	11.42	22.72	12.84	14	18.47
dnaJ	3.87	14.61	11.01	17.39	29.68	36.1	14.68	75.49	26.95	60.63	51.49	36.53
dnaK	109.59	188.9	275	312.67	880.7	954.77	403.53	1589.08	557.63	808.45	872.72	741.28
dnaN	1.33	2.15	4.55	4.49	4.48	4.38	4.14	9.31	2.32	0	3.39	10.7
dnaQ	2.22	3.58	1.88	3.72	17.31	9.1	7.5	13.11	15.48	15.82	15.05	17.03
dnaT	0	2.73	5.72	5.65	3.75	8.32	0.89	3.45	7.92	10.33	8.62	16.09
dnaX	1.4	0.57	2.4	1.78	4.35	1.73	0.72	5.84	3.66	2.15	7.15	5.3
dosC	2.04	2.48	0	4.31	5.16	3.36	0.79	6.88	4.14	4.17	6.93	5.59
dosP	0	1.34	0	3.28	0.62	0	0.57	1.59	0.96	2.27	2.35	1.63
dppA	0	4.18	3.68	7.26	9.2	9.92	3.77	14.52	23.92	21.11	26.31	27.51
dppB	0	3.54	0	4.91	0	1.2	0	1.51	2.54	2.98	2.48	0.62
dppC	1.7	0	0	2.85	2.85	2.79	0	2.19	2.95	0	0	2.16
dppD	0	1.23	0	0	0.85	0	0	2.36	1.77	1.56	6.47	1.29
dppF	0	0	3.8	2.5	0.83	4.89	1.16	2.69	3.45	1.52	8.83	5.04
dps	30.13	33.37	76.09	62.54	45.66	46.12	15.84	83.1	32.99	38.19	57.36	48.9
dsbA	5.47	19.87	20.85	22.85	62.28	49.31	34.29	99.38	74.89	50.09	78.83	82.09
dsbB	0	5.61	2.93	5.79	30.74	17.06	5.48	41.57	18.27	24.71	32.39	24.02
dsbC	2.31	5.58	1.96	3.86	3.85	7.57	1.2	7.1	8.05	7.04	19.55	14.76
dsbD	0	0.65	0	0	0.91	2.67	0.21	0.84	1.41	0.83	0.69	2.72
dsbE	0	0	0	0	0	2.64	0	0	0	6.56	0	0
dsbG	0	1.74	1.83	5.43	3.61	1.77	2.25	8.88	2.51	0	5.5	5.52
dsdA	1.07	0	0.91	2.7	1.2	0	0.55	1.39	3.1	4.37	8.17	2.7
dsdC	0	6.55	0	0	0	0	0	1.67	1.88	3.31	1.38	0.69
dsdX	1.06	0.86	0.91	0	2.98	1.75	0.55	4.67	5.53	4.33	6.3	2.24
dsrA	0	0	0	0	0	0	0	0	0	0	0	0
dsrB	53.4	43.21	122.19	80.19	152.4	0	83.18	209.78	68.71	103.07	44.79	29.46
dtd	4.72	7.59	3.95	27.28	7.75	3.84	4.99	14.25	16.57	23.85	15.95	28.85
dtpA	1.86	0.75	2.38	1.57	1.04	0	1.68	2.17	0.54	2.85	2.37	1.56
dtpB	1.9	0	0	0	3.21	3.14	0.98	2.47	1.1	0.97	1.62	0.8
dtpC	0.96	4.66	0.82	3.24	0.54	2.37	0	1	1.11	0	0.82	1.62
dtpD	0.94	0.76	0.81	1.59	0.53	0.78	0.49	0.98	1.09	0	0	1.99
dusA	0	0	0	1.2	0	1.18	0	1.85	1.66	0	4.85	5.45
dusB	0	1.26	2.66	3.94	7.86	6.41	1.62	6.45	7.25	11.15	7.95	9.26
dusC	1.6	2.58	0	5.37	0	1.31	0	0	0.93	0	2.71	0
dut	0	3.55	0	3.65	0	7.19	4.66	6.68	5.16	8.93	14.93	1.92
dxr	7.24	22.45	12.37	18.31	16.94	24.84	5.62	32.2	28.7	25.89	33.82	38.73
dxs	0	1.77	0	4.94	2.47	3.01	2.07	5.7	6.77	11.95	6.2	14.42
eaeH	0	0	0	0	0	0	0	0	0	0	0	0
eamA	0	0	0	1.43	0	0	0.88	2.2	0.99	0	2.89	2.89
eamB	0	0	0	2.5	6.64	7.36	1.57	12.24	1.75	6.09	5.08	14.16
ebgA	0.84	0	1.09	1.43	3.81	3.48	1.85	4.51	19.79	14.7	22.6	17.69
ebgC	0	3.63	3.78	3.73	123.65	124.93	59.57	186.53	219.06	337.73	316.52	298.92
ebgR	1.53	0	2.6	1.28	1.71	3.76	1.98	7.49	10.63	9.34	9.06	11.63
ecnA	0	0	0	0	0	0	0	0	0	0	0	0
ecnB	0	0	0	0	0	0	0	0	0	0	0	0
eco	3.95	6.36	0	0	4.34	3.22	3.12	6	0	4	6.68	5.13
ecpA	0	0	0	0	0	0	0	0	0	0	0	0
ecpB	0	0	0	0	0	0	0	0	0	0	0	0
ecpC	0	0	0	0	0	0	0	0	0	0	0	0
ecpD	0	0	0	0	0	0	0	0	0	0	0	0
ecpE	0	0	0	0	0	0	0	0	0	0	0	0
ecpR	0	0	0	0	0	0	0	0	0	0	0	0
eda	5.3	4.27	0	0	2.94	8.68	2.07	9.49	7.71	8.08	6.73	4.54
edd	1.5	1.22	0	1.27	1.27	1.24	0	0	2.18	4.62	1.28	0.63
efeB	0	3.64	1.92	2.84	0.63	1.85	0	1.46	1.3	1.15	1.91	1.42
efeO	2.59	2.09	0	2.18	1.45	1.07	0.33	1.01	3.75	0	1.1	0.55
efeU	0	0	0	0	1.05	1.55	1.47	1.94	4.38	5.77	4.8	4.81
efp	12.63	5.09	13.33	15.78	29.71	38.74	19.84	70.02	42.34	38.49	69.52	69.29
elaA	8.64	0	0	10.73	4.74	7.04	3.42	15.28	7.58	0	7.31	7.52
elaB	0	0	0	0	0	7.63	2.59	6.93	0	0	15.98	0
elaD	1.19	0.96	2.03	8.02	0.67	0.98	0.92	0.31	1.38	3.65	1.01	1.51
elbB	0	2.08	2.19	4.32	2.87	2.12	2.69	7.93	1.5	2.63	4.38	5.52
elfA	0	0	5.72	0	5.62	11.09	2.67	11.22	1.98	6.89	14.36	7.32
elfC	0.51	2.06	0	3.01	1.43	1.68	0.78	0.93	0.88	1.04	0.86	0.21
elfD	0	5.68	0	7.85	0	0	1.22	0.6	0	0	3.98	1
elfG	1.38	2.23	0	4.64	5.4	4.53	2.14	9.97	5.59	5.62	8.18	4.08
elyC	0	0	0	1.71	0	0	0.53	2.63	3.56	6.24	5.2	2.61
emrA	0	0	0	2.08	0.69	1.02	0.32	1.28	1.43	5.05	3.15	3.13
emrB	0	0.73	0	0.76	0.51	0.74	0.23	0.23	0.52	1.85	0	0.38
emrD	1.22	1.98	2.09	4.12	0	0	0.95	1.9	1.42	2.5	3.11	0.52
emrE	0	12.63	0	0	29.56	12.71	14.88	56.18	27.91	39.48	39.81	35.44
emrK	1.25	1.01	0	3.15	0	1.03	0.32	1.94	1.45	1.27	1.06	2.11
emrY	0	1.46	0.77	1.53	1.53	0.74	0.93	1.17	0.52	1.85	0	0
emtA	0	0	0	0	4.71	4.64	1.48	4.34	9.89	2.88	4.8	7.29
endA	0	1.87	3.94	0	0	0	0	0.6	0	0	1.97	0.99
eno	0	4.44	2.81	9.25	24.65	20.78	11.9	61.44	27.99	43.73	50.31	61.54
entA	0	3.49	0	0	0	0	0.56	1.67	0	2.2	1.83	0.92
entB	1.81	0	0	0	0	1.49	0	0.93	0	1.84	1.53	0
entC	0	3.99	0	1.04	2.07	0	0.32	0.96	0	0	1.05	1.04
entD	0	0	0	0	1.54	0	0	2.13	0	0	0	0
entE	0.86	1.39	0	0.72	0.48	0.71	0.22	0.89	0	0	3.65	0.72
entF	0.33	0.54	0.29	0.56	0.75	0.55	0.51	1.47	3.46	1.36	2.54	1.39
entH	0	0	0	0	0	0	1.38	1.3	0	0	0	0
entS	0	0.93	0	2.9	0	0.94	0	0.59	0.66	2.34	1.95	0.97
envC	2.27	0.92	0.97	0.96	1.91	1.87	0.29	1.77	1.32	4.65	6.76	3.36
envY	0	1.7	1.79	0	0	0	0.55	1.08	0	0	5.35	2.69
envZ	0	0.85	0	3.53	2.35	4.31	0.81	4.62	2.43	2.14	4.44	3.53
epd	4.38	4.72	0	9.83	16.36	20.42	6.81	31.33	43.22	28.33	44.62	48.21
epmA	3.07	1.24	0	5.17	3.44	2.53	1.19	5.56	8.92	4.71	3.91	5.86
epmB	0	0	1.23	0	3.24	7.13	1.5	5.23	1.68	1.48	9.81	2.45
epmC	0	13.34	11.17	16.53	3.66	2.71	4.34	10.96	19.31	23.53	11.21	11.41
eptA	0.84	0.68	0.72	3.54	0	0.69	0.22	0.22	0.49	0.86	1.43	1.41
eptB	0.81	2.63	1.39	4.8	15.09	22.1	10.68	41.6	40.01	42.38	40.72	44.42
eptC	0	1.28	0	0	0.89	0	0.61	1.85	4.58	4.04	2.69	1.99
era	0	5.46	2.88	0	0.94	4.16	0.44	3.92	7.85	1.72	5.73	5.01
erpA	95.16	234.82	356.92	447.21	283.56	408.12	177.13	668.6	306.4	315.98	431.79	337.46
esrE	9.22	0	7.95	0	0	0	3.82	0	0	0	0	2.86
essD	0	0	0	0	0	0	0	12.42	0	26.73	0	13.97
essQ	27.34	0	0	0	0	0	0	0	0	0	0	0
etk	0.61	0.5	0	0.52	0.69	2.03	0.79	1.92	1.07	1.26	2.09	3.09
etp	0	3.67	0	3.77	0	0	0	3.45	0	4.61	0	1.99
ettA	2.48	0.67	4.95	2.09	3.72	6.12	1.92	7.51	5.74	6.75	5.61	7.99
eutA	0	0	0	0	0	0	0.26	0.52	0.58	1.03	0	0
eutB	1.04	2.52	6.21	7.01	7.59	3.42	3.49	10.78	16.26	13.8	12.35	22.77
eutC	0	2.8	0	4.36	0.97	0	1.35	3.13	2.01	1.77	0	1.47
eutD	1.47	0	1.25	0	0.82	0	0	0.76	0	0	0	0.62
eutE	0	0.81	1.72	0.85	1.69	0	0	0	0.58	0	0	0.42
eutG	0	0.98	0	1.03	0	1	0.31	0.32	0	1.24	2.07	0
eutH	0	2.84	0	0.99	0	0	0	0.3	0.68	0	0	0.49
eutJ	1.86	0	0	4.7	0	0	0.48	0.96	2.17	1.9	0	0
eutK	0	0	0	0	2.09	0	3	0.96	0	3.85	0	0
eutL	0	4.11	0	2.13	2.83	0	0.66	1.96	0	2.59	0	3.27
eutM	0	0	0	0	0	0	5.72	12.63	12.42	0	8.78	9.61
eutN	0	0	0	0	0	0	0	0	0	0	0	0
eutP	0	0	0	0	0	0	1.07	1.03	4.75	0	6.88	1.76
eutQ	0	0	0	0	0	0	0	0.6	0	0	0	0
eutR	0	2.27	0	1.18	2.36	0	0.36	1.45	0.82	2.87	2.39	0.59
eutS	0	0	0	0	0	6.24	0	3.81	0	7.75	6.51	0
eutT	0	0	1.67	1.65	1.1	1.61	0	0.51	0	2	0	0
evgA	0	0	0	9.39	0	2.3	0.73	7.19	9.82	5.72	14.29	18.09
evgS	1.08	1.75	0	2.75	1.22	1.49	0.19	2.91	0.83	2.95	3.06	0.9
exbB	0	1.78	1.87	0	7.38	5.43	2.87	11.9	20.53	11.24	16.84	18.82
exbD	0	0	0	4.08	5.41	8.05	2.62	18.64	26.07	14.99	25.07	32.48
exuR	49.24	107.72	130.79	117	74.41	77.49	33.07	137.23	112.12	144.29	156.63	141.52
exuT	0	0	0	1.85	0.62	1.81	0.28	1.14	0	1.12	1.86	0.93
eyeA	0	0	0	0	0	0	0	0	0	0	0	0
fabA	7.2	17.41	12.14	8.98	19.87	32.36	11.34	46.64	50.44	40.18	45.71	42.01
fabB	15.32	17.16	24.17	22.86	40.38	50.48	24.07	88.59	73.85	107.22	128.15	96.56
fabD	0	2.64	1.39	4.12	7.32	5.38	2.54	12.66	13.29	6.67	9.71	6.24
fabF	3.47	13.09	7.9	16.56	39.59	29.5	19.71	66.8	54.29	72.04	64.78	64.88
fabG	11.03	12.47	16.86	16.64	47.95	48.88	25.83	81.06	53.89	80.92	76.71	70.56
fabH	0	0	1.35	2.66	1.77	2.61	0	5.73	3.68	6.47	8.07	3.36
fabI	4.02	13	6.84	13.5	22.45	29.73	10.98	46.07	22.22	51.26	23.89	26.54
fabR	2.61	2.11	6.64	6.55	26.15	44.99	12.96	53.55	36.53	37.24	53.17	42.52
fabZ	8.83	3.55	11.11	3.65	14.53	28.77	8.16	33.41	25.82	26.8	44.78	19.22
fadA	12.47	12.1	17.04	10.51	30.79	23.61	9.35	43.28	20.98	25.48	21.18	24.76
fadB	5.5	12.37	28.81	23.27	45.16	46.39	20.62	80.07	27.62	38.8	41.57	32.6
fadD	13.04	31.68	37.69	42.02	99.18	108.24	47.95	232.13	62.38	87.6	119.88	102.59
fadE	7.59	24.6	29.3	33.51	24.79	36.26	12.57	53.43	20.11	24.44	34.59	27.09
fadH	4.01	4.87	7.44	6.21	10.54	4.96	3.96	16.87	4.64	5.47	8.52	7.58
fadI	3.26	7.9	10.2	10.07	9.76	11.62	7.01	21.39	6.92	12.2	10.14	12.82
fadJ	1.88	7.59	9.11	9.52	17.98	16.51	5.48	24.91	7.97	12.16	9.03	12.34
fadK	0	0	0	1.41	0.94	0.69	0.65	2.39	1.46	2.57	2.13	2.11
fadL	1.06	6.84	9.04	8.03	16.64	15.68	7.37	39.22	15.94	12.97	21.55	19.17
fadM	0	4.46	0	0	9.06	4.5	0	6.94	0	5.59	0	2.44
fadR	9.07	7.32	1.92	7.6	48	70.68	22.43	93.15	55.39	48.5	71.13	56.11
fau	9.93	5.34	2.79	5.51	10.98	13.53	4.34	16.85	11.58	13.44	22.42	12.84
fbaA	9.54	5.51	12.79	13.77	38.22	43.74	13.05	77.59	56.16	68.22	70.6	58.23
fbaB	0	1.14	1.2	3.55	5.51	3.47	1.09	7.63	4.08	8.61	3.58	10.7
fbp	22.46	25.42	39.58	35.28	19.29	17.24	9.7	34.06	19.12	16.82	26.69	31.71
fdhD	3.75	1.51	1.59	0	4.19	6.16	3.41	2.9	1.09	5.73	7.95	0.8
fdhE	1.63	1.32	2.79	4.12	4.57	9.41	2.12	14.77	9.49	8.34	2.77	9.71
fdhF	0.62	1.01	0	0.53	1.06	1.03	0.8	1.3	0.36	1.92	1.59	1.31
fdnG	0.43	0.35	0.37	1.81	0.24	0.71	0.11	0.22	0.5	0	0.36	0.36
fdnH	0	0	0	4.38	0	0	0	0.9	0	0	0	0
fdnI	2.58	0	0	2.16	2.87	0	0	0.66	0	0	2.19	1.1
fdoG	1.71	3.47	5.14	9.79	11.12	10.96	7.16	22.78	18.59	21.93	25.48	18.66
fdoH	5.09	2.74	7.22	14.25	13.28	13.94	10.55	38.5	10.83	22.49	23.02	19.42
fdoI	0	12.99	4.54	17.93	14.9	21.98	8.4	28.83	14.06	16.37	27.28	11.49
fdrA	0	0.67	0	2.09	0	0.68	0	1.07	0	2.53	0.7	1.04
fdx	0	6.2	12.75	0	8.3	24.96	6.25	26.64	18.25	23.26	26.05	17.36
feaB	0	3.01	3.98	4.71	2.09	3.83	1.68	4.35	4.31	1.9	5.53	2.74
feaR	5.06	13.65	24.45	15.61	49.12	47.19	15.33	96.29	67.67	67.19	71.65	60.18
fecA	0	0.93	0.98	0.97	0.97	2.36	0.3	2.39	2.99	1.17	3.9	1.68
fecB	1.7	0	0	4.27	0.95	0	0.44	0.87	0.98	0	4.32	0.72
fecC	1.5	1.21	0	1.26	0	0	1.94	0	0	0	5.08	1.27
fecD	0	2.55	0	0	0	0	0	0.41	0.92	1.61	0	0
fecE	4.17	0	0	0	0	0	0	1.07	2.42	0	3.53	0
fecI	0	5.75	0	17.8	3.94	5.83	2.81	11.79	16.67	3.62	21.15	12.34
fecR	0	0	0	1.33	0	2.61	0.82	0.82	1.84	3.23	9.41	3.36
feoA	0	0	17.5	0	0	0	0	20.42	0	0	0	0
feoB	0	1.39	0	0.97	1.29	0.47	0.59	2.69	2.33	1.76	2.44	3.37
feoC	0	15.45	0	15.13	9.83	0	5.52	8.99	0	0	0	0
fepA	0.6	2.41	0	0	1.01	2.95	0.15	1.09	2.76	0.61	1.01	0.75
fepB	0	1.28	0	0	2.65	1.3	0.41	3.26	1.83	3.22	1.34	3.34
fepC	0	0	0	1.62	2.15	0	0	0	0	3.93	0	0.82
fepD	0	4.81	2.54	3.75	1.67	1.22	1.16	2.69	3.45	4.55	1.26	6.29
fepE	1.29	1.04	0	0	0.72	2.12	0.33	1.33	0.75	0	1.09	1.63
fepG	0	2.44	0	0	0	2.48	0.78	0.78	0.88	0	0	1.28
fes	1.2	2.91	0	3.03	1.35	0.99	0.93	2.8	4.18	4.9	3.06	2.53
fetA	0	1.98	0	0	0	4.03	2.56	5.67	5.72	17.51	12.5	4.2
fetB	0	1.65	0	1.71	0	0	1.59	2.63	0	2.08	6.93	7.82
ffh	3.11	2.52	4.44	7.01	7.01	5.99	3.76	14.82	16.26	11.68	15	17.08
ffs	0	0	0	0	0	0	0	0	0	0	0	0
fhlA	0	2.62	0	1.64	1.09	1.07	0.5	0.51	0.37	0.66	1.1	0.82
fhuA	1.79	3.86	1.02	7.05	5.04	2.95	3.37	9.15	14.14	13.41	20.24	12
fhuB	0.68	0.55	0	3.46	0.77	1.12	0.35	0.35	0.39	0.7	1.16	0.57
fhuC	0	0	1.69	1.66	1.11	1.63	0	2.55	1.15	0	0	1.69
fhuD	0	0	1.47	1.45	1.93	4.25	0.45	0	1	0	1.46	2.2
fhuE	1.83	1.48	1.57	2.07	1.38	1.51	0.31	2.39	1.42	5.63	5.72	2.82
fhuF	2.01	4.87	5.13	3.37	10.1	13.21	5.75	37.27	50.28	63.56	61.43	53.94
fic	0	2.33	0	0	0	0	0	0.74	0	0	0	0
fieF	0	0	7.22	4.27	3.79	5.57	3.08	3.06	7.88	8.65	11.51	5.04
fimA	3.31	0	0	0	1.83	0	0.87	0.84	0	0	2.8	0
fimB	0	0	0	0	0	0	0	0	0	0	0	0
fimC	2.24	3.62	0	1.88	0	0	1.75	0	0	0	5.7	0
fimD	0	2.02	0.43	1.69	0.56	0.41	0.51	1.04	0	0.51	1.7	0
fimE	0	4.73	2.48	2.45	1.63	0	0	5.99	1.71	5.96	7.45	2.52
fimF	0	5.61	0	5.79	0	2.84	0	0	2.03	0	0	0
fimG	0	0	0	0	0	0	0	0	2.2	0	0	0
fimH	1.7	2.74	0	1.42	1.9	1.39	0.88	3.06	0.98	0	1.44	0
fimI	6.78	5.47	0	8.47	0	0	2.67	3.45	1.98	3.44	0	1.46
fis	0	0	0	0	21.56	8.18	2.79	29.63	36.33	10.16	34.27	23.39
fiu	0.58	1.42	0	0.99	0	0	0.45	0.46	0.68	0.6	0.99	0.25
fixA	2.07	1.67	0	1.74	0	1.7	0.54	0.53	0	0	0	0
fixB	0	1.3	0	0	0	1.32	0	0	0	3.28	0	0
fixC	2.22	0	0	0.94	0.62	0	0.29	0.29	0	0	0.94	0
fixX	0	0	0	0	0	0	0	0	0	0	0	0
fklB	0	2.24	0	6.95	1.54	4.54	0	7.8	6.46	5.64	9.4	3.57
fkpA	23.22	34.4	34.57	45.48	102.68	103.33	41.73	222.79	183.36	179.59	193.76	204.15
fkpB	9.02	3.63	11.35	7.46	4.95	18.37	1.19	5.69	31.67	9.13	30.51	11.8
flc	0	9.55	4.95	0	12.91	4.82	3.17	17.79	20.96	11.98	15.06	31.54
fldA	6.96	25.23	26.4	34.72	46.1	56.86	25.55	92.86	71.04	52.95	61.84	78.08
fldB	3.57	14.38	18.05	5.93	15.76	20.41	5.62	43.53	14.58	10.86	12.08	27.76
flgA	0	2.06	0	4.26	0	2.09	0	2.61	1.48	2.59	2.16	1.09
flgB	5.13	0	0	0	0	0	1.36	0	0	0	0	0
flgC	0	0	0	0	0	0	0	0	3.17	0	0	0
flgD	0	0	0	0	1.32	0	1.24	0.61	0	0	2.01	0
flgE	2.38	0.96	0	1.01	0	0	0	0.62	0	1.22	1.01	0
flgF	0	0	0	0	0	0	0.55	0.55	1.24	0	0	0
flgG	2.03	1.64	0	0	0	0	0.53	1.05	1.18	0	3.45	0
flgH	0	0	0	3.95	0	1.93	0	1.21	0	0	2	0
flgI	1.34	1.08	0	2.25	0.75	0	0	0	0	0	1.13	0
flgJ	0	1.3	0	0	0	1.32	0.42	0	0	0	1.37	0
flgK	0	2.04	0	1.42	1.42	0.69	0	0.65	0.49	0	0	0
flgL	0	1.28	0	2.66	0.89	2.61	0.41	8.18	3.68	3.23	5.38	2.01
flgM	0	0	8.51	0	11.03	0	0	2.53	6.21	0	0	4.8
flgN	0	4.13	0	0	5.6	4.17	1.36	6.44	6.01	5.18	8.67	11.25
flhA	0.65	1.05	0	2.74	0.36	1.07	0.17	1.35	1.12	0	1.1	1.09
flhB	0	0	0	0	0.71	0	0	0.66	0	0	0	0
flhC	3.06	0	7.77	7.66	3.39	5.01	3.21	15.63	7.14	3.11	12.97	14.49
flhD	0	0	17.55	5.77	11.43	11.43	5.69	26.22	20.82	21.3	23.84	25.26
flhE	0	0	0	0	0	0	0	1.42	0	11.49	4.81	0
fliA	0	0	0	0	1.26	0	0.59	1.16	0	0	1.92	1.93
fliC	2.8	6.03	4.78	6.3	7.87	17.67	4.81	30.75	20	21.93	16.63	23.95
fliD	0	0.81	0	1.69	0	0	0	0.52	0	0	0	0.84
fliE	0	7.12	0	7.19	0	0	4.83	0	0	0	0	0
fliF	0	2.69	0	2.81	0	0	0.21	0.43	0	0.85	0.71	0.7
fliG	0	1.21	0	0	0.84	2.47	0.39	0	0.87	0	2.55	0
fliH	0	1.95	0	0	0	0	0	0	0	2.46	0	0
fliI	1.03	0.83	0	0.87	0.58	0	0.27	1.07	0	1.05	0	0
fliJ	0	3.71	0	0	0	0	0	0	0	0	0	0
fliK	2.59	0	0	3.27	0	1.07	0	0	1.5	0	1.1	0.55
fliL	0	6.88	0	3.54	0	0	1.13	3.24	0	0	0	1.86
fliM	0	1.2	0	0	0.83	1.22	0	0	0	0	0	0.63
fliN	0	4.18	0	0	0	0	0	0	0	0	0	0
fliO	0	0	0	0	3.52	0	0	0	0	0	0	0
fliP	0	1.77	1.86	1.84	1.22	0	0	1.13	0	0	3.72	0
fliQ	0	20.79	0	0	0	10.39	0	0	0	0	10.92	6.11
fliR	6.06	1.63	5.16	6.78	14.67	19.92	7.36	17.16	17.63	16.48	18.86	28.39
fliS	0	4.23	0	0	5.74	4.28	1.4	2.64	0	0	0	4.62
fliT	6.51	0	0	5.33	3.52	0	0	1.62	0	0	5.49	0
fliY	0	4.78	8.39	3.31	2.2	6.48	4.1	8.63	9.17	10.06	10.04	5.04
fliZ	0	0	0	0	5.45	5.37	0	3.34	0	0	5.56	4.24
flk	0	1.21	1.28	1.26	0.84	0	0.78	1.55	1.74	1.53	2.55	1.91
flu	1.25	1.35	0.36	2.12	0.94	2.07	0.54	1.2	2.42	0.86	0.36	1.93
flxA	0	0	0	6.4	0	0	2.13	7.75	0	0	6.63	0
fmt	1.6	5.16	8.16	12.08	16.98	15.75	9.52	33.39	44.5	68.44	70.46	39.93
fnr	10.69	25.89	47.21	43	42.9	63.15	23.35	85.16	94.45	60.98	87.01	110.2
fnrS	0	0	0	0	0	0	0	0	0	0	0	0
focA	3.61	4.38	7.69	6.07	36.37	37.13	13.61	70.36	25.2	44.25	53.68	36.09
focB	0	5.92	0	4.61	1.02	0	0	4.25	1.06	0	3.11	1.56
folA	8.13	6.55	0	3.37	6.71	16.58	1.07	10.28	7.13	16.47	3.44	15.88
folB	0	0	5.32	0	0	0	0	3.19	3.77	0	0	2.85
folC	0	0.91	0.96	0.95	3.8	2.78	1.46	6.43	0	4.61	0.96	2.85
folD	0	2.88	3.04	0	3.99	1.47	0.93	5.06	5.18	1.82	4.54	8.33
folE	2.5	4.04	0	4.19	25.05	8.21	8.48	26.3	26.22	25.47	55.15	22.47
folK	0	0	3.42	3.37	2.24	0	1.07	0	0	0	3.44	0
folM	0	0	0	1.89	0	1.85	1.17	2.9	1.31	2.3	1.91	2.89
folP	1.83	5.92	0	6.15	1.02	3.01	0.48	3.78	1.06	1.87	4.66	5.45
folX	13.23	0	0	0	17.88	0	10.63	18.06	15.57	26.62	33.47	8.83
fpr	0	0	1.83	0	6.02	5.32	1.69	8.33	5.02	13.2	5.5	6.44
frc	1.15	0.93	0	0.97	1.29	0	0.59	0.89	0.66	1.17	3.89	0
frdA	0.75	0.61	1.94	5.74	4.67	4.35	1.94	11.18	6.12	7.72	10.89	8.88
frdB	2.21	1.78	3.75	7.39	4.92	0	1.15	11.9	8.98	4.5	13.1	6.59
frdC	0	0	9.37	0	24.47	9.13	2.99	15.46	0	5.67	9.49	4.95
frdD	6.72	16.19	11.15	5.49	25.42	32.65	14.41	63.34	7.92	27.04	11.34	20.95
fre	2.34	1.89	1.99	0	7.83	21.16	7.94	15.04	12.28	7.16	19.88	13.02
frlA	0	1.72	0.91	3.58	0	0	0	0	0	0	0	0
frlB	0	0	0	0	0.82	0	0	3.01	0	0	3.71	1.85
frlC	0	1.52	1.6	0	0	0	0.49	0	0	0	0	0
frlD	0	0	1.72	0	1.13	1.66	0	0.52	0	2.06	0	0.86
frlR	0	1.79	1.88	3.72	6.18	5.46	0	1.71	3.87	2.26	5.64	4.73
frmA	0	0	0	1.11	0	2.17	1.37	1.02	0	2.7	0	1.12
frmB	0	3.03	3.19	4.72	1.05	4.62	1.46	5.79	5.44	3.82	3.18	3.19
frmR	0	0	0	0	0	9.8	6.78	0	7.33	0	0	5.72
frr	0	7.82	0	5.38	35.76	29.08	20.32	72.45	50.88	65.65	76.63	45.93
frsA	1.15	1.86	2.95	4.86	6.47	5.69	1.49	8.66	7.35	2.36	0.98	4.38
fruA	0.81	1.31	0	4.12	0.91	2.01	0.63	2.53	1.41	0.83	1.38	0.68
fruB	0	0	0	0	0	0	0	0	0	0	0	0
fruK	0	0	0	1.36	0	0	0.42	0.42	0	0	0	0.68
frvA	4.56	3.67	0	0	0	0	0	0	0	0	0	0
frvB	0	1.56	0	0.81	1.09	0	0.25	0.5	2.24	2.96	0.82	1.22
frvR	0.78	2.53	0	1.98	0.44	0	0.81	0.81	0.45	0	2.66	0
frvX	0	2.23	1.17	3.48	0	3.4	0	0.36	0	0	0	0
frwA	1.59	1.29	0	0.45	0	1.31	0.14	0.41	0.31	0.54	0.9	1.11
frwB	0	6.83	0	20.71	0	0	0	2.09	0	0	7.18	3.86
frwC	0	0	0	1.15	0	1.12	1.06	0.71	0.79	0	1.16	0.58
frwD	0	5.98	0	0	0	0	2.01	0	0	0	0	0
fryA	0.53	0.43	0	2.69	0.9	1.31	0.14	0.28	0	0	0	0.45
fryB	0	6.56	0	6.64	0	0	0	0	0	0	6.9	0
fryC	1.15	0.93	0	4.84	0	1.89	0.59	1.19	0.67	0	1.95	0
fsaA	0	0	0	2.12	1.41	0	0	0	1.47	2.58	0	0
fsaB	0	0	0	4.24	1.41	0	0	1.95	4.42	0	0	1.08
fsr	1.18	0	0	2.98	1.99	1.94	0.3	3.97	4.79	3.61	3	4.48
ftnA	3.84	9.27	9.68	9.55	27.47	59.5	23.2	72.94	98.59	120.56	90.89	119.64
ftnB	7.53	6.07	25.36	31.27	70.57	79.94	21.78	94.57	65.97	95.46	105.16	83.13
ftsA	1.13	7.33	10.65	16.24	10.82	11.2	2.34	12.34	8.54	5.79	3.85	12.43
ftsB	27.25	7.27	7.45	22.02	19.34	21.92	7.4	33.24	10.76	54.48	38.21	45.43
ftsE	0	4.04	8.49	2.09	2.78	2.05	1.3	4.49	0	0	4.24	4.28
ftsH	12.6	16.43	22.18	29	61.53	45.61	31.39	118.2	74.21	74.5	89.23	77.07
ftsI	0.77	5.01	4.64	3.92	26.15	27.44	11.77	39.45	23.32	24.55	28.28	16.92
ftsK	0.65	1.83	1.11	2.73	3.46	3.73	2.24	9.69	8.96	7.94	10.7	10.54
ftsL	0	0	5.4	10.65	14.09	21.09	10.45	29.1	34.47	26.2	27.46	23.14
ftsN	0	0	2.68	3.97	2.64	2.59	0.41	6.09	12.78	12.84	9.34	11.99
ftsP	0	4.83	0	2.52	0.56	3.28	1.8	1.81	2.89	6.11	5.92	3.36
ftsQ	5.65	3.04	3.2	6.32	12.62	10.82	3.42	20.37	7.66	17.28	19.16	14.4
ftsW	1.15	1.86	1.97	3.89	6.47	3.8	1.79	5.68	3.34	3.53	2.94	3.4
ftsX	0	1.13	1.19	0	0.78	1.15	0.36	8.66	2.43	12.83	4.74	6.49
ftsY	2.8	8.32	2.4	6.31	3.68	3.08	0.48	5.82	2.71	10.51	7.94	7.87
ftsZ	0	9.19	4.31	11.7	6.38	15.59	4.9	21.58	18.31	23.21	21.44	23.47
fucA	0	2.11	0	4.37	0	2.14	1.36	3.35	1.52	5.32	4.43	4.48
fucI	0	0	0	3.9	2.17	0	0.79	0.6	2.23	2.36	0.65	0.65
fucK	0	0.8	0	0.84	0.56	0.82	0.51	2.06	1.72	0	2.53	0.84
fucO	0	2.05	1.08	2.13	7.82	9.38	1.96	6.23	4.41	2.59	12.9	3.75
fucP	1.08	3.49	2.77	2.73	7.28	9.78	4.46	16.8	10.64	8.83	2.75	5.92
fucR	0	3.58	5.65	9.29	13.6	12.74	6.93	33.62	18.06	13.56	24.45	26.49
fucU	0	8.05	0	4.13	5.47	4.07	2.65	5.03	2.93	5.06	8.46	4.39
fumA	17.58	34.55	44.42	56.57	100.38	96.61	37.14	171.01	56.76	84.78	70.42	67.28
fumB	0	0.68	0	0.71	0.47	0	0.22	0	0	1.71	1.42	1.06
fumC	2.01	5.68	13.72	16.08	14.66	20.66	10.1	30.72	12.21	20.51	24.71	18.18
fur	141.4	150.48	164.39	203.59	602.42	664.94	283.19	1135.74	555.14	655.17	655.44	638.59
fusA	8.25	9.25	14.69	12.89	32.58	40.85	18.16	66.45	57.01	52.65	77.18	60.27
fxsA	65.68	112.39	124.17	132.67	413.01	539.03	193.56	837.96	297.49	382.54	444.42	426.05
gabD	0	1.57	0	0	0	2.39	0.75	2.01	1.12	1.98	2.47	2.04
gabP	0	3.25	0.86	4.24	1.7	1.66	0.52	1.3	1.75	0	1.71	0
gabT	0	1.8	0	1.88	2.51	4.59	3.17	2.31	2.59	3.42	2.84	0.94
gadA	0	0	0	0.42	0	1.66	0.52	0.52	0	0	2.56	1.53
gadB	0	1.63	0	0.42	0	1.66	0.26	1.05	0	0	0	1.02
gadC	0	2.93	0	3.06	0.51	0.75	0.7	2.35	0.52	2.78	1.54	0
gadE	0	0	0	0	0	2.87	0.92	1.78	2.05	0	0	0
gadW	0	0	0	3.74	1.24	10.98	1.74	2.29	1.3	0	0	4.76
gadX	0	4.6	1.62	4.78	9.55	6.24	2.96	12.23	13.25	17.43	9.67	16.15
gadY	0	0	0	0	0	0	0	0	0	0	0	0
galE	2.93	8.29	7.5	8.63	10.67	12.05	1.14	17.05	9.36	16.46	14.93	12.41
galK	1.27	5.12	1.08	4.27	0.71	2.08	0.65	7.87	3.67	9.06	3.23	3.75
galM	0	2.3	0	0	6.39	0	2.58	11.79	11.58	8.73	14.51	13.87
galP	0	3.27	0	2.56	1.14	1.66	1.04	2.1	2.93	3.1	4.29	0.85
galR	2.88	4.66	9.82	4.85	8.07	10.66	5.22	16.38	21.73	10.29	25.67	17.06
galS	2.85	0	0	3.6	7.19	5.86	1.48	5.53	4.96	2.91	8.47	3.01
galT	0	1.14	1.21	2.38	3.17	4.66	4.03	6.22	5.75	1.44	3.6	7.78
galU	23.54	20.39	24.35	40.99	29.16	49.76	15.7	79.84	60.55	63.49	72.78	69.2
gapA	15.03	25.51	25.63	46.78	161.65	205.2	91.87	309.17	243.42	224.01	355.94	251.42
gapC	7.47	13.28	22.93	18.85	50.21	47.92	26.7	111.58	72.84	108.28	77.35	81.6
garD	0.88	2.14	0.75	2.23	0.5	0.73	1.37	4.35	1.02	3.61	2.25	3.71
garK	0	2.05	1.08	0	0.71	2.09	2.3	2.96	0.74	2.6	3.24	0
garL	0	1.67	0	3.48	1.16	1.7	0.54	1.07	1.2	2.11	7.03	1.77
garP	0	1.72	1.82	2.69	0.6	0.88	0.55	1.38	1.23	4.35	2.71	0.45
garR	0	1.41	0	0	3.89	2.86	1.8	5.38	3.03	1.77	2.95	3.69
gatA	4.46	25.14	26.19	29.52	176.19	232.65	75.4	406.28	281.91	316.04	252.74	285.81
gatB	11.28	54.13	27.5	18.07	634.83	731.89	301.08	1032.24	773.27	842.02	777.31	914.39
gatC	8.35	8.44	8.92	20.25	73.93	92.87	39.09	148.41	115	138.73	166.7	158.01
gatD	1.42	8.06	3.65	8.39	55.89	51.57	24.71	70	75.24	77.1	91.92	76.57
gatR	2.06	1.67	0	1.73	4.6	3.39	2.68	10.61	11.99	6.3	5.25	10.54
gatY	121.63	247.94	284.32	353.73	436.35	559.42	194.63	833.02	601.27	675.92	831.9	773.6
gatZ	27.19	43.08	55.19	74.53	136.23	154.92	64.72	278.81	249.76	276.83	341.7	283.6
gcd	0.56	1.35	1.43	1.41	0.94	0.92	0.86	2.17	0.97	2.28	2.83	0.47
gcl	1.53	2.48	0	2.59	0.43	1.9	0.2	1.2	0	0.78	3.26	0.32
gcvA	0	2.69	1.42	1.4	2.79	2.73	1.72	5.14	2.89	5.09	7.05	3.52
gcvB	303.03	216.34	574.82	566.12	15546.8	17364.6	8104.16	22923.3	27063.7	39235	36475.9	28194.4
gcvH	0	0	0	4.75	72.25	75.05	35.4	125.54	230.75	244.72	229.3	206.58
gcvP	0	1.11	1.17	1.54	9.79	13.18	5.17	18.8	29.85	30.37	38.79	32.9
gcvR	3.11	20.06	5.25	18.14	29.27	33.07	17.09	58.68	23.56	50.55	60.57	38.79
gcvT	0	0	0	3.39	15.79	16.55	7.63	31.92	62.24	69.84	75.14	57.83
gdhA	1.05	1.71	0	2.67	0.59	2.61	0.54	4.65	4.28	8.62	8.06	5.34
gfcA	0	0	0	0	0	0	0	0	0	9.48	0	0
gfcB	0	0	0	2.2	0	0	0.69	0	0	2.68	0	0
gfcC	0	1.74	0	1.81	0	0	0	0.56	0	0	0	0.92
gfcD	0	1.04	1.1	2.71	0.72	0.53	0.17	0.83	0	0	0.54	1.88
gfcE	0	0	0	0	0	1.05	0	0.66	0	1.31	3.26	0
ggt	1.57	0	0.67	1.99	0.89	2.59	0.2	0.2	0.91	0	2.67	0.66
ghoS	0	0	0	0	0	0	0	2.47	0	0	8.57	0
ghoT	0	0	0	0	0	0	0	0	0	0	0	0
ghrA	6.46	1.31	2.75	8.15	0.9	3.98	2.09	7.09	2.81	6.59	2.74	3.42
ghrB	0	2.49	5.26	3.89	0.86	1.27	0.4	3.98	0.9	4.72	2.62	5.88
ghxP	0	1.7	0	1.77	0	0.86	0.27	1.36	0.61	1.07	5.35	2.65
ghxQ	0	1.67	1.77	1.74	0	2.55	0.8	0.54	0.6	1.06	1.76	0.44
glcA	2.45	1.98	1.4	2.07	5.98	4.72	2.53	8.07	8.52	11.7	8.33	11.69
glcB	4.32	6.49	11.63	14.61	18.09	18.32	8.74	33.89	18.58	27.15	28.84	24.6
glcC	8.37	8.46	7.12	21.06	17.52	18.91	6.53	33.92	14.61	17.07	31.96	25.86
glcD	3.72	10.54	19.89	25.91	14.65	17.63	6.96	39.13	17.79	19.03	26.08	19.59
glcE	5.62	4.54	13.18	10.65	7.88	21.96	5.82	25.44	14.68	11.48	21.47	19.02
glcF	7.05	12.36	13.05	20.81	22.44	26.13	5.77	31.99	17.05	18.02	21.96	20.35
glcG	0	13.02	18.03	17.77	8.83	13.16	4.3	22.99	9.5	32.7	13.68	19
gldA	1.33	0	0	3.35	2.98	4.37	0.69	3.44	1.54	0	4.51	2.25
glf	0	5.37	2.27	5.59	7.45	19.67	6.18	28.87	32.36	18.99	42.84	25.82
glgA	0	3.17	2.51	1.65	4.96	4.03	3.54	10.42	5.11	8.01	8.32	6.19
glgB	0	0.99	2.1	4.14	2.76	4.04	1.26	4.62	7.45	5.64	6.24	4.11
glgC	1.1	0.89	2.82	2.78	3.09	5.44	2.27	8.84	5.1	4.5	8.41	6.03
glgP	3.79	2.19	3.25	4.13	23.23	21.01	10.88	37.27	11.3	16.09	27.18	15.23
glgS	227.54	518.65	615.13	490.38	1032.8	1482.81	562.09	1628.37	1219.91	1510.27	1431.02	1208.33
glgX	0.68	4.99	2.35	2.89	10.81	11.3	3.18	16.57	5.55	7.71	8.15	8.92
glk	3.12	6.31	7.98	6.56	13.1	14.11	7.28	27.81	22.64	19.11	18.54	15.87
glmM	0	1.72	1.81	3.58	6.55	3.49	2.46	9.9	6.76	11.92	7.2	8.05
glmS	0	4.82	0.64	3.78	7.97	7.98	2.3	11.42	14.23	15.24	12.02	13.15
glmU	1.03	0.83	2.64	1.74	5.79	3.4	2.66	7.49	5.98	9.48	18.39	13.47
glmY	1272.09	2324.11	3520.83	3180.29	10418.9	11968.3	5670.71	16489.1	11864.5	14806.9	10138	8325.6
glmZ	22781.5	23499.7	42319.6	51526.4	26327.2	34514.8	12836.9	39077.1	26861.9	28600.4	27411.9	20462.2
glnA	15.97	21	20.48	27.8	5.05	7.4	3.87	13.99	8.1	9.19	10.17	7.15
glnB	37.94	24.34	0	49.39	69.29	49.02	40.88	86.01	102.97	83.74	89.51	91.93
glnD	0	1.6	0	5.42	1.11	2.03	0.51	3.08	2	3.53	3.35	2.69
glnE	0	1.12	0.4	1.17	1.04	1.14	0.24	1.2	1.87	3.31	1.57	0.58
glnG	1	0.81	0	0	0.56	1.64	0.52	1.04	2.31	1.02	2.54	2.52
glnH	15.12	29.65	51.37	45.25	104.76	102.81	39.89	155.99	90.43	99.03	137.38	135.32
glnK	0	6.08	6.26	0	0	0	0	0	0	0	0	0
glnL	0	3.42	0	0	0.79	2.32	0.36	1.82	0.82	2.88	2.39	1.79
glnP	0	8.23	8.64	8.53	18.42	16.72	6.65	39.18	25.22	31.13	54.02	37.08
glnQ	0	3.64	9.57	11.33	17.59	24.05	11.15	34.74	23.61	36.75	28.68	29.82
glnS	1.65	2.68	2.12	4.89	6.05	2.73	1.71	14.62	8.15	10.15	10.54	8.35
glnU	0	0	0	0	0	0	0	0	0	0	0	0
glnV	0	0	0	0	0	0	0	0	0	0	0	0
glnW	0	0	0	0	0	0	0	0	0	0	0	0
glnX	0	0	0	0	0	0	0	0	0	0	0	0
gloA	0	0	4.45	8.77	0	0	0	5.34	6.25	5.38	9	9.37
gloB	0	1.72	0	1.78	3.56	5.24	2.76	9.84	4.95	2.17	14.43	9.06
glpA	0.85	2.74	0.73	4.3	4.29	8.38	2.62	14.1	11.79	10.4	20.16	12.84
glpB	1.14	4.6	2.91	4.79	5.11	6.55	2.35	15.32	9.89	9.29	19.3	9.59
glpC	1.21	4.91	0	3.07	6.13	8.99	1.57	11.01	9.15	6.2	11.34	7.69
glpD	8.33	17.23	17.43	21.11	20.84	25.95	10.04	44.97	49.38	45.46	73.95	71.37
glpE	0	6.56	6.74	13.29	8.76	6.6	0	2.01	4.84	0	0	7.39
glpF	1.84	13.38	9.39	12.36	15.42	37.79	6.21	36.99	17.11	31.9	43.71	28.15
glpG	1.88	0	0	0	1.05	6.18	0	1.45	1.09	1.92	4.79	0.8
glpK	2.77	1.5	8.69	4.68	24.43	25.89	12.16	55.67	27.31	34.96	58.87	42.8
glpQ	4.1	3.32	10.5	11.52	121.93	131.67	57.34	272.81	125.4	149.45	186.94	146.35
glpR	0	0	0	0	1.19	3.49	0.55	1.09	0	2.17	3.61	2.72
glpT	0	0	0.89	2.64	11.71	15.44	6.72	28.9	24.75	17.03	26.53	29.41
glpX	0	2.39	5.03	2.48	14.88	14.57	6.5	22.13	13.71	15.07	18.79	8.75
glrK	0.98	0	0	2.49	2.21	0	0.25	1.02	0.57	1.01	1.67	0.83
glrR	0	0	0.91	0	0.6	0.88	0	1.1	0	1.09	1.81	0.45
glsA	1.63	1.32	0	0	0.91	1.34	0	0.42	0	0	1.38	0
glsB	0	1.33	0	4.14	0.92	0	0.43	1.69	0	1.67	2.79	2.09
gltA	16.67	39.57	69.35	79.69	101.18	105.3	44.81	238.69	93.49	104.55	157.7	106.95
gltB	0	1.16	0.25	1.46	1.3	2.13	0.81	3.07	4.16	3.53	3.66	4.45
gltD	0	2.41	0	0	1.11	3.27	1.02	7.97	4.6	2.03	2.53	5.43
gltF	0	1.69	0	0	1.17	1.72	1.09	0.54	7.3	0	5.33	1.78
gltI	5.04	14.95	28.65	31.09	49.86	64.97	29.65	106.75	63.48	63.49	65.65	72.77
gltJ	0	0	1.85	0	4.87	7.17	4.54	2.24	3.81	13.34	14.81	10.24
gltK	0	0	0	2.07	4.13	14.19	1.93	6.34	8.63	7.55	4.19	2.11
gltL	0	1.81	1.9	5.64	17.49	23.92	9.34	29.37	16.96	20.56	28.52	20.09
gltP	1.08	1.75	0	3.65	1.82	0	0.28	1.97	1.88	0	1.84	0
gltS	2.39	0	3.06	2.02	3.36	7.88	0.62	3.72	2.78	1.22	3.05	3.03
gltT	0	0	0	0	0	0	0	0	0	0	0	0
gltU	0	0	0	0	0	0	0	0	0	0	0	0
gltV	0	0	0	0	0	0	0	0	0	0	0	0
gltW	0	0	0	0	0	0	0	0	0	0	0	0
gltX	0.99	1.61	5.95	2.51	3.91	7.37	2.56	6.19	6.91	8.13	9.28	10.47
gluQ	0	0	0	1.38	0.92	2.7	0.43	5.51	5.72	3.35	4.18	2.78
glvC	0	2.77	0	2.17	0.48	0.7	0.44	0.22	1.49	0	2.9	0.36
glvG	0	0	1.64	3.24	0	0	0.5	3.48	1.12	5.9	0	3.28
glxK	1.27	1.03	0	1.07	0	0	0.33	0.33	0.74	1.3	3.24	0
glxR	0	1.42	0	0	0.98	0	0	0.45	0	0	0	0
glyA	6.85	9.24	7.81	13.49	24.39	28.23	13.29	38.51	41.09	33.87	39.79	44.85
glyQ	0	2.71	1.43	5.63	2.81	4.13	0.43	4.32	0.97	5.13	4.26	2.13
glyS	1.3	2.1	2.23	5.5	5.5	10.19	2.85	12.35	7.15	9.98	8.84	10.65
glyT	0	0	0	0	0	0	0	0	0	0	0	0
glyU	0	0	0	0	0	0	0	0	0	0	0	0
glyV	0	0	0	0	0	0	0	0	0	0	0	0
glyW	0	0	0	0	0	0	0	0	0	0	0	0
glyX	0	0	0	0	0	0	0	0	0	0	0	0
glyY	0	0	0	0	0	0	0	0	0	0	0	0
gmd	0	3.16	0	1.1	0	2.14	0.34	0.67	0	0	1.11	1.65
gmhA	3.06	4.94	7.77	10.21	18.66	5.01	4.81	27.35	19.64	21.79	15.57	15.8
gmhB	3.09	2.49	5.22	18.01	11.96	7.58	3.23	18.89	12.59	9.41	13.07	11.94
gmk	5.51	11.11	18.66	20.7	22.94	13.54	15.1	30.29	33.69	39.22	60.69	56.68
gmr	0	2.2	0.58	4.6	1.92	1.68	2.28	3.01	4.33	4.87	5.78	4
gnd	4	4.86	8.56	10.13	14.63	11.54	8.27	36.61	26.1	17.39	27.2	28.68
gnsA	0	0	74.16	72.84	0	0	0	0	0	0	0	0
gnsB	0	0	0	0	0	0	0	21.08	131.9	0	249.38	115.59
gntK	0	0	0	0	5.81	0	0.92	1.78	8.19	7.12	8.91	6.06
gntP	1.05	5.12	0	2.67	8.3	9.56	3	8.75	6.12	7.55	17.02	12.45
gntR	3.01	9.72	11.53	5.06	5.05	17.31	7.4	22.92	30.54	27.62	22.96	31.83
gntT	0	1.75	0.92	1.82	2.43	3.56	0.56	3.08	1.88	3.31	2.75	1.82
gntU	0	3.42	0	1.78	0	0	0.27	1.92	0.61	3.24	0.9	3.12
gntX	0	0	0	0	4.05	0	2.53	1.87	2.83	2.47	4.12	8.3
gor	1.05	1.69	1.79	4.41	3.53	1.72	1.89	1.9	5.46	3.21	5.33	3.09
gph	0	0	1.8	1.77	3.54	3.47	1.1	4.35	1.23	2.16	8.97	2.7
gpmA	12.82	20.71	38.13	62.7	44.1	49.12	17.79	81.32	55.93	63.16	121.45	88.34
gpmM	0	2.91	0	2.28	1.52	7.41	2.79	4.21	9.91	14.72	9.94	10.61
gpp	1.88	3.05	3.22	3.18	2.12	2.33	1.21	3.18	6.54	2.89	7.99	3.17
gpr	8.55	6.91	10.94	11.99	26.35	29.3	12.91	50.47	21.5	32	42.33	36.17
gpsA	0	2.36	4.98	1.23	2.45	2.4	1.13	3.02	0.85	1.49	7.44	4.95
gpt	0	3.52	3.66	7.23	2.4	0	0	4.41	12.77	4.42	3.69	3.8
grcA	327.12	449.04	603.72	868.42	1097.7	1186.63	510.48	1871.38	656.69	832.93	928.49	841.05
greA	0	0	3.45	0	4.51	10.04	2.16	16.61	9.6	20.79	20.83	21.39
greB	0	3.31	0	6.8	0	0	1.08	3.12	4.8	4.16	10.42	10.7
groL	40.17	53.52	85.26	80.61	159.76	139.4	69.96	271.09	130.51	143.02	186.37	168.74
groS	20.88	16.71	8.51	33.56	55.16	75.4	28.6	123.81	43.47	52.05	35.12	67.25
grpE	14.76	52.4	59.93	105.92	422.29	437.5	197.64	922.84	536.82	660.29	762.93	735.54
grxA	88.72	248.22	404.03	292.68	91.83	58.91	66.3	132.98	17.8	73.18	49.66	14.07
grxB	15.68	27.43	31.01	28.4	45.03	62.12	21.82	87.01	36.53	47.88	53.17	43.64
grxC	0	0	0	0	8.17	12.62	13.4	3.74	0	0	13.32	22.82
grxD	43.16	92.3	214.12	193.47	228.5	197.67	85.02	319.89	224.66	281.69	218.22	292.61
gshA	1.78	4.33	3.05	1.51	5.02	2.2	2.3	10.19	7.75	9.12	9.09	11.64
gshB	0	3.86	5.42	5.35	0	11.77	2.47	8.21	8.31	4.87	4.05	6.07
gsiA	0	1.76	1.24	4.3	1.23	1.2	1.68	2.46	3.36	7.43	3.7	0.92
gsiB	0	3.66	0	3.81	1.02	2.23	0.47	3.99	1.57	0.92	3.07	0.76
gsiC	0	2.67	0	2.78	1.85	0	0.43	2.14	0.96	3.38	1.4	0.7
gsiD	0	1.35	0	5.63	0	1.38	1.3	1.3	0	0	0	0
gsk	1.09	0.88	0	4.6	3.68	3.59	1.69	3.96	3.8	3.35	5.56	4.14
gspA	5.71	2.31	0.81	3.21	0	0.78	0	0.74	0.55	1.95	0.81	1.2
gspB	0	4.08	0	0	0	0	1.34	1.27	0	0	0	0
gspC	3.85	1.56	0	3.23	0	1.58	0.5	1.98	2.24	0	0	0.82
gspD	1.39	1.68	0	2.34	0.78	1.14	0.36	1.62	2.81	2.13	1.77	1.75
gspE	1.89	0	0	0.8	2.12	0.78	0.49	1.71	1.09	0	1.6	0.79
gspF	1.21	2.93	0	3.05	0	0.99	0.94	0.63	0.7	0	4.1	0
gspG	0	0	0	0	0	0	2.5	1.19	0	0	0	2.06
gspH	0	0	0	0	2.04	3.02	0	0.94	0	0	0	0
gspI	0	0	0	0	0	0	0	0	0	0	0	0
gspJ	0	0	0	7.5	0	2.45	0	2.29	1.75	0	0	3.86
gspK	0	1.23	1.3	1.28	0.85	0	1.19	0.79	0	1.56	2.59	0.65
gspL	0	3.03	1.06	1.05	0.7	1.03	1.93	6.14	0.72	2.55	5.29	4.74
gspM	0	0	0	3.58	0	0	1.14	4.36	2.53	0	3.65	3.76
gspO	2.46	0	0	0	4.1	4.03	0.64	3.15	0	0	2.08	4.2
gss	1.46	1.78	2.5	3.71	4.53	4.82	0.94	10.46	2.12	8.98	5.59	7.38
gstA	0	18.52	12.14	11.98	11.14	18.8	9	33.73	25.08	17.51	17.02	20.94
gstB	2.74	4.42	6.95	9.14	3.04	2.24	1.43	4.9	9.56	2.78	4.64	7.04
gtrA	0	0	10.97	5.41	21.45	16.07	5.31	24.62	19.46	13.31	16.74	17.65
gtrB	3.31	0	0	5.56	5.55	16.32	3.86	11.96	20.18	6.75	11.23	16.14
gtrS	0	0	0	0.9	2.99	3.51	1.93	6.36	7.41	7.63	9.96	7.19
guaA	0.88	2.13	2.25	3.71	3.46	1.45	1.13	4.56	3.56	2.7	5.97	4.44
guaB	0.95	0.77	1.63	3.22	1.61	1.57	1.23	2.97	1.66	0	5.67	3.62
guaC	0	2.3	1.21	1.19	6.37	8.18	3.31	15.79	23.07	15.95	21.69	24.03
guaD	2.15	2.61	0.92	2.72	1.82	0.89	0.56	1.12	3.12	2.2	0.91	0.91
gudD	1.06	1.71	0	0.89	0	0.87	0.55	0.55	0	1.08	0.9	0.45
gudP	2.09	1.69	0.89	1.77	1.18	3.45	0.54	1.9	0.61	1.07	0	1.32
gudX	0	0	0.9	1.78	1.19	0	0.55	0.27	1.84	0	0.9	0
gyrA	0.5	2.44	2.58	3.82	1.98	4.14	2.84	8.37	6.4	6.17	5.12	6.11
gyrB	2.75	5.34	5.18	10.23	8.37	9.53	3.54	12.61	15.92	16.33	21.5	15.23
hcaB	0	1.56	0	0	0	1.59	0	1.5	0	1.97	1.64	2.47
hcaC	0	6.83	0	0	0	0	0	2.09	0	0	0	3.86
hcaD	1.2	0	0	2.02	0	0.99	0.62	1.24	0	4.9	3.06	1.01
hcaE	0	2.52	0	1.75	0	1.71	0.54	1.08	0.6	0	0.88	1.31
hcaF	0	0	0	2.99	3.97	5.88	0.95	5.49	0	7.31	0	1.56
hcaR	1.72	2.79	14.68	15.93	18.32	22.67	4.92	40.91	14.02	31.66	40.96	16.1
hcaT	1.28	0	4.36	3.23	0.72	3.16	0.66	2.98	0	5.22	3.26	0
hchA	1.82	1.47	0	1.53	1.02	4.5	0.95	2.82	1.06	0	1.55	3.1
hcp	0	2.02	0.71	2.11	0	0	0.22	0.22	0	0	2.13	0.7
hcr	0	0	0	0	0.87	1.28	0.4	0.8	0.9	0	0	0.66
hda	0	1.89	0	1.96	6.53	3.85	2.44	3.61	9.55	11.94	7.95	13.02
hdeA	0	0	0	0	0	6.36	2.13	3.87	0	7.9	6.63	0
hdeB	0	0	0	0	4.38	0	0	0	4.84	8.2	20.69	0
hdeD	0	5.02	0	2.59	1.72	0	0.81	2.38	1.81	0	0	0
hdfR	1.86	6	3.16	9.35	0	4.58	0.96	4.78	7.55	5.68	7.88	3.16
hdhA	0	8.41	1.77	3.49	5.81	1.71	4.33	18.75	10.9	4.25	8.83	12.42
helD	0	2.12	1.12	1.66	0.37	2.7	1.18	3.41	4.93	6.71	6.13	3.3
hemA	1.14	1.84	0.97	3.84	3.84	12.2	2.94	8.86	7.93	9.32	9.68	12.5
hemB	0	3.74	6.57	5.19	2.59	1.27	2.8	3.98	5.37	4.72	7.86	4.57
hemC	4.83	3.9	6.86	2.71	9.91	10.58	2.92	10.39	9.34	9.85	15.02	12.96
hemD	0	0	0	0	1.22	1.79	1.7	4.49	10.16	6.67	1.85	6.51
hemE	2.77	2.24	2.37	3.5	2.33	2.28	0.36	2.51	3.22	1.42	3.53	2.93
hemF	1.7	0	0	1.43	0.95	1.4	0.44	4.39	0.99	1.74	5.78	1.44
hemG	0	2.69	2.82	0	1.84	5.46	0.87	5.95	11.68	0	5.65	7.19
hemH	0	1.27	1.33	7.9	1.75	0	0.81	2.83	3.64	3.2	7.98	1.99
hemL	1.11	0.9	4.76	2.82	5.64	8.26	1.73	10.12	6.47	10.26	12.31	9.88
hemN	0	0.83	1.76	3.47	4.05	6.78	1.33	6.67	4.17	3.15	3.49	6.94
hemX	0	3.96	1.05	4.13	2.75	2.02	0.63	5.39	4.26	5.01	8.32	7.24
hemY	1.21	1.95	1.03	3.05	4.06	7.95	1.87	7.82	4.9	2.47	5.12	6.62
hflC	1.49	1.2	1.27	10.01	26.65	9.78	10.4	39.19	27.61	30.35	31.55	38.4
hflD	0	0	2.24	2.21	0	2.17	0	1.36	6.17	0	6.73	2.27
hflK	3.41	1.84	3.88	6.71	15.96	11.23	5.29	19.74	19.11	12.78	18.34	18.7
hflX	1.11	5.41	5.72	4.7	26.93	33.05	10.95	46.83	37.5	29.63	43.56	38.57
hfq	27.85	22.3	60.85	97.44	133.29	97.08	75.79	319.01	176.13	148.45	156.24	203.01
hha	51.7	0	40.57	159.84	309.6	305.57	166.47	619	654.7	885.43	780.66	918.56
hicA	0	0	0	63.02	0	0	0	0	0	0	0	0
hicB	0	4.13	8.57	4.23	14	12.51	2.72	21.89	15.03	31.09	21.67	20.25
higA	5.13	4.13	4.29	4.23	11.2	0	4.08	19.31	3.01	15.55	4.33	22.5
higB	0	0	0	7.19	9.47	0	2.41	8.69	5.26	17.78	0	0
hinT	0	0	5.57	0	14.53	10.88	3.6	18.34	15.83	6.76	11.34	2.99
hipA	0	0.87	0	3.62	0.6	0	0.83	3.34	3.11	2.2	4.56	1.81
hipB	13.41	10.72	10.82	10.66	13.96	21.41	0	15.97	24.12	13.3	22.52	12.63
hisA	0	1.77	0	3.68	1.22	0	1.14	0	3.83	2.24	0	0.94
hisB	0	1.12	1.18	2.33	2.32	2.27	1.79	2.5	1.6	2.82	0	1.75
hisC	0	0	1.17	1.16	0.77	1.13	1.07	2.14	0.8	4.22	1.17	2.33
hisD	2.18	0	0.93	1.84	2.45	2.7	0.56	2.83	5.06	3.35	1.85	6.44
hisF	0	6.63	0	1.72	1.14	0	0	1.06	2.39	2.09	0	0.87
hisG	3.4	4.13	1.45	5.72	1.9	2.8	1.77	6.15	5.93	10.42	10.11	12.28
hisH	0	2.4	0	2.48	1.65	0	0	2.28	1.73	0	2.52	5.11
hisI	2.83	0	2.4	4.73	6.28	0	1.48	10.13	1.65	8.63	11.99	10.93
hisJ	12.19	16.41	27.63	35.78	43.08	23.35	14.78	77.36	69.67	47.62	63.76	71.78
hisL	0	0	0	0	0	0	0	0	0	0	0	0
hisM	0	0	0	0	6.35	7.48	4.15	14.05	13.26	11.61	19.33	8.76
hisP	0	3.33	3.51	1.73	10.35	18.62	9.11	22.81	20.38	16.81	15.74	22.83
hisQ	0	0	2.05	2.02	5.37	7.92	3.14	11.14	14.05	2.46	12.28	8.25
hisR	0	0	0	0	0	0	0	0	0	0	0	0
hisS	4.48	1.81	4.79	3.78	6.93	3.69	3.77	15.11	13.65	6.87	13.33	17.5
hiuH	0	0	21.7	0	2.83	4.22	1.38	3.91	3.05	5.25	4.39	11.4
hldD	1.63	2.63	6.94	0	6.38	6.69	1.27	15.55	7.56	6.65	12.44	8.29
hldE	0.98	3.17	0.84	1.65	1.1	0.81	0.51	2.8	4.54	0	3.33	1.24
hlyE	1.67	1.35	0	2.82	0.94	0	0.87	0.86	0	5.13	2.84	2.84
hmp	9.71	14.73	31.1	28.64	29.98	29.98	10.36	59.75	16.9	24.81	24.74	22.56
hns	161.08	233.94	416.66	432.24	827.82	971.4	357	1747.29	938	1248.6	1430.67	1466
hofB	0	0	1.74	1.72	1.72	3.35	1.31	2.38	2.95	2.08	2.59	3.43
hofC	0	0	2.05	1.01	0.67	0	0	1.24	2.09	2.45	1.02	1.52
hofM	0	1.65	0	0	0	1.68	0	1.05	0	0	0	0
hofN	0	5.47	0	0	0	0	0	0	0	0	0	0
hofO	0	0	0	0	0	3.8	0	0	0	0	0	0
hofP	0	8.68	0	0	0	0	0	0	3.17	5.45	4.56	0
hofQ	0	0.94	2.97	0	0	0	0	0.9	0.67	1.18	2.95	0.49
hokA	0	0	0	0	0	0	0	0	0	0	0	0
hokB	0	0	0	0	0	0	0	0	0	0	0	0
hokC	0	0	0	0	0	0	0	0	0	0	0	0
hokD	0	850.99	724.52	701.82	647.1	1095.59	514.45	827.5	1042.07	447.62	416.17	625.41
hokE	0	0	0	0	0	0	0	0	0	0	0	0
holA	2.88	2.33	2.46	2.42	2.42	2.37	1.49	4.84	2.51	1.47	3.67	5.48
holB	1.49	0	0	2.5	1.67	3.67	0.77	1.92	3.45	1.52	2.52	3.78
holC	0	0	0	0	2.53	11.27	4.88	16.27	10.8	14	11.7	0
holD	0	0	0	0	0	0	0	0	0	0	0	6.84
holE	0	16.9	0	16.48	0	16.72	0	4.88	12.92	0	17.73	0
hpf	10.99	8.79	62.58	52.85	57.87	52.83	18.11	103.36	85.07	65.65	55.41	50.77
hpt	0	2.76	0	2.85	0	5.59	2.69	5.22	9.98	3.47	11.58	8.85
hrpA	1.32	3.48	2.27	5.04	3.55	4.36	1.36	4.48	4.97	6.43	7.58	6.36
hrpB	0	0.88	0	0.92	1.85	1.35	0.56	1.85	1.27	1.68	1.39	1.15
hscA	1.47	1.19	2.52	1.86	7.45	6.06	3.03	12.81	2.98	3.76	11.25	7.42
hscB	0	0	0	6.04	4.01	0	1.91	9.22	14.84	18.42	9.22	7.85
hscC	0	0.67	0	1.39	0	1.36	0	1.07	0	2.53	4.2	0.35
hsdM	0.87	2.82	0	2.21	0.49	2.15	1.35	1.36	3.03	0	2.22	1.1
hsdR	0.74	2.69	1.58	3.75	5.63	3.96	1.8	6.64	4.48	2.64	10.66	6.33
hsdS	2.02	2.45	2.59	2.56	2.27	2.5	0	2.88	1.17	7.23	4.29	2.13
hslJ	20.02	72.46	75.34	90.81	268.02	350.14	133.96	520.49	516.15	541.13	613.23	581.05
hslO	0	1.42	7.46	0	9.8	7.21	5	15.38	13.24	16.1	13.39	6.7
hslR	0	0	0	0	14.9	4.44	4.36	10.96	3.21	0	9.24	2.41
hslU	2.13	5.17	10.93	13.48	52.1	50.91	22.29	87.34	54.99	59.91	86.89	70.55
hslV	0	5.61	0	11.57	13.45	17.06	10.04	36.26	26.39	24.71	32.39	34.54
hspQ	95.73	195.19	235.86	288.79	617.52	497.61	332.73	1108.98	437.81	801.13	717.89	654.73
hsrA	1.97	1.59	1.68	5.81	2.21	4.05	2.54	6.64	9.7	6.04	10.03	7.88
htpG	8.69	12.32	17.38	16.54	61.25	75.3	29.33	137.63	90.69	77.87	112.09	104.18
htpX	116.97	194.72	237.86	331.52	589.73	624.21	217.89	982.6	493.94	600.29	606	553.71
htrE	0	1.23	0.44	1.72	0.86	0	0.65	0.66	0.29	0.52	2.16	0.43
hupA	0	10.09	71.46	10.06	59.35	171.46	73.45	350.01	218.98	263.16	360.38	484.5
hupB	25.24	30.27	61.26	50.29	52.75	161.37	38.47	199.14	249.18	350.88	233.19	295.42
hyaA	0	0	0	1.1	0	0	0	0	0	0	2.22	0
hyaB	0	0	0	0	0.43	0	0.2	0.59	0	0.78	0.65	0.32
hyaC	0	0	0	1.94	0	1.9	0	0	0	2.36	0	0
hyaD	0	2.42	2.53	0	0	0	0	0	0	0	2.54	1.29
hyaE	0	0	0	4.56	3.02	0	1.47	1.39	0	0	0	0
hyaF	1.81	0	1.54	4.55	0	0	0	0	0	1.84	0	0
hybA	1.52	1.23	0	1.28	0	3.75	2.36	0	0	0	0	0
hybB	0	2.98	0	3.11	0	0	0.32	0.95	0	1.26	4.17	0
hybC	0.81	1.3	0	2.72	0	0	0.42	0.84	1.4	1.65	2.05	0.68
hybD	0	3.12	3.26	3.21	2.13	9.48	3.06	4.91	2.26	3.93	19.66	1.68
hybE	3.95	0	0	3.27	6.52	3.22	0	2	4.61	4	6.68	3.42
hybF	0	0	6.15	0	4.01	0	2.01	1.84	4.39	0	0	0
hybG	0	0	13.17	0	0	0	4.65	11.6	0	16.26	0	7.93
hybO	1.31	0	0	3.3	2.2	1.08	0	1.35	0	1.33	2.22	2.21
hycA	0	0	0	0	0	3.52	0	0	0	0	0	0
hycB	0	0	0	0	0	0	0	0.72	0	0	0	0
hycC	0	0	0	1.89	0.42	0.61	0.19	0.58	0	0.76	0	0
hycD	0	0	0	0	0	1.35	0	0	0	0	0	0
hycE	0.8	0.65	0.69	0	0	0	0.41	0.83	0	0.82	0	0
hycF	0	8.14	0	2.8	1.86	0	0	0	1.96	0	2.85	0
hycG	0	1.68	0	0	0	0	0	0	0	0	0	0.89
hycH	0	0	0	0	0	0	0	0	0	0	0	2.31
hycI	4.19	6.75	7.04	3.47	6.9	23.91	5.52	26.47	12.24	12.73	3.54	14.56
hydN	3.51	0	0	0	0	0	0.92	0.89	0	0	2.97	3.03
hyfA	0	0	0	0	0	0	0	0.71	0	0	0	0
hyfB	0.67	2.16	0	1.13	0.38	0.55	0.69	0.52	0.77	1.37	1.14	1.12
hyfC	0	0	0	0	0	0	0.41	0.41	0.93	0	1.36	0
hyfD	0	1.58	0.83	0	0.55	0.8	0.25	0.25	0	0	0	0.41
hyfE	0	0	2.2	2.17	0	0	0.68	0.67	0	0	0	0
hyfF	0	0.71	0.75	0.74	0.99	0	0	0.46	1.02	0	2.23	1.11
hyfG	0.83	1.34	0.71	2.09	0.46	0.68	0.21	1.29	0.96	0.84	1.4	1.04
hyfH	0	2.69	0	5.56	0	0	0	0.85	0	0	0	0
hyfI	0	0	0	0	0	0	0	0.54	0	0	0	1.8
hyfJ	0	0	0	0	0	0	0	0	0	0	4.39	0
hyfR	0	0	0	2.27	1.13	1.66	0.86	0.87	1.94	0.69	2.85	0.84
hyi	0	1.66	0	0	0	0	1.6	1.06	0	0	0	0
hypA	0	0	0	0	0	0	1.9	0	0	0	5.96	0
hypB	0	0	1.51	0	1.98	1.45	0.92	2.28	2.05	0	0	1.5
hypC	0	0	0	0	0	0	0	0	0	0	10.6	5.91
hypD	1.3	0	0	2.19	0	1.07	0.67	2.02	1.51	0	3.32	1.1
hypE	0	0	0	1.24	0	2.43	0.38	1.53	0.86	0	3.76	1.25
hypF	0.59	1.44	1.02	0.5	0.67	0.98	0.15	0.93	0.34	0	1.51	0.75
hypT	0	2.71	0	5.63	1.87	2.75	0.43	4.32	2.92	0	5.69	5.68
hyuA	2.04	0	0	5.15	1.14	0	0	1.58	1.18	4.16	1.73	0.86
iaaA	0	3.78	0	3.94	0	3.85	0	2.82	3.62	0	2.65	2.64
iadA	0	0	1.06	0	2.08	2.03	0.32	2.24	0	0	1.05	2.61
iap	0	5.78	1.22	6.02	7.21	4.7	1.85	6.28	7.47	7.3	9.71	12.1
ibaG	0	0	0	0	0	0	12.9	3.61	18.45	0	0	0
ibpA	114.31	179.63	338.53	325.25	496.12	519.49	217.78	1042.38	529.91	645.29	667.06	725.02
ibpB	127.06	247.63	310.75	270.14	1392.15	1343.89	597.74	3100.6	1016	1595.17	1573.2	1456.01
ibsA	0	0	0	0	0	0	0	0	0	0	0	0
ibsB	0	0	0	0	0	0	0	0	0	0	0	0
ibsC	0	0	0	0	0	0	0	0	0	0	0	0
ibsD	0	0	0	0	0	0	0	0	0	0	0	0
ibsE	0	0	0	0	0	0	0	0	0	0	0	0
icd	16.04	37.08	54.82	82.12	65.01	95.31	36.43	150.9	63.14	94.87	124.58	98.66
icdC	179.83	601.35	534.5	130.39	892.27	1100.95	365.85	952.69	862.68	841.31	758.9	762.8
iceT	0	0	0	1.68	1.12	0	0.51	2.32	0	1.02	1.69	0.42
iclR	11.4	23.02	33.94	30.3	23.34	29.65	12.33	65.08	61.82	46.49	59.63	63.81
idi	0	2.67	0	0	9.15	0	1.73	11.8	5.79	0	11.21	9.99
idnD	2.88	1.16	0	4.85	1.61	2.37	0.37	1.12	2.51	0	1.22	0
idnK	3.18	0	0	2.65	1.76	0	0	3.24	0	0	5.39	0
idnO	4.19	3.38	0	7.02	0	0	0.54	0.54	1.22	4.27	1.78	0.89
idnR	1.5	3.63	2.55	1.26	3.36	3.69	2.33	7.35	4.35	9.17	8.9	4.44
idnT	0	1.74	0	4.54	1.21	3.55	0.56	2.79	0	0	3.66	2.27
ihfA	119.36	159.22	243.8	248.25	458.43	367.49	173.88	808.73	425.35	496.31	560.5	546.84
ihfB	45.12	90.22	91.68	63.24	213.59	271.07	80.7	415.61	282.41	291.9	360.22	449.36
ileS	1.86	3.02	3.2	4.34	3.42	7.69	3.12	10.09	5.94	8.59	10.3	9.58
ileT	0	0	0	0	0	0	0	0	0	0	0	0
ileU	0	0	0	0	0	0	0	0	0	0	0	0
ileV	0	0	0	0	0	0	0	0	0	0	0	0
ileX	0	0	0	0	0	0	0	0	0	0	0	0
ileY	0	0	0	0	0	0	0	0	0	0	0	0
ilvA	1.8	0.73	1.54	3.8	1.01	2.22	1.39	0.93	2.09	0	2.29	1.52
ilvB	1.63	3.95	4.88	5.5	8.71	10.74	4.41	14.18	8.96	6.66	10.37	9.25
ilvC	0	0.77	0.81	6.4	0.53	4.68	0.49	3.94	2.75	1.94	6.44	3.99
ilvD	0	0.59	1.26	1.86	0	0.61	0.38	1.72	1.7	0	1.25	2.47
ilvE	0	0	1.39	2.75	0	0	0.42	1.27	0.95	0	0	2.77
ilvG	1.68	1.36	0.72	3.54	1.89	4.15	0.43	2.18	1.94	3.43	3.56	2.12
ilvH	3.91	0	0	0	4.3	19.14	2.06	13.87	6.85	7.92	16.54	18.64
ilvI	0	0.64	1.36	3.36	1.79	3.28	1.23	5.79	6.45	5.69	6.08	5.02
ilvL	0	0	0	0	0	0	0	0	0	0	0	0
ilvM	0	0	0	0	0	0	0	0	0	0	0	0
ilvN	10.71	59.96	69.77	77.35	11.3	103.04	17.62	85.37	57.35	42.68	81.01	34.56
ilvX	0	0	0	0	0	0	0	0	0	0	0	0
ilvY	0	1.39	0	4.33	4.8	4.23	0.45	3.99	2.99	1.75	8.74	2.19
inaA	0	6.29	6.6	8.69	4.33	2.13	2.03	7.98	1.51	5.29	4.4	3.34
infA	25.85	41.41	162.28	139.86	232.2	305.57	60.53	253.49	479.05	404.77	412.01	288.69
infB	0.99	1.2	3.38	7.09	7.23	4.07	3.17	7.84	6.57	9.09	5.45	6.2
infC	107.66	154.59	193.02	294	275.21	321.81	138.48	576.21	421.95	481.59	572.56	480.18
insA	0	3.27	0	3.29	0	3.3	7.18	0.99	17.62	4.06	3.46	3.85
insA	0	3.27	0	3.24	0	3.25	0	0.97	0	4.06	3.42	3.8
insA	0	3.27	0	3.24	0	3.25	0	0.97	0	4.06	3.42	3.8
insA	0	0	9.93	9.78	19.25	0	6.78	26.43	43.96	0	41.18	22.89
insA	8.17	0	0	6.52	12.83	13.07	6.65	23.49	23.43	12.18	20.59	15.26
insA	8.17	0	0	6.52	12.83	13.07	6.65	23.49	23.43	12.18	20.59	15.26
insA	8.17	0	0	6.52	12.83	13.07	6.65	23.49	23.43	12.18	20.59	15.26
insB1	0	0	0	0	0.02	0	0	3.92	2.35	0	3.19	0
insB1	0	0	0	0	4.12	0	0	0	0	2.67	0	0
insB1	0	0	0	0	4.12	0	0	0	0	2.67	0	0
insB1	1.26	6.07	3.17	4.17	2.78	8.2	3.63	10.79	10.95	7.13	14.87	16.84
insB1	1.26	6.07	3.17	4.17	2.78	8.2	3.63	10.79	10.95	7.13	14.87	16.84
insB1	1.26	6.07	3.17	4.17	2.78	8.2	3.63	10.79	10.95	7.13	14.87	16.84
insB1	3.77	0	3.17	3.13	4.15	3.07	1.98	3.82	11	3.82	3.19	6.52
insC1	1.09	1.74	0	4.44	2.93	4.39	1.74	6.74	8.94	4.37	10.07	6.75
insC1	1.09	1.74	0	4.44	2.93	4.39	1.74	6.74	8.94	4.37	10.07	6.75
insC1	1.09	1.74	0	4.44	2.93	4.39	1.74	6.74	8.94	4.37	10.07	6.75
insC1	1.09	1.74	0	4.44	2.93	4.39	1.74	6.74	8.94	4.37	10.07	6.75
insC1	1.09	1.74	0	4.44	2.93	4.39	1.74	6.74	8.94	4.37	10.07	6.75
insC1	1.09	1.74	0	4.44	2.93	4.39	1.74	6.74	8.94	4.37	10.07	6.75
insD1	1.05	2.05	1.83	3.06	1.93	1.59	1.59	3.27	2.81	2.85	3.39	3.99
insD1	1.05	2.05	1.83	3.06	1.93	1.59	1.59	3.27	2.81	2.85	3.39	3.99
insD1	1.05	2.05	1.83	3.06	1.93	1.59	1.59	3.27	2.81	2.85	3.39	3.99
insD1	1.05	2.05	1.83	3.06	1.93	1.59	1.59	3.27	2.81	2.85	3.39	3.99
insD1	1.05	2.05	1.83	3.06	1.93	1.59	1.59	3.27	2.81	2.85	3.39	3.99
insD1	1.05	2.05	1.83	3.06	1.93	1.59	1.59	3.27	2.81	2.85	3.39	3.99
insD1	5.45	0	4.82	18.1	2.28	10	3.86	23.28	20.56	17.19	29.96	20.96
insE1	0	1.59	0	1.6	0	0	0.54	3.86	2.36	1.99	5.02	2.73
insE1	0	1.59	0	1.6	0	0	0.54	3.86	2.36	1.99	5.02	2.73
insE1	0	1.59	0	1.6	0	0	0.54	3.86	2.36	1.99	5.02	2.73
insE1	0	1.59	0	1.6	0	0	0.54	3.86	2.36	1.99	5.02	2.73
insE1	0	1.59	0	1.6	0	0	0.54	3.86	2.36	1.99	5.02	2.73
insF1	0	0.58	0.3	1.2	0.6	1.47	0.46	1.38	0.41	0.36	3.33	1.06
insF1	0	0.58	0.3	1.2	0.6	1.47	0.46	1.38	0.41	0.36	3.33	1.06
insF1	0	0.58	0.3	1.2	0.6	1.47	0.46	1.38	0.41	0.36	3.33	1.06
insF1	0	0.58	0.3	1.2	0.6	1.47	0.46	1.38	0.41	0.36	3.33	1.06
insF1	0	0.58	0.3	1.2	0.6	1.47	0.46	1.38	0.41	0.36	3.33	1.06
insG	1.07	3.46	2.74	2.7	1.2	0	1.1	2.77	1.24	0	6.35	2.25
insH1	0	0	0	1.29	0.86	1.26	0.79	1.59	1.78	9.46	2.6	1.3
insH1	0	3.1	0	0	0	3.34	0.94	4.78	4.21	3.25	7.12	2.89
insH1	4.23	8.61	10.55	10.28	10.58	14.09	5.46	18.37	20.13	18.75	23.4	22.08
insH1	4.23	8.61	10.55	10.28	10.58	14.09	5.46	18.37	20.13	18.75	23.4	22.08
insH1	4.23	8.61	10.55	10.28	10.58	14.09	5.46	18.37	20.13	18.75	23.4	22.08
insH1	4.23	8.61	10.55	10.28	10.58	14.09	5.46	18.37	20.13	18.75	23.4	22.08
insH1	4.23	8.61	10.55	10.28	10.58	14.09	5.46	18.37	20.13	18.75	23.4	22.08
insH1	4.23	8.61	10.55	10.28	10.58	14.09	5.46	18.37	20.13	18.75	23.4	22.08
insH1	4.23	8.61	10.55	10.28	10.58	14.09	5.46	18.37	20.13	18.75	23.4	22.08
insH1	4.23	8.61	10.55	10.28	10.58	14.09	5.46	18.37	20.13	18.75	23.4	22.08
insH1	4.23	8.61	10.55	10.28	10.58	14.09	5.46	18.37	20.13	18.75	23.4	22.08
insI1	0	0.85	0	1.5	1.42	6.65	1.31	4.78	6.09	7.09	7.12	3.53
insI1	0	3.4	5.39	8.73	2.84	3.33	2.61	8.09	4.89	14.19	4.07	12.67
insI1	0	0	0	70.66	0	0	0	0	110.87	0	75.62	0
insI1	0	0.85	0	1.5	1.42	6.65	1.31	4.78	6.09	7.09	7.12	3.53
insJ	0	2.88	0	0	7.88	11.66	2.81	12.7	8.33	3.62	9.06	20.05
insK	0	1.47	0	1.53	1.02	1.5	0.95	2.82	1.06	1.86	6.19	4.65
insL1	1.31	3.9	3.74	4.43	9.34	15.51	4.76	17.36	13.48	15.67	16.38	12.04
insL1	1.31	3.9	3.74	4.43	9.34	15.51	4.76	17.36	13.48	15.67	16.38	12.04
insL1	1.31	3.9	3.74	4.43	9.34	15.51	4.76	17.36	13.48	15.67	16.38	12.04
insM	0	0	10.82	0	0	10.7	0	0	24.12	0	45.04	0
insN	0	0	0	4.06	0	0	0.63	3.11	2.83	7.42	0	7.26
insO	0	1.15	0	0	1.6	2.35	0.37	1.84	2.48	5.83	0	1.21
insP	4.83	0	0	0	7.93	0	2.56	7.29	11.31	9.76	4.08	4.22
insQ	0	2.05	0	2.13	4.97	1.04	1.31	5.9	6.61	3.88	10.75	5.35
insX	0	0	0	0	0	0	0	0	0	0	0	0
insZ	0	0	0	1.44	0	0	1.33	1.32	0	1.74	0	0
intA	2.31	9.35	6.91	7.79	22.07	16.18	9.26	53.92	26.81	49.6	28.46	33.66
intB	3.39	7.31	1.93	7.62	15.87	19.54	6.72	34.87	17.7	19.64	14.4	16.69
intD	1.25	4.03	8.52	8.41	9.8	9.24	4.19	18.73	10.13	12.74	18	17.91
intE	0	0	0	0	0	0	0	0	0	0	0	0
intF	0	0	0	0	0	0	0	0	0	0	0	0
intG	0	0	0	0	0	0	0	0	0	0	0	0
intK	0	0	0	0	0	0	0	0	0	0	0	0
intQ	0	3.04	0	4.23	0.7	1.03	0.32	3.57	2.18	3.85	2.13	2.12
intR	0	4.7	0.99	3.92	0.65	0.96	1.2	1.51	1.35	1.19	0.99	0.49
intS	1.25	1.01	0	4.23	2.82	4.13	0.97	6.82	2.91	3.85	7.46	2.65
intZ	1.19	2.89	1.02	2.01	0.67	2.95	0.31	2.16	0.69	2.44	1.01	1.51
iraD	0	0	0	0	0	4.63	0	5.7	0	5.75	9.62	2.51
iraM	0	0	0	6.77	4.47	0	0	2.05	4.94	8.36	7.03	7.55
iraP	0	0	0	0	22.25	11.4	19.99	6.78	17.19	28.33	12.01	33.9
iroK	0	0	0	0	0	0	0	0	0	0	0	0
iscA	8.35	13.39	27.48	20.31	66.99	74.06	36.16	172	69.14	66.92	112.53	79.25
iscR	7.89	54.04	43.15	32.74	65.17	51.53	35.31	114.96	80.71	80	130.23	109.53
iscS	10.67	17.26	31.4	29.98	50.6	45.88	20.23	77.43	42.64	52.1	54.38	50.56
iscU	5.86	28.26	14.64	19.25	60.5	57.07	28.11	127.25	48.19	94.53	74.22	64.72
iscX	0	0	0	57.69	18.44	29.66	11.47	50.62	71.76	36.84	31.8	0
ispA	1.7	15.14	8.7	8.58	11.43	16.79	5.3	16.25	25.71	19.11	23.12	23.84
ispB	1.55	2.5	2.64	6.51	3.47	6.37	1.6	14	6.29	22.13	18.4	10.5
ispD	0	0	0	3.86	1.28	0	0.6	2.37	0	0	9.77	1.97
ispE	0	1.47	0	3.06	6.12	0	0	2.35	3.18	0	4.64	3.1
ispF	0	3.27	0	6.74	0	3.32	0	0	0	0	3.44	1.76
ispG	3.92	2.11	4.46	4.4	16.86	19.36	8.11	19.28	11.37	18.69	21.08	18.23
ispH	0	2.57	1.36	2.67	4.45	6.54	3.3	9.86	8.31	11.36	12.15	10.79
ispU	0	3.4	7.15	1.76	11.74	8.64	2.74	15.15	18.35	10.72	30.34	19.72
isrC	0	0	0	0	0	0	0	0	0	0	0	0
istR	0	0	0	0	0	0	0	0	0	0	0	0
ivbL	0	0	0	0	0	0	0	0	0	0	0	0
ivy	8.29	23.37	24.38	27.48	68.37	71.01	30.59	169.86	150.27	167.98	178.85	171.13
jayE	0	0	0	0	0	0	0	0	0	0	0	0
katE	0	0.96	0	2	0.67	0.97	0.46	2.61	1.71	1.81	5.02	1.24
katG	3.07	5.47	2.1	6.23	3.12	5.57	2.21	6.4	6.05	8.8	6.79	7.22
kbaY	0	0	0	1.51	1.01	0	0.47	0	0	0	0	0
kbaZ	0	1.8	0.95	2.82	0	0	0	0.29	0.65	0	0.95	0.47
kbl	1.21	3.9	5.15	8.14	4.06	1.99	3.12	11.57	5.6	3.7	7.17	4.59
kch	1.14	1.85	0.98	3.85	5.13	0	0.3	7.7	1.99	7.01	5.82	5.79
kdgK	0	1.32	1.39	0	2.74	0	0.85	2.53	0.95	0	6.94	0
kdgR	2	4.85	5.11	0	10.06	6.57	6.24	17	9.31	20.4	11.89	7.67
kdgT	1.53	1.23	2.6	2.57	0	1.25	1.19	2.76	4.43	0	2.59	0.65
kdpA	3.29	12.64	11.96	15.28	0.46	0.68	0.64	0.43	0	0	0.7	0.69
kdpB	2.63	6.92	3.94	11.67	0.74	0	0.51	0.86	0.76	0.67	3.35	0.55
kdpC	0	2.51	5.25	10.37	0	0	0	0	1.81	0	0	0
kdpD	3.43	3.97	1.26	7.06	0.83	0.81	0.38	1.53	1.7	0.5	2.92	2.88
kdpE	0	0	0	2.06	1.37	2.01	0.64	0.63	1.43	2.5	0	1.05
kdpF	0	0	0	0	0	0	0	0	0	0	0	0
kdsA	0	4.4	7.73	6.1	11.16	11.93	3.3	15.91	8.44	12.96	18.49	19.28
kdsB	0	0	1.83	3.62	10.84	7.09	2.81	13.88	8.79	15.4	12.82	7.36
kdsC	9.47	0	2.67	7.89	5.24	12.91	2.48	12.88	12.89	16.04	13.37	21.74
kdsD	0	4.91	2.59	3.84	5.96	6.25	3.15	7.07	6.18	3.1	11.61	7.72
kduD	0	5.1	1.79	5.29	1.17	1.73	0	1.62	4.89	0	8.92	3.59
kduI	1.86	0	0	1.57	0	7.66	0.48	1.92	1.08	5.71	6.33	4.76
kefB	0.76	3.67	0	2.55	2.55	3.74	2.14	7.07	3.94	3.86	3.85	3.18
kefC	0.73	0.59	0.63	2.47	1.64	2.41	0.19	1.14	1.69	0	2.48	1.53
kefF	0	0	0	0	0	0	0	2.65	2.03	7.06	0	1.5
kefG	3.26	0	2.75	2.71	1.8	0	0.85	2.49	1.9	0	2.76	2.81
kgtP	14.26	15.08	32.81	26.83	43.76	45.17	17.57	84.2	54.71	66.15	77.33	66.63
kilR	0	0	0	0	0	38.66	0	11.22	0	0	0	0
kptA	0	2.63	0	5.43	3.6	7.99	1.71	4.15	1.9	0	5.52	2.81
kup	0.73	2.35	0	1.23	2.05	1.2	0.19	1.89	1.26	3.72	1.24	2.75
lacA	0	0	0	0	0	0	0	0	0	0	0	0
lacI	0	0	0	0	0	0	0	0	0	0	0	0
lacY	0	0	0	0	0	0	0	0	0	0	0	0
lacZ	0	0	0	0	0	0	0	0	0	0	0	0
lafU	0	0	0	0	0	0	0	0.55	0	2.17	3.61	0.91
lamB	2.11	0.86	2.71	2.68	1.78	5.23	2.18	7.13	4.9	4.32	7.18	5.8
ldcA	1.67	4.04	1.42	5.61	0.93	2.74	1.3	5.6	3.87	8.51	2.83	2.12
ldcC	0	2.03	0.54	4.77	1.77	0.52	0.32	1.3	2.18	1.92	1.6	0.79
ldhA	0	0	0	2.55	12.72	11.21	5.88	22.69	14.06	17	14.14	12.83
ldrA	0	0	0	0	0	0	0	0	0	0	0	0
ldrB	0	0	0	0	0	0	0	0	0	0	0	0
ldrC	0	0	0	0	0	0	0	0	0	0	0	0
ldrD	0	0	0	0	0	0	0	0	0	0	0	0
ldtA	1.63	0	4.16	4.11	3.65	1.34	0.42	7.15	2.84	1.66	8.29	2.76
ldtB	3.31	10.7	19.73	20.86	17.59	17.68	6.01	29.47	37.47	21.95	44.93	30.88
ldtC	0	1.27	1.33	6.59	7.89	3.86	3.65	8.9	5.46	6.39	11.96	12.61
ldtD	0.74	2.38	3.15	1.87	3.32	1.82	1.14	4.21	3.84	5.28	3.76	6.19
ldtE	0	1.2	0	0	0.83	0	0.39	1.15	0.86	1.52	2.52	2.52
lepA	0.76	3.68	2.6	0.64	5.98	2.5	1.95	8.48	11.86	14.74	15.46	8.93
lepB	0	9.98	1.31	6.49	21.6	19.03	7.59	35.07	22.39	22.04	35.35	30.72
leuA	0.88	0.71	2.26	1.49	2.48	0.73	0.68	5.73	5.62	3.61	8.99	2.97
leuB	0	0	0	2.27	0.75	1.11	0.35	2.78	5.46	2.75	6.85	5.69
leuC	0	0	0.86	0.85	0.57	1.66	0.26	2.09	5.25	3.08	2.56	4.66
leuD	2.87	0	0	11.98	0	0	1.5	5.87	10.03	8.75	17.02	11.09
leuE	0	6.45	0	0	10.36	15.29	2.78	15.69	4.66	16.27	18.07	11.41
leuL	0	0	0	0	0	0	0	0	0	0	0	0
leuO	1.6	2.59	4.1	2.7	7.18	10.54	3.32	14.07	3.72	6.54	10.88	8.83
leuP	0	0	0	0	0	0	0	0	0	0	0	0
leuQ	0	0	0	0	0	0	0	0	0	0	0	0
leuS	0.51	2.48	0.88	1.3	4.33	5.49	3.69	7.46	6.52	5.76	7.39	6.44
leuT	0	0	0	0	0	0	0	0	0	0	0	0
leuU	0	0	0	0	0	0	0	0	0	0	0	0
leuV	0	0	0	0	0	0	0	0	0	0	0	0
leuW	0	0	0	0	0	0	0	0	0	0	0	0
leuX	0	0	0	0	0	0	0	0	0	0	0	0
leuZ	0	0	0	0	0	0	0	0	0	0	0	0
lexA	0	22.99	19.29	7.14	20.55	32.68	16.38	39.33	26.57	14.49	31.39	26.9
lfhA	0	0.65	0	0.68	1.8	1.98	0.83	0.42	0.46	0	1.36	0.67
lgoD	0	3.53	0	0	0	0	0.38	0.75	0.84	1.49	1.24	0.62
lgoR	3.34	5.39	12.79	16.82	22.4	19.2	8.65	47.35	26.15	40.85	31.14	35.38
lgoT	1.04	0.84	0	1.75	2.92	3.42	0.54	4.58	2.41	3.19	6.18	3.94
lgt	0	1.42	0	0	5.91	1.45	1.37	4.09	7.16	10.78	2.99	4.49
lhgO	0	0.91	0	0.95	0.63	0.93	0.29	2.63	0.65	2.3	4.79	1.9
lhr	0.55	0	0.71	0.94	0.31	0.69	0.36	0.94	1.28	0.57	1.65	0.81
ligA	1.34	0.54	0.57	1.13	1.51	3.31	0.17	1.92	1.55	2.05	3.98	2.81
ligB	1.63	1.32	0	4.14	0	0.67	0.63	1.27	0.47	0.84	0.69	1.03
ligT	0	2.8	5.87	2.89	3.84	2.84	1.83	6.19	10.15	7.06	11.78	1.5
lipA	6.24	2.52	3.99	5.25	13.98	15.39	8.89	27.4	13.59	14.33	21.19	17.19
lipB	0	0	0	0	5.88	13.02	4.84	16.94	20.04	21.55	26.93	22.68
lit	0	0	0	0	0	0	0	0	0	0	0	0
livF	0	0	1.95	1.92	0	1.88	0	0	0	2.33	3.89	1.96
livG	0	0	0	1.75	0	0	0	1.61	0	0	8.83	1.77
livH	0	0	0	0	0	0	0	0.42	0.95	0	0	0.7
livJ	0	0	1.13	2.24	0	1.09	0.34	1.72	3.08	4.07	7.89	4.49
livK	1.32	2.13	0	1.11	1.48	1.09	1.02	2.05	3.06	2.7	1.12	4.46
livM	0	0.9	0	2.83	1.26	0.92	0.58	2.32	0.65	2.29	0	0.94
lldD	2.43	1.96	1.04	5.11	7.5	6	2.2	9.12	11.27	7.44	11.34	12.82
lldP	3.33	2.02	0.71	3.51	10.31	9.6	5.37	15.57	21.22	21.28	25.45	18.21
lldR	0	0	1.74	8.6	8.01	13.48	5.87	16.89	11.93	25.09	15.66	14.85
lnt	0	1.46	3.09	1.53	7.12	5.96	5.36	12.91	9.95	13.86	11.52	11.03
loiP	21.15	29.04	23.36	56.74	31.85	52.09	19.25	57.65	45.51	60.35	80.73	71.19
lolA	11.32	27.4	47.9	33.08	43.97	39.41	15.53	63.67	57.71	54.68	47.97	55.85
lolB	0	2.22	2.33	0	1.53	4.51	0.72	8.45	1.6	2.8	7	8.27
lolC	1.2	0.97	3.08	3.04	4.05	2.97	3.73	9.35	7.68	6.15	14.3	14.23
lolD	2.34	0	0	1.96	1.31	5.77	0.61	7.22	8.19	2.39	3.98	9.01
lolE	1.15	3.73	0	3.89	2.59	7.59	2.08	9.86	11.36	9.42	17.62	7.78
lomR	0	0	0	0	0	0	0	0	0	5.59	4.68	0
lon	3.95	5.03	2.42	4.3	22.63	21.91	10.47	47.24	25.19	37.02	44.18	38.65
lpd	8.87	23.93	32.89	48.27	44.36	54.44	22.66	90.87	46.31	58.48	76.23	56.52
lplA	1.47	0	0	2.47	0	0	0.76	4.17	2.55	1.5	2.49	2.48
lplT	1.21	1.96	0	1.02	1.36	0	0	0.63	0.7	0	0	0
lpoA	0	0.54	1.7	1.68	4.48	2.18	1.87	2.76	6.13	7.45	8.43	4.45
lpoB	0	2.14	0	2.21	1.47	4.34	2.76	0.68	3.08	5.39	6.73	2.27
lpp	2531.62	3554.52	5036.56	5868.95	9753.77	9298.1	4596.62	14065.6	8720.59	13811.3	10752	12168.9
lptA	0	2.61	2.73	2.69	5.36	7.93	3.39	9.88	11.31	32.82	38.32	13.92
lptB	0	1.81	1.9	3.76	0	1.84	1.17	5.76	1.3	0	3.8	7.65
lptC	6.17	7.47	7.82	18.01	11.96	17.68	7.27	37.78	26.98	34.49	23.52	31.85
lptD	0.56	2.74	2.42	1.43	4.78	7.46	2.04	13.69	10.8	13.88	13.45	12.57
lptE	3.04	2.45	2.57	10.14	3.37	4.98	6.36	24.82	21.26	6.18	10.3	19.6
lptF	1.33	2.15	1.14	2.24	3.74	2.19	0.69	4.48	6.18	5.44	6.79	3.38
lptG	1.36	1.1	2.32	1.14	6.86	10.06	4.22	10.9	14.98	9.71	12.69	10.34
lpxA	4.02	0	5.13	3.37	4.49	11.56	3.66	12.42	10.52	18.45	11.94	16.27
lpxB	1.27	2.05	0	1.07	2.13	1.04	1.31	3.28	3.67	3.88	7.53	2.68
lpxC	177.72	327.6	333.95	411.91	281.64	364.62	136.54	649.11	436.07	379.71	492.03	517.2
lpxD	2.9	5.86	3.71	6.1	15.44	19.08	8.26	23.24	18.51	16.28	24.62	22.71
lpxH	0	5.46	0	1.89	0	0	0	1.16	1.31	2.3	1.91	3.85
lpxK	0	1.23	0	1.28	0.85	2.5	0.79	1.57	1.76	0	0	0
lpxL	3.31	4.01	1.41	6.95	4.63	2.72	1.72	8.97	3.84	6.75	9.83	4.21
lpxM	0	1.25	0	7.81	1.73	6.37	1.2	7.6	3.6	4.74	5.26	7.87
lpxP	4.96	14.71	12.68	27.81	57.4	73.45	33.46	113.59	109.54	109.74	143.22	147.37
lpxT	0	0	0	1.92	0	0	0	0.59	0	0	1.94	0.98
lrhA	4.85	14.36	20.65	42.1	53.35	75.7	28.89	105.52	69.41	79.13	78.15	81.5
lrp	0	3.12	6.52	16.07	14.93	15.8	7.13	50.05	18.1	47.1	39.32	28.53
lspA	7.75	6.24	9.77	16.07	6.4	12.64	5.09	16.68	22.62	19.63	16.38	33.56
lsrA	0.91	1.47	0.77	2.29	0.51	0	0.7	1.18	0.52	0.93	0	0.76
lsrB	0	3.53	0	1.22	0	0	0.75	1.88	0	0	4.94	0.62
lsrC	2.89	0	0	1.22	0	2.38	0.37	0.75	0	0	0	0
lsrD	0	2.44	0	1.27	0	0	0	0.39	0	1.54	0	0
lsrF	0	1.42	0	1.48	0	0	0	0.45	0	0	1.49	0
lsrG	0	0	0	0	0	0	0	2.59	6.37	10.67	0	0
lsrK	0.87	3.52	0.74	4.4	0.49	0.72	1.35	2.94	2.01	2.67	1.48	2.19
lsrR	0	2.56	1.35	2.66	3.55	2.61	1.64	5.32	2.76	6.47	6.72	4.7
ltaE	0	0	1.27	1.26	2.51	1.23	1.16	3.08	6.06	1.52	5.07	5.05
luxS	3.63	5.85	24.48	21.13	44.09	23.74	15.26	66.41	25.45	33.16	27.67	28.27
lysA	0	0.92	0.97	1.91	1.27	0.93	1.17	1.47	1.97	0	0.96	0
lysC	0	0.85	0	0.89	2.36	2.59	0	2.99	3.04	4.29	1.78	3.1
lysP	0	0.77	1.63	4.02	0.54	1.57	0.25	1.48	0	2.92	0	1.2
lysQ	0	0	0	0	0	0	0	0	0	0	0	0
lysR	0	6.55	1.38	0	0.91	1.33	0	1.26	1.88	1.66	4.13	2.06
lysS	0	1.49	0	1.55	4.13	7.56	3.08	10.73	2.13	12.2	7.02	9.28
lysT	0	0	0	0	0	0	0	0	0	0	0	0
lysU	1.83	0.74	5.5	7.75	1.55	5.29	1.66	7.63	4.26	0.94	9.36	6.18
lysV	0	0	0	0	0	0	0	0	0	0	0	0
lysW	0	0	0	0	0	0	0	0	0	0	0	0
lysY	0	0	0	0	0	0	0	0	0	0	0	0
lysZ	0	0	0	0	0	0	0	0	0	0	0	0
lyxK	0.93	0.75	1.59	0	0.52	0.77	0	0.48	1.08	0	1.58	0
maa	3.28	2.65	2.77	5.47	9.08	8.06	4.3	30.94	24.9	36.68	72.29	42.44
macA	0	1.06	1.12	2.21	2.21	0	0.68	3.05	3.04	0	6.68	1.11
macB	0.7	2.81	2.98	6.47	7.05	5.73	3.76	13.03	5.64	6.4	7.09	10.81
maeA	2.43	3.93	2.08	8.2	3.19	3.34	1.67	5.68	3.75	3.31	2.06	6.13
maeB	3.51	6.63	6.52	9.4	20.13	24.62	9.04	37.79	19.32	20.37	26.86	23.58
mak	1.68	1.36	1.43	2.83	1.88	4.15	1.74	3.91	2.93	0	2.85	1.43
malE	2.43	5.89	5.18	4.09	4.09	3	2.51	11.32	7.04	6.2	10.31	7.69
malF	0.9	0.73	0	0.76	1.52	1.48	0.7	2.57	1.04	0.92	4.59	0.38
malG	0	2.79	0	1.45	0	2.83	0.45	2.22	0	0	1.46	0.73
malI	2.89	19.86	14.79	25.53	19.43	24.96	7.11	28.76	28.51	23.6	40.47	33.02
malK	1.31	0	0	2.21	0	2.16	1.36	3.05	0.76	2.68	3.34	0.55
malM	3.31	4.01	2.82	8.34	4.63	6.8	2.57	9.82	4.8	20.26	14.04	7.02
malP	0	1.35	0.48	1.41	0	0.46	0.43	1.3	1.93	3.41	1.89	0.7
malQ	0.64	1.57	1.66	1.64	0.36	1.6	0.5	0.5	1.49	1.32	4.39	1.63
malS	0	3.76	0.57	1.12	0.75	0	0.68	0.86	0	0	1.69	1.95
malT	0.97	1.97	1.67	2.47	9.34	6.42	4.51	13.44	9.01	9.97	9.1	12.45
malX	0	0.7	0.74	4.4	12.72	13.61	4.04	17.39	21.16	20.45	25.85	27.8
malY	0	2	0	1.04	7.63	8.14	3.83	13.76	23.66	21.46	24.14	18.79
malZ	0.75	0	1.93	0.63	0.85	1.86	1.16	1.37	2.61	3.07	0.64	1.9
manA	3.7	11.96	13.68	18.69	22.13	20.28	9.88	33.83	20.01	35.25	36.62	26.54
manX	4.64	2.5	3.96	3.91	8.67	7.64	4.41	12.8	17.08	15.8	13.14	17.06
manY	1.97	1.59	0	0	3.3	9.72	4.61	11.17	6.88	8.04	20.08	8.39
manZ	0	0	3.1	4.59	9.17	10.49	6.63	26.32	12.71	13.02	18.57	17.05
map	1.99	6.44	10.16	13.37	53.37	60.52	26.92	87.67	42.84	79.2	92.94	68.66
marA	0	4.78	9.9	14.64	19.37	24.12	6.34	43	34.93	47.94	55.21	42.05
marB	0	0	0	0	12.9	0	0	0	0	0	0	39.37
marC	0	0	0	8.42	0	6.19	1.97	4.52	0	2.56	2.13	4.31
marR	0	0	0	11.82	7.84	3.88	0	8.41	11.18	9.65	28.24	6.26
matP	35.7	28.73	22.45	51.66	34.26	47.26	15.32	50.64	31.32	40.63	60.36	50.55
mazE	16.46	105.26	144.84	272.41	8.46	52.35	27.89	69.63	79.62	16.26	82.89	118.88
mazF	15.46	37.18	44.63	100.55	8.3	43.68	2.08	24.74	36.5	23.26	39.07	41.68
mazG	0	3.23	1.7	8.4	1.12	6.57	1.56	6.7	6.98	2.04	3.4	5.96
mcaS	0	0	0	0	0	0	0	0	0	0	0	0
mcbA	0	0	0	0	14.83	11.4	4	10.17	0	14.16	12.01	6.78
mcbR	0	0	0	2.11	2.8	0	0	3.87	2.93	7.69	4.27	2.15
mcrA	0	0	0	0	0	0	0	0	0	0	0	0
mcrB	0	4.14	1.75	3.45	2.3	6.74	2.38	10.62	9.49	8.37	17.38	8.63
mcrC	0	1.14	0	2.38	1.59	0	2.56	5.49	6.57	10.11	3.6	7.18
mdaB	3.04	0	2.57	2.53	10.11	12.44	1.59	20.17	15.95	18.54	15.45	16.99
mdfA	2.33	1.89	0	0	0	0.96	0.9	0.3	0.68	2.38	4.95	1.48
mdh	16.15	27.42	42.67	24.45	113.02	114.22	46.06	178.93	103.18	125.29	160.41	162.32
mdlA	0.77	1.25	0	1.95	1.3	0.64	0.99	3.01	2.68	2.37	5.24	5.51
mdlB	0.77	0	1.31	0.65	0.43	2.53	0.2	1	2.67	0	3.26	3.22
mdtA	0	0.93	0	1.94	1.29	0.95	0.59	3.57	4	2.35	1.95	5.34
mdtB	0.42	0.34	0	0.71	0.71	1.38	0.64	2.94	1.69	0.86	3.91	2.8
mdtC	0.42	0.34	0.36	1.44	1.2	1.05	0.65	2.32	1.23	1.74	2.16	1.24
mdtE	0	1.01	0	2.11	0.7	0	0.65	0.65	1.46	0	1.07	1.06
mdtF	0.42	1.36	0.36	0.71	0	1.04	0.32	1.09	1.21	0.86	1.42	0.53
mdtG	1.17	0.95	1	0.99	0	0	0.3	0.61	0.68	0	0	0.99
mdtH	2.38	3.86	3.06	4.02	6.03	2.95	2.77	8.96	11.07	4.87	13.17	9.06
mdtI	0	0	6.61	0	0	0	2.17	7.89	4.74	0	13.52	0
mdtJ	0	5.23	0	0	0	5.27	3.48	16.17	3.83	13.1	5.49	0
mdtK	0	3.33	1.76	2.6	1.73	2.54	1.06	11.74	2.98	4.2	7.86	3.9
mdtL	1.23	2.99	1.05	1.04	0.69	0	0.32	0.32	0	2.52	1.05	1.56
mdtM	1.17	0.94	1	0	0	0.96	0.3	1.21	1.35	1.19	0.99	0.98
mdtN	0	0	0	0	0.81	4.74	0.37	2.98	0	1.47	0	0
mdtO	0	1.59	0	1.66	1.48	0.54	0.34	1.02	0.76	0.67	1.12	0.28
mdtP	0.95	0.77	0	0.81	1.07	0	0	0	0	0	0	0.4
mdtQ	0	0.79	0	0.82	0.55	0.81	0	0	1.13	1	3.32	0
melA	0	2.53	1.78	3.52	1.76	0	0.81	0.81	1.21	1.07	2.66	0.88
melB	0.99	4	0.85	8.34	5	1.63	2.04	6.16	5.16	5.05	3.36	3.33
melR	6.73	4.08	7.16	8.48	10.35	24.88	12.21	38.19	42	49.76	38.53	42.81
menA	0	1.33	0	5.52	0.92	1.35	1.28	0.85	0.95	0	5.57	2.78
menB	0	0	3.08	0	2.02	1.49	0.94	1.4	1.05	0	4.6	3.07
menC	0	1.27	0	1.32	0.88	0	0.41	0.4	1.82	1.6	1.33	1.33
menD	0.82	0	0	1.39	0.93	2.04	0.42	0.64	0.95	0.84	0	1.73
menE	0	1.69	0	2.64	0.59	0.86	0.27	0.54	0	2.13	3.55	0
menF	0	1.78	0.94	1.86	1.24	2.72	0	1.14	1.28	1.12	0.93	1.39
menH	0	0	0	0	0	0	0	0	0	0	0	0
menI	0	0	4.39	0	11.48	4.28	2.79	15.83	12.34	10.62	8.89	13.86
mepA	0	0	0	1.59	3.18	0	0.99	1.96	1.1	1.94	4.84	1.62
mepH	0	1.56	3.28	3.23	4.3	1.58	1	5.95	7.84	5.89	8.17	1.64
mepM	1.07	1.74	5.51	7.25	9.66	8.85	3.33	11.98	14.32	14.27	16.42	13.14
mepS	0	5.09	10.67	18.42	47.19	54.24	23.97	124.75	71.79	73.77	101.61	97.82
metA	0	1.32	0	4.12	0	0	1.7	2.95	2.85	6.67	2.77	2.77
metB	0	3.03	0	0	0	1.03	0.32	0.97	0.73	1.28	1.06	1.06
metC	1.22	0.98	0	5.13	0.68	1	0.63	1.26	3.53	1.24	1.03	2.06
metE	0	0.96	0	3.99	0.33	0	0.3	0.92	0.68	0.6	0.5	0.25
metF	1.72	1.39	0	2.9	0.96	1.42	0	2.22	4.01	3.52	1.46	2.2
metG	0	0	0.57	1.68	1.49	0	0.85	2.59	2.3	2.71	2.25	2.78
metH	0.7	1.42	0.6	3.57	2.18	2.9	1.35	5.59	2.64	4.31	3.58	2.65
metI	0	2.08	2.19	6.47	0	4.23	1.35	3.31	3.01	0	0	1.1
metJ	0	6.97	0	0	4.64	14.02	0	14.9	41.21	34.83	29.3	43.39
metK	0	1.02	1.07	2.12	2.82	2.07	0.98	3.26	2.19	6.43	3.21	2.66
metL	0.55	0	0	1.38	2.15	1.8	0.56	1.99	0.63	1.12	3.71	2.75
metN	0	0	0	1.21	0	2.37	0.37	0.74	0.84	0	2.44	0.61
metQ	0	9.34	0	9.7	4.3	12.66	2.5	14.88	11.2	5.89	11.44	10.65
metR	1.58	2.56	0	2.66	2.66	1.3	0.41	0.82	0.92	4.85	4.03	0
metT	0	0	0	0	0	0	0	0	0	0	0	0
metU	0	0	0	0	0	0	0	0	0	0	0	0
metV	0	0	0	0	0	0	0	0	0	0	0	0
metW	0	0	0	0	0	0	0	0	0	0	0	0
metY	0	0	0	0	0	0	0	0	0	0	0	0
metZ	0	0	0	0	0	0	0	0	0	0	0	0
mfd	1.13	2.74	2.26	1.91	8.29	12.12	4.64	16.98	12.85	13.88	16.32	12.14
mglA	0	0.74	0	3.09	3.09	4.53	1.18	7.85	5.84	3.75	6.22	5.01
mglB	0	10.89	7.66	12.6	21.81	38.18	12.8	39.09	27.82	30.58	31.78	34.24
mglC	0	2.39	0	1.24	4.13	7.28	1.91	6.87	6	1.51	5.01	6.87
mgrB	0	0	0	0	0	0	0	0	0	0	0	0
mgrR	0	0	0	0	0	0	0	0	0	0	0	0
mgsA	4.37	28.12	69.62	61.43	196.52	202.85	85.27	305.35	122.6	190.06	158.77	140.69
mgtA	0.49	3.16	2.09	2.89	3.86	3.63	1.63	6.24	2.83	1	2.49	2.05
mgtL	0	0	0	0	0	0	0	0	0	0	0	0
mhpA	0	0	0	0	0	0	0	0	0	0	0	0
mhpB	0	0	0	0	0	0	0	0	0	0	0	0
mhpC	0	0	0	0	0	0	0	0	0	0	0	0
mhpD	0	0	0	0	0	0	0	0	0	0	0	0
mhpE	0	0	0	0	0	0	0.38	0.76	0	0	3.75	1.25
mhpF	0	0	1.36	0	0.89	1.31	0	0.41	1.85	0	0	2.02
mhpR	0	0	0	0	0	0	0	0	0	0	0	0
mhpT	0	0	0	0	0	0.98	0.61	0.92	0	1.22	1.01	1
miaA	23.85	37.28	62.34	29.42	86.36	77.15	41.22	151.96	108.04	139.59	159.28	128.08
miaB	1.97	3.99	0.84	2.5	3.33	2.44	0.51	6.66	1.72	2.02	5.86	2.91
micA	0	0	0	0	0	0	0	0	0	0	0	0
micC	0	0	0	0	0	0	0	0	0	0	0	0
micF	0	0	0	0	0	0	0	0	0	0	0	0
minC	0	1.92	0	7.94	9.24	3.89	3.09	14	11.04	21.74	18.1	18.24
minD	3.87	1.56	8.23	11.37	11.89	17.49	9.55	35.39	23.62	23.68	31.2	32.93
minE	26.82	42.88	75.74	10.66	146.61	192.68	89.56	261.88	144.74	212.79	191.43	183.18
mioC	0	3.71	3.86	3.81	12.63	7.51	3.66	6.97	13.5	14	19.49	12.08
mipA	0	3.49	1.83	1.81	0	3.55	2.25	6.66	2.51	2.2	14.65	3.68
mlaA	0	3.43	0	1.78	3.56	5.24	1.66	6.01	4.95	6.5	5.41	11.78
mlaB	0	16.71	25.54	33.56	22.07	50.27	20.02	83.38	80.73	93.69	35.12	48.04
mlaC	2.68	15.15	11.36	17.93	10.43	6.59	6.3	25.4	26.55	19.1	31.83	27.58
mlaD	0	2.65	0	0	0	2.69	0.86	3.34	1.92	0	0	2.83
mlaE	2.03	1.64	5.18	3.41	4.53	0	1.06	2.61	1.18	4.14	5.17	4.32
mlaF	0	1.57	1.65	1.63	2.17	4.79	4.04	7.51	2.26	3.97	4.95	6.62
mlc	1.18	6.67	0	3.97	6.62	6.79	2.44	10.69	4.79	4.82	8.01	8.46
mliC	48.18	51.48	85.99	84.75	206.46	148.97	45.54	226.86	213.45	209.22	263.74	285.77
mlrA	0	3.58	0	1.86	2.47	1.82	0	1.14	5.16	2.26	0	4.73
mltA	0	1.08	0	1.13	3.75	1.1	1.38	7.95	3.1	1.37	10.21	6.78
mltB	0	0	0	2.28	0	0	0	0.7	0.79	0	1.15	0
mltC	1.36	1.1	1.16	2.3	2.29	3.36	0.71	1.76	0.79	5.57	4.63	1.15
mltD	1.04	0.84	1.78	5.27	7.61	9.43	4.57	20.26	16.9	21.29	23	17.12
mltF	0	0.72	0.76	2.26	0.5	2.2	0.23	1.16	0.52	0.91	2.27	3.38
mmuM	0	0	0	0	0	0	0	0	0	0	0	0
mmuP	0	0	0	0	0	0	0	0	0	0	0	0
mnaT	3.6	11.61	9.1	11.97	7.95	23.53	4.73	17.38	21.02	25.57	21.33	23.34
mngA	0	1.66	0	3.47	0.77	1.13	0.35	0.36	0.79	0	0	0.86
mngB	0	2.03	0	3.39	1.7	3.31	0.39	3	0.87	1.54	3.41	1.47
mngR	2.25	7.28	3.83	7.55	3.77	12.95	4.11	20.27	14.43	18.37	17.21	25.97
mnmA	1.32	5.35	0	3.34	0.74	5.45	1.71	1.71	3.07	2.7	1.12	2.24
mnmC	0	0.54	0.58	2.27	3.03	1.66	1.56	3.15	3.12	0	1.71	1.98
mnmE	1.04	1.68	0	0.87	0.58	0.85	0	0.81	0	0	2.64	2.62
mnmG	0.72	2.91	0	6.68	3.24	2.37	1.11	2.43	2.5	0	2.44	4.53
mnmH	0	2.17	0	0	0	0	0	2.08	0	0	4.55	0.57
mntH	1.16	3.75	2.97	4.89	0.65	2.86	0.9	6.01	7.39	5.92	7.87	2.94
mntP	0	0	0	2.63	0	5.17	2.48	0.8	1.84	0	2.67	0
mntR	0	3.41	3.55	14.02	4.65	10.35	3.35	6.42	9.9	17.14	3.58	18.4
mntS	0	0	0	0	0	0	0	0	0	0	0	0
moaA	0	1.22	0	5.09	5.09	6.23	2.75	6.26	8.79	10.82	10.28	7.7
moaB	0	0	6.17	0	8.09	14.97	3.85	10.23	23.54	29.74	21.71	11.09
moaC	3.99	3.21	0	0	0	13.01	0	0	13.97	4.04	0	10.37
moaD	0	0	0	0	0	27.17	0	4.01	10.36	33.75	14.35	16.54
moaE	0	0	0	3.69	2.45	10.91	7.07	11.25	7.83	0	7.54	15.55
mobA	3.02	0	0	2.52	3.34	2.47	2.37	2.31	1.76	3.07	2.56	0
mobB	3.51	2.83	0	2.92	1.94	0	0.92	0.89	0	10.68	2.97	0
mocA	0	0	2.59	12.77	15.27	15.04	0.8	20.32	10.71	3.11	18.16	7.9
modA	4.12	0	5.26	5.19	1.15	6.77	0.54	6.37	1.2	8.41	12.24	8.78
modB	2.4	0	0	0	1.34	1.97	1.25	3.08	1.4	2.44	2.03	3.08
modC	1.4	1.13	1.19	1.17	0	2.3	1.08	2.53	2.43	2.85	3.55	1.77
modE	2.01	1.62	0	3.37	2.25	1.65	2.09	2.07	2.34	0	8.53	1.71
modF	0	2.3	0.81	3.21	2.14	5.48	2.45	8.38	10.46	4.86	10.49	15.2
moeA	2.32	1.88	0.99	4.9	0	0.96	0.3	1.2	2.7	1.19	1.97	2.94
moeB	0	0	0	5.4	2.4	3.53	0.56	4.97	5	2.19	3.64	2.75
mog	0	4.83	7.6	7.5	3.32	4.9	2.35	7.65	10.48	0	5.08	11.58
mokA	0	0	0	0	0	0	0	0	0	0	0	0
mokB	0	0	0	311.65	323.49	218.52	95.55	150.98	96.74	403.49	0	85.29
mokC	0	0	48.05	0	15.21	24.22	27.5	34.76	57.7	0	0	15.99
motA	0	0	1.47	1.45	0	0	0	0.45	0	0	0	1.47
motB	1.64	0	0	2.76	0	0	0.85	0	0	0	0	1.39
mpaA	2.23	9	1.89	3.74	4.97	10.98	3.48	14.9	18.16	9.09	20.8	22.83
mpl	0	2.5	2.64	3.47	5.2	7.62	2.92	6.4	5.37	6.31	9.61	6.07
mppA	0.86	2.77	0	3.62	2.89	4.24	1.77	6.9	4.96	5.26	7.28	9.01
mprA	3.48	2.8	2.93	2.89	3.84	8.53	2.74	16.8	14.21	17.65	14.72	12.01
mqo	0.84	2.71	0.72	2.12	0.47	1.38	0.43	1.09	1.94	1.71	0.71	2.11
mqsA	95.58	243.96	290.52	401.95	269.17	346.89	148.06	608.48	626.84	493.28	579.04	636.59
mqsR	427.91	1043.62	1264.04	1507.8	512.06	597.06	292.6	990.15	769.01	904.45	882.47	841.91
mraY	0	2.2	0	1.14	1.52	1.12	0.7	5.62	1.58	4.16	4.61	4.02
mraZ	0	3.52	29.31	14.45	19.17	28.47	14.98	57.32	68.96	79.56	48	72.25
mrcA	0.52	0.42	0	0.88	0.58	1.71	0.67	1.08	1.5	0	0.88	1.96
mrcB	0.52	1.27	2.68	3.53	2.94	3.88	1.21	5.03	3.93	3.21	6.21	4.6
mrdA	1.43	0.58	0	3.62	2.01	0	1.29	2.41	2.89	2.92	4.24	2.7
mrdB	1.31	0	0	0	0	0	0.68	0.68	1.53	0	3.35	0.56
mreB	1.42	0	2.42	3.58	12.73	5.84	5.15	15.79	24.72	18.85	26.52	22.23
mreC	1.33	1.07	0	1.12	2.23	3.28	1.72	2.75	3.85	5.42	9.02	2.81
mreD	0	3.18	0	3.27	4.34	0	1.04	3	2.31	4	3.34	1.71
mrp	1.32	2.13	2.25	4.44	7.4	4.34	1.37	14.68	15.31	13.48	8.96	12.27
mrr	1.67	0	2.84	0	0.93	5.48	1.3	1.72	1.94	3.4	4.25	4.25
msbA	0	3.8	0.67	3.31	2.65	3.87	1.82	7.33	2.72	4	5.99	5.27
mscK	0.77	1.56	0.33	2.94	3.27	3.83	1.39	5.54	5.37	7.12	11.82	5.83
mscL	10.53	16.92	4.39	13	31.57	34.21	4.19	39.57	27.77	37.19	35.56	41.59
mscM	1.56	0.32	0	1.99	1.1	0.65	0.6	2.65	3.17	6.41	4.99	3.28
mscS	5.4	0	3.06	9.07	9.05	1.48	4.67	11.13	4.18	9.18	6.11	3.82
msrA	0	2.15	0	4.45	4.44	2.18	0	4.09	1.55	5.42	6.78	6.85
msrB	10.39	37.6	26.04	68.47	90.72	80.25	13.78	127.69	88.32	120.66	127.27	114
msrC	7.67	3.09	6.46	15.92	12.68	15.66	2.02	29.18	20.17	19.45	22.72	26.59
msyB	0	9.98	0	5.09	0	0	6.64	0	0	6.26	0	0
mtfA	5.95	24.02	25.28	29.94	210.25	210	89.11	490.36	145.18	171.78	190.02	194.84
mtgA	0	1.8	1.89	0	1.24	5.49	1.74	3.44	6.49	2.27	3.78	2.85
mtlA	1.42	3.44	0.61	2.4	3.99	7.01	2.56	7.74	5.75	2.18	9.03	5.06
mtlD	0	6.14	1.08	1.07	3.55	2.08	1.31	6.23	2.2	5.17	7.53	5.89
mtlR	0	2.42	0	0	6.64	12.26	2.35	15.29	6.98	9.13	10.15	16.73
mtn	14.15	13.33	10.01	17.77	45.96	23.21	4.91	35.1	15.09	40.83	30	24.17
mtr	16.13	20.51	22.64	38.86	99.67	112.92	42.29	182.21	82.88	116.6	121.36	129.87
mug	0	3.01	15.71	6.2	2.06	9.14	0.98	5.68	2.18	0	6.32	0
mukB	0.57	2.33	1.23	1.22	2.92	3.08	1.62	5.7	4.82	4.12	8.55	5.41
mukE	2.33	5.65	1.98	5.86	1.3	3.83	0.61	6.58	6.78	4.75	9.89	4.98
mukF	0	0.87	0	5.43	6.03	4.42	0.83	4.74	6.23	1.1	7.3	5.89
murA	0	3.68	0.97	0.96	3.83	2.81	0.88	3.83	7.25	2.32	4.83	2.4
murB	5.78	5.84	4.93	15.81	8.91	14.26	3.37	22.04	13.42	20.65	19.62	19.57
murC	0	1.53	0.81	0.8	1.07	1.56	0.24	1.97	0	2.91	2.41	5.19
murD	1.08	1.75	2.77	3.64	3.64	4.45	1.67	4.48	2.5	5.52	3.67	5.46
murE	0.94	0	1.61	0.79	2.64	3.87	1.94	5.61	3.81	4.8	7.98	3.56
murF	1.04	0.84	0	0.88	2.34	2.57	1.08	4.86	1.81	3.19	9.73	3.95
murG	0	1.12	1.18	5.82	0	0	2.15	2.5	3.21	2.82	4.69	5.84
murI	7.23	5.84	6.15	3.04	7.07	4.46	3.75	17.24	12.6	5.53	9.2	12.29
murJ	0	2.93	1.55	0.76	0.51	2.24	0.23	2.82	2.1	0.93	3.08	2.67
murP	0	0.8	0.84	2.5	2.22	1.62	0.25	1.28	1.72	0	0.84	3.32
murQ	0	1.38	0	1.44	0	1.41	0.89	1.76	0	0	0	0.73
murR	0	0	0	0	1.01	4.46	0.94	1.86	1.05	1.84	1.53	3.07
mutH	0	0	2.04	0	1.34	3.94	0.63	5.54	4.19	0	4.07	6.15
mutL	0	0.6	0.63	0.62	4.15	2.43	0.76	4.21	4.27	5.28	3.76	4.95
mutM	0	1.57	0	1.63	2.17	4.79	0	1.5	1.13	5.95	8.25	8.27
mutS	0.52	1.67	0.44	0	1.46	0.85	0.27	1.61	1.79	1.06	3.51	2.6
mutT	0	0	0	0	0	0	0	1.44	3.39	0	0	2.55
mutY	1.4	1.14	2.4	2.37	0	0	0.36	1.45	2.45	0	8.35	2.97
mzrA	5.95	0	4.95	0	16.14	24.12	9.51	47.45	34.93	41.95	45.17	36.8
nac	1.66	1.34	0	0	0	1.37	0	1.71	1.93	1.7	5.64	2.11
nadA	0	0	0	2.39	0.8	2.34	1.47	1.47	2.47	0	3.62	2.4
nadB	0.85	2.07	0.73	1.44	1.44	3.51	0.66	0.66	0.49	0.87	2.17	0
nadC	0	6.94	1.46	4.33	12.48	8.47	1.34	15.5	10.97	14.01	14.57	16.76
nadD	0	2.14	0	6.64	0	4.34	0.69	1.36	0	0	4.49	0
nadE	3.78	7.64	3.22	4.76	3.17	7.77	3.93	15.59	15.38	11.57	12.83	13.67
nadK	0	1.42	1.49	1.47	1.96	8.65	1.82	4.52	10.19	5.37	11.9	8.93
nadR	3.5	4.71	1	5.9	1.31	4.8	2.11	2.72	6.08	5.96	9.9	2.95
nagA	0	5.12	0	6.4	4.97	5.21	1.96	9.18	3.67	9.06	15.05	11.24
nagB	0	0	0	3.31	0	1.62	0.51	1.02	3.44	0	3.35	3.36
nagC	1.18	0.95	3.02	1.99	6.62	6.79	1.52	10.69	9.57	9.64	10.01	11.45
nagE	0.7	3.94	1.79	0.59	4.31	5.16	1.25	6.15	2.82	4.98	5.91	3.51
nagK	1.67	0	0	0	0.94	1.38	1.3	6.92	4.86	5.13	12.79	7.1
nagZ	0	2.34	0	7.32	4.87	3.58	0.75	4.12	0.84	7.4	6.15	1.84
nanA	0	0	0	4.33	0.96	2.82	0	1.77	1.99	1.75	1.46	2.19
nanC	0	1.84	0	3.82	0	0	0.59	0	0	0	0	0.97
nanE	0	0	0	2.01	0	1.97	0	3.08	1.4	2.44	4.07	2.05
nanK	0	0	0	0	0	0	0.91	0.45	1.02	0	0	2.24
nanM	0	1.07	0	1.11	0.74	1.09	0	0.34	0	0	0	0
nanR	2	9.7	5.11	3.36	6.7	0	3.12	10.3	10.47	8.16	8.49	9.37
nanS	0	2.48	0	1.29	1.71	2.52	0.4	0.79	1.78	0	1.3	0.65
nanT	0.94	0	0	0.79	3.69	3.09	0.97	4.86	0.54	0.96	2.39	2.76
napA	2.13	0.86	0	0.9	0.3	0.44	0	0.56	0.93	0	1.81	0.67
napB	0	0	0	0	0	0	0	0	0	0	0	0
napC	0	4.66	7.34	7.24	14.43	2.37	2.27	6.65	1.68	2.94	9.79	0
napD	0	0	0	0	0	0	0	0	0	0	0	0
napF	0	0	0	3.21	2.13	0	0	0.98	0	0	3.28	0
napG	0	3.83	0	0	1.32	0	0	0	0	0	0	0
napH	0	0	0	0	0	0	0.93	0	0	0	1.52	0.76
narG	0	1.12	0.3	2.05	0.39	1.14	0.18	0.72	0	0	1.17	0.43
narH	0	0.73	0	0.76	0.51	1.49	0.23	1.41	0.52	1.85	1.54	0.38
narI	0	0	0	0	0	4.03	0.64	1.89	1.43	0	2.08	0
narJ	0	0	0	1.93	0	0	0	1.18	0	0	0	0
narK	1.01	2.46	0	0.85	0	0	0	0.26	0.59	0	0.86	0.85
narL	0	0	0	6.51	1.44	2.13	2.03	1.33	0	0	0	0
narP	0	0	0	0	4.36	4.28	1.36	4.69	1.52	5.32	6.65	4.48
narQ	0	1.31	0.69	2.05	0.91	2.66	1.25	2.73	3.28	3.3	4.12	3.74
narU	1.02	3.29	0	0.86	0	0	0.26	1.32	0	1.04	1.73	0
narV	0	1.97	0	2.04	0	0	0	0	0	0	0	1.04
narW	0	0	0	0	0	0	0	0	0	0	2.01	0
narX	0	1.23	0	1.93	0.43	0.63	0.59	1.58	0.44	0.78	3.23	2.56
narY	0	0.73	0	0.76	0	0	0.23	0.47	0	0.92	0	0.38
narZ	0	0.84	0.3	1.75	0	0.86	0.27	0.27	0.4	0.71	1.47	0.14
ndh	1.09	0.88	1.86	1.84	1.84	0.9	0.56	1.98	1.27	1.12	1.85	1.38
ndk	4.83	3.88	16.17	3.99	21.13	15.72	7.67	25.51	25.45	29.29	32.65	48.57
nei	0	1.62	0	5.04	2.23	1.64	0	3.09	0	2.04	0	4.26
nemA	0	2.16	0	2.25	0.75	1.1	0.35	1.04	0.78	2.73	3.4	1.13
nemR	2.91	0	0	0	3.23	7.15	0	2.97	5.09	0	0	1.25
nepI	0	1.96	0	1.02	0.68	1	0	0.31	1.41	0	1.03	0.51
nfi	0	0	0	2.08	1.38	0	2.59	3.19	1.45	0	2.11	1.06
nfrA	0.44	0.71	0	1.12	0.75	0	0.23	0.92	1.02	1.8	0.75	0.55
nfrB	2.39	0.97	1.02	1.01	2.36	3.45	0.77	1.87	1.73	0.61	3.55	3.01
nfsA	2.25	0	0	0	0	0	0.59	1.16	0	2.3	1.91	0.96
nfsB	5.16	2.08	2.19	4.32	10.04	14.81	4.71	25.12	6.01	15.76	19.69	24.3
nfuA	3.09	12.44	18.25	10.29	34.18	47.98	16.15	95.24	32.38	62.71	65.35	71.66
nhaA	4.97	12.07	18.05	15.71	16.05	15.35	9	25.76	29.57	25.4	43.29	34.14
nhaB	0	0	0.77	1.52	1.52	1.49	0.47	2.81	3.14	4.61	6.13	0.76
nhaR	3.38	0	2.88	0	1.89	4.16	0	10.02	9.81	8.61	14.33	11.46
nhoA	0	2.97	0	1.55	2.06	1.51	0.96	3.32	1.07	0	0	1.56
nikA	0	2.14	0	1.49	0.5	0	0.68	0	0.51	0	0	0
nikB	0	0	0	0	0	0	0.42	0.41	0	0	0	0
nikC	0	1.51	0	1.57	1.05	0	0.49	0.48	1.09	0	0	0
nikD	0	0	0	0	1.17	1.72	0.54	0	0	0	0	1.78
nikE	0	0	1.66	1.64	1.09	1.6	0	1.01	1.14	0	1.66	0
nikR	5.47	0	0	0	0	4.44	0	2.74	0	11.04	9.24	0
ninE	0	0	0	0	0	0	0	0	0	0	0	0
nirB	0.52	0.84	0.45	0.44	0.88	1.29	0.27	1.63	0.3	0.53	0	1.31
nirC	0	0	0	1.64	0	1.6	0	1.01	0	0	1.66	0
nirD	0	0	0	0	0	0	0	0	0	0	6.9	3.69
nlpA	1.92	0	0	0	1.07	0	0	1.48	0	0	1.63	0
nlpC	0	6.88	3.59	21.24	46.96	55.77	27.06	87.49	40	108.23	65.09	53.94
nlpD	5.11	15.5	6.55	14	15.06	22.09	6.61	33.09	27.44	26.11	37.99	25.93
nlpE	0	3.72	0	5.79	8.99	7.57	0.6	3.55	6.71	4.7	7.82	7.87
nlpI	144.29	217.78	299.03	363.72	317.94	304.36	125.39	518.4	392.87	404.42	435.24	443.56
nmpC	6.68	12.97	23.95	28.14	79.45	101.18	36.65	176.04	111.67	116.03	112.34	128.84
nnr	0.9	0	0	3.03	0.51	2.22	0.93	1.4	1.56	0	2.29	1.89
nohD	0	0	0	0	0	0	0	0.85	0	3.39	0	0
nohQ	0	5.66	0	0	0	0	0	0	0	0	2.97	0
norR	3.68	2.98	3.15	6.21	5.17	8.34	4.04	6.93	8.53	6.58	7.03	6.58
norV	1.95	3.15	0.83	2.47	2.74	1.61	1.01	5.82	12.43	8.97	9.11	16.01
norW	1.29	0	2.2	1.08	0	3.18	0.33	2.33	8.21	2.63	3.28	2.72
npr	0	10.09	10.21	20.12	46.16	20.17	17.49	42.24	7.55	50.13	31.8	35.45
nrdA	0.58	0.47	0.5	2.47	0.66	0.48	0.45	0.91	2.37	0	2.48	1.22
nrdB	1.29	2.09	1.1	2.17	2.17	3.19	1.67	3.67	2.99	15.82	10.96	5.45
nrdD	1.25	0.51	0	2.12	1.41	0.52	0.48	1.31	0.73	0	4.26	0.53
nrdE	0	1.01	0.54	1.06	1.06	1.55	0.64	0.65	1.09	1.92	2.13	0.79
nrdF	0	0	1.34	2.64	0.88	2.59	0	1.22	3.65	4.81	2.67	2
nrdG	0	0	0	0	2.35	0	0	0	0	4.33	0	0
nrdH	0	0	0	0	0	0	0	0	0	0	14.35	0
nrdI	0	0	0	0	0	0	1.4	0	3.09	5.31	0	0
nrdR	0	3.63	0	3.73	0	11.02	1.19	7.96	7.92	4.56	15.25	5.9
nrfA	0	2.37	0	0.82	0	0	0.25	1.52	0.57	0	0	1.23
nrfB	3.16	2.55	0	2.63	0	0	0	0.8	0	0	0	0
nrfC	2.49	0	0	4.16	0	0	0.65	0	0	0	0	0
nrfD	0	0	1.34	1.33	1.77	0	0.41	0.41	0	1.61	0	0
nrfE	0.83	0	0	1.4	1.4	0	0.21	0	1.44	0	0.71	0.7
nrfF	0	0	0	0	0	0	0	0	3.49	0	0	0
nrfG	0	2.36	2.48	0	0	0	0.77	0.75	0	8.94	0	0
nsrR	14.84	19.89	4.14	12.24	10.81	20.12	2.62	26.1	34.76	14.99	33.43	23.82
nth	0	0	0	0	1.49	2.2	1.4	0.69	3.12	0	0	1.15
nudB	0	0	0	0	2.45	18.18	7.07	10.13	0	13.54	7.54	13.61
nudC	0	3.33	1.75	3.46	1.15	0	0	1.59	3.6	0	1.75	0.88
nudE	3.21	5.17	5.42	13.36	19.52	20.98	10.08	40.85	33.66	22.8	51.6	52.46
nudF	2.72	6.58	0	2.27	1.51	2.23	0	2.09	3.17	0	4.61	2.33
nudG	0	0	0	0	5.81	0	1.42	0	3.13	0	0	4.68
nudI	0	0	4.14	8.16	5.41	0	2.62	1.24	0	0	0	0
nudJ	4.32	6.96	0	3.58	0	0	0	3.27	0	4.37	7.31	3.76
nudK	0	0	2.61	0	3.42	10.1	4.04	17.32	10.79	25.08	23.52	10.62
nudL	0	0	0	0	0	0	0	2.34	3.57	0	2.59	3.95
nuoA	0	7.42	3.86	15.25	22.74	22.54	10.97	40.67	35.09	27.99	46.78	32.2
nuoB	5.07	2.04	4.29	2.12	22.54	33.23	13.21	44.79	23.59	25.78	38.65	23.84
nuoC	2.29	3.7	3.26	1.93	5.15	10.69	2.56	13.88	12.37	7.02	16.85	13.14
nuoE	0	3.06	0	6.31	16.75	6.21	4	23.13	11.1	23.12	28.94	14.81
nuoF	0	1.72	1.81	4.47	2.98	9.6	3.29	10.45	7.99	7.59	10.81	9.39
nuoG	0.96	1.56	2.07	2.86	5.72	3.98	2.73	8.81	7.26	4.94	9.03	7.28
nuoH	0	3.73	2.62	2.59	5.16	10.11	3.19	9.93	8.03	1.57	10.44	6.51
nuoI	0	2.71	0	2.8	3.72	8.25	0.88	4.28	0	6.83	2.85	4.35
nuoJ	0	5.25	2.75	2.71	1.8	5.33	2.56	6.64	3.8	0	5.52	4.21
nuoK	0	7.78	7.95	0	5.15	15.61	0	9.45	11.53	9.7	8.17	8.89
nuoL	0	2.99	1.9	2.5	1.67	3.05	2.1	5.38	5.14	5.29	3.77	3.73
nuoM	0	2.94	1.56	4.61	1.54	1.5	1.88	4.96	3.16	3.72	3.09	4.21
nuoN	2.88	3.11	1.64	0.81	6.48	7.92	4.71	12.97	6.68	8.84	16.32	9.31
nupC	0	2.91	0	3.03	2.69	2.96	0.93	6.22	5.57	4.9	8.15	4.56
nupG	1.14	1.84	2.92	9.61	26.24	14.08	8.83	43.72	14.54	17.47	23.23	20.68
nupX	0	0	0	2.9	0.64	0	0.89	0	0	0	0	0
nusA	0.94	3.04	0	3.96	3.17	5.41	0.73	4.88	6.53	4.8	9.57	7.12
nusB	5.07	4.08	0	8.35	22.14	20.6	12.09	38.16	23.75	25.59	25.69	39.98
nusG	3.34	2.69	8.45	2.78	9.22	2.73	9.62	23.78	19.46	13.55	25.43	23.02
obgE	0	2	2.11	2.08	2.77	1.02	1.28	3.84	2.87	6.31	2.1	4.7
ogrK	0	20.71	0	0	12.9	0	0	0	0	25.3	0	26.24
ogt	0	0	0	3.02	10.02	5.93	0.95	10.15	4.24	14.74	6.15	12.56
ohsC	0	0	0	0	0	0	0	0	0	0	0	0
ompA	22.79	42.62	51.04	65.95	91.83	97.28	42.05	163.94	116.59	104.74	140.3	116.36
ompC	58.41	105.22	120.11	140.9	181.72	184.67	70.43	340.2	144.84	162.75	196.16	190.3
ompF	22.94	30.56	52.98	48.87	491.97	605.28	254.95	1289.36	1256.18	1181.34	1676.44	1878.26
ompG	1.69	1.36	0	2.84	0	0	0	0.44	0	0	0	0
ompL	0	1.93	0	2	1.33	0	0.62	0	1.39	0	2.02	0
ompN	0	1.04	0	0	0.72	0	0	0.33	0.75	5.26	3.28	0
ompR	4.53	3.66	3.85	11.39	3.79	3.72	2.36	17.47	2.64	9.24	13.46	7.74
ompT	0	2.56	1.35	2.66	1.77	3.91	2.46	6.96	3.68	6.47	13.45	7.39
ompW	0	0	0	2.23	0	4.37	1.39	9.55	10.86	8.13	6.78	4.57
ompX	145.3	275.15	278.48	253.55	256.49	272.98	117.34	488.87	371.07	294.78	390.45	423.99
omrA	0	0	0	0	0	0	0	0	0	0	0	0
omrB	0	0	0	0	0	0	0	0	0	0	0	0
opgB	1.16	3.77	3.49	5.41	12.8	14.88	5.54	28.49	24.93	24.42	40.06	30.04
opgC	0	1.01	3.21	2.11	3.52	3.1	0.97	10.4	6.55	7.69	8.52	6.89
opgD	1.66	3.37	1.42	6.33	9.37	11.66	4.29	17.73	11.57	12.77	21.21	15.4
opgE	0	2.83	0.75	0	3.45	1.44	0.68	2.27	2.53	4.47	5.2	4.05
opgG	0.91	4.4	10.07	6.88	6.62	14.18	4.67	16.94	17.32	18.52	26.16	23.26
opgH	0.52	2.1	1.78	1.76	5.28	3.43	2.68	7.32	9.03	9.05	15.03	13.09
oppA	38.05	100.61	136.8	141.45	169.02	195.91	74.83	337.39	165.19	180.83	247.22	217.83
oppB	1.65	0	2.82	5.56	7.41	10.88	2.57	13.24	6.73	13.51	22.47	9.12
oppC	1.68	4.08	2.86	4.24	0	1.38	0.87	1.74	0.98	3.43	1.43	0
oppD	0	0	0	1.24	2.47	1.21	0	1.14	2.56	0	1.25	1.87
oppF	1.49	4.81	3.8	5	0	1.22	0.77	1.92	5.18	0	5.05	1.26
orn	6.67	0	5.63	5.56	9.22	5.46	2.62	13.59	15.57	10.16	5.65	7.19
osmB	232.65	1138.83	1156.23	1358.68	283.8	488.91	219.43	1096.51	1724.57	733.64	997.51	1312.23
osmC	4.83	23.31	48.5	27.9	18.49	23.58	7.67	40.08	36.76	24.41	44.89	35.9
osmE	15.18	48.67	43.84	67.91	65.21	67.4	16.35	87.88	80.59	38.06	83.11	85.12
osmF	0	0	1.42	0	0.93	0	0	1.71	0.96	0	0	1.41
osmY	0	0	0	2.4	1.59	2.35	0.75	1.47	6.69	2.92	0	1.23
otsA	2.96	3.19	1.69	6.66	2.22	1.62	1.02	3.07	1.72	7.06	2.51	2.91
otsB	1.97	0	0	4.97	1.1	0	2.05	2.54	1.15	0	6.69	0.84
oweE	0	0	0	0	0	0	0	0	0	0	0	0
oweS	0	0	0	0	0	0	0	0	0	0	0	0
oxc	0.81	0.66	0	1.37	1.37	0.67	0.42	0.63	0.47	1.66	1.38	1.36
oxyR	6.64	2.69	1.42	0	1.86	8.19	2.58	10.29	10.61	11.87	8.46	7.75
oxyS	0	0	0	0	0	0	0	0	0	0	0	0
paaA	0	2.64	2.79	5.5	1.83	4.03	0.42	5.49	1.9	0	2.77	1.39
paaB	0	0	0	0	5.79	0	12.07	0	0	0	0	0
paaC	0	3.49	0	0	0	1.77	0.56	1.67	0	0	1.83	0.92
paaD	0	0	0	9.55	0	6.26	2.02	2.92	0	7.78	0	1.66
paaE	0	1.11	2.35	0	0.77	0	0	1.42	0	0	3.51	2.33
paaF	0	0	0	0	2.32	0	0.54	1.07	0	0	1.77	0.89
paaG	0	1.62	0	3.37	0	1.65	0	1.04	0	0	1.71	0
paaH	0	0.8	0	1.66	0.55	0	0.76	0.51	0.57	0	1.67	0
paaI	0	4.03	0	0	0	4.07	1.33	1.26	0	0	8.46	0
paaJ	0	11.61	6.13	13.11	26.86	32.5	11.13	45.56	15.26	26.89	28.44	21.21
paaK	1.08	5.25	2.78	1.83	7.91	14.26	5.59	12.91	11.93	12.17	16.55	10.96
paaX	0	2.57	4.07	1.34	1.78	5.23	2.06	7.39	1.85	1.62	14.85	4.04
paaY	0	4.8	2.51	0	23.08	9.74	7	31.13	10.4	30.23	32.75	16.61
paaZ	0.66	1.07	0	3.34	0	0.54	0.17	0.86	0.38	0	1.12	0
pabA	0	2.57	0	0	0	0	0	0	0	0	0	0
pabB	1.04	0.84	0	1.75	0.58	0	1.34	2.16	2.41	2.12	2.65	1.31
pabC	0	3.14	1.65	1.63	1.09	3.19	1.01	3	2.26	0	0	1.65
pagP	0	5.17	2.71	0	0	0	0	1.63	1.87	0	10.86	1.38
pal	7.14	8.63	9.02	14.84	39.4	43.74	19.68	97.93	66.66	90.53	96.68	87.9
panB	0	4.83	0	3.34	8.9	6.54	1.55	9.23	4.63	12.18	10.14	11.02
panC	1.82	0	1.55	4.59	6.12	3	4.73	14.1	18.01	7.44	20.12	13.95
panD	12.07	14.54	10.04	4.95	45.84	48.93	17.7	147.36	145.35	121.57	91.66	122.77
panE	5.02	4.06	5.71	4.22	2.81	6.88	3.47	5.19	4.86	3.42	11.37	11.37
panF	0	0	0	0.81	1.09	0.8	0.5	0.25	2.24	0	0.82	1.63
panM	0	0	0	0	0	0	0	1.48	0	0	0	0
paoA	0	0	0	0	0	0	0	0	0	0	0	0
paoB	0	0	0	0	0	0	0	0	0	0	0	0
paoC	0	0	0	0	0	0	0	0	0	0	0	0
paoD	0	0	0	0	0	0	0	0	0	0	0	0
parC	0.59	1.44	1.01	3	2.67	1.46	1.37	3.08	2.74	1.82	4.52	1.49
parE	0.72	2.9	0.61	1.82	4.04	8.28	2.59	11.19	7.06	5.87	10.97	8.74
patA	1.02	0	0.87	3.45	2.88	1.69	0.79	3.72	1.19	5.23	5.21	3.02
[truncated: 2,477 more rows]

## Sheet: Suppl 3A Mx_High stringency
LIVE vs Predator Starvation										DEAD vs Predator Starvation										Predator Nutrition vs Predator Starvation
Down Regulated					Up Regulated					Down Regulated					Up Regulated					Down Regulated					Up Regulated
Locus_tag	log(DE)	P-value	FDR		Locus_tag	log(DE)	P-value	FDR		Locus_tag	log(DE)	P-value	FDR		Locus_tag	log(DE)	P-value	FDR		Locus_tag	log(DE)	P-value	FDR		Locus_tag	log(DE)	P-value
MXAN_0423	-2.22548	7.1e-07	0.000179253		kdpA	2.56946	8.58e-14	1.01e-10		MXAN_1213	-3.448	0.000225341	0.0192056		cheR(3)	2.16349	1.58847e-06	4.97204e-05		accB(2)	-2.58759	4.94109e-16	9.44684e-15		aceB	2.16746	8.14362e-15	1.36189e-13
MXAN_0567	-4.1872	1.03e-13	1.04e-10		kdpB	2.09037	1.29e-09	7.01e-07		MXAN_1508	-3.21135	6.29584e-19	1.3496e-16		coxC(1)	3.54873	0.00222852	0.0188571		acpP1	-4.35364	5.83921e-07	3.45372e-06		actA	2.74151	3.34187e-06	1.75765e-05
MXAN_0807	-3.11432	7.06e-15	1.25e-11		MXAN_0162	3.8085	2.55e-25	1.81e-21		MXAN_1853	-4.14889	0.00129496	0.0122631		hflX	2.28814	8.98555e-21	2.54255e-18		ada	-2.21948	0.000692744	0.00225999		actB	2.93321	3.26515e-08	2.31439e-07
MXAN_1508	-2.61572	1.56e-13	1.38e-10							MXAN_3891	-2.05394	0.00035481	0.0256115		hscB	2.40611	9.14242e-12	7.98438e-10		aglT	-2.14417	3.56638e-12	4.41059e-11		adh	3.1006	0.0119465	0.0278266
MXAN_1509	-3.87499	6.15e-07	0.000161126							MXAN_7255	-3.52104	0.00966905	0.0370933		kdsC	2.07947	1.42157e-17	2.57851e-15		agmO	-4.3222	2.50894e-24	9.64579e-23		algI	3.30776	7.77745e-16	1.44025e-14
MXAN_2757	-3.10738	1.12e-11	8.81e-09							MXAN_7286	-3.68879	0.00585712	0.0523327		mgtE(1)	2.04593	0.000552809	0.006277		ahpC	-2.38273	2.78752e-19	7.17052e-18		alkB	2.36284	0.0253391	0.0532844
MXAN_3568	-2.51052	0.000288443	0.0219269												MXAN_0020	3.31503	0.000526924	0.006046		atpC	-2.2024	1.39807e-08	1.05324e-07		amt	2.30763	5.52135e-05	0.000232904
MXAN_3815	-2.24896	4.47e-17	1.05e-13												MXAN_0047	2.22084	2.06762e-15	2.98496e-13		atpE	-4.64465	1.99057e-32	1.13559e-30		apqZ	3.50705	2.3251e-05	0.000105502
MXAN_6532	-2.73383	4.92e-08	1.9e-05												MXAN_0058	2.32868	6.74083e-10	4.41525e-08		atpH	-3.30084	2.00436e-11	2.24705e-10		argF	4.29587	1.33115e-59	1.88331e-57
MXAN_7067	-2.0168	1.95e-08	8.62e-06												MXAN_0190	2.5545	1.06009e-22	3.40867e-20		ccoQ	-2.45298	0.0249262	0.0525567		cheB(2)	2.60786	1.84105e-09	1.5748e-08
															MXAN_0247	2.23579	0.000829378	0.0086153		celA	-2.21606	8.24005e-13	1.08954e-11		cheR(1)	2.10783	0.0144574	0.0328108
															MXAN_0258	2.78601	2.0279e-18	4.21923e-16		cheY(1)	-5.4601	9.94e-07	0.000242386		cheR(3)	5.37336	3.92884e-35	2.50384e-33
															MXAN_0259	2.42258	7.31785e-12	6.47081e-10		csd3	-2.04785	3.2641e-16	6.34347e-15		clpC	2.91589	0.00242072	0.00676578
															MXAN_0279	2.20197	0.000529528	0.0060515		cspA	-3.51573	2.05569e-09	1.73946e-08		cmr6	2.34131	0.000872754	0.00276075
															MXAN_0427	2.18978	8.48105e-05	0.00146687		cspB	-4.11913	3.19935e-09	2.64704e-08		coxB(1)	3.73636	0.000199387	0.000738077
															MXAN_0499	2.30184	0.000125529	0.00199998		cspC	-8.47336	1.21827e-14	1.99061e-13		crtI	2.50679	3.74557e-11	4.0514e-10
															MXAN_0567	2.60817	1.73889e-23	5.85757e-21		cspE	-3.03195	7.79216e-09	6.07612e-08		cydB	2.06427	3.37074e-16	6.51492e-15
															MXAN_0568	4.18093	3.27412e-42	7.72037e-39		cynT	-2.12514	5.09762e-09	4.11181e-08		cysT	2.93379	7.21806e-07	4.19594e-06
															MXAN_0570	2.40551	0.00276233	0.0217361		def(2)	-2.65322	1.63244e-07	1.03569e-06		difC	2.29389	1.75605e-06	9.60736e-06
															MXAN_0627	2.00063	2.12316e-14	2.78134e-12		deoC	-2.45322	0.000432263	0.00147365		dnaE(1)	3.27383	1.88481e-08	1.37882e-07
															MXAN_0629	2.17105	0.000117156	0.0019052		difB	-2.27438	5.64634e-08	3.88165e-07		ftsH(1)	2.76891	8.10859e-14	1.20758e-12
															MXAN_0761	2.06543	1.15478e-17	2.14971e-15		divIVA	-2.20416	1.62853e-08	1.2063e-07		glgB	2.51237	1.25272e-23	4.5213e-22
															MXAN_0780	2.29296	0.00638712	0.039255		dpp4	-2.08488	1.02544e-17	2.30285e-16		glkA	6.18798	1.42927e-33	8.56833e-32
															MXAN_0799	2.80294	9.65945e-05	0.00163471		efp	-2.78214	1.02304e-16	2.07362e-15		hflX	3.15265	7.59285e-33	4.43899e-31
															MXAN_0801	2.46609	1.99054e-08	9.91624e-07		fibA	-2.10356	1.44628e-09	1.2538e-08		hisIE	2.59573	1.61361e-05	7.54441e-05
															MXAN_0806	3.85501	1.48972e-45	5.26914e-42		fixG	-2.51921	0.00228582	0.00643705		hscB	2.23742	4.71958e-06	2.42809e-05
															MXAN_0807	4.734	6.35937e-69	4.49862e-65		folK	-2.04535	1.62694e-12	2.07369e-11		kdsC	2.85842	2.37008e-27	1.05446e-25
															MXAN_0808	2.34496	7.79708e-22	2.39811e-19		frr	-2.19612	2.21535e-13	3.13428e-12		lpxB	3.72358	1.0816e-43	8.59686e-42
															MXAN_0809	2.68257	2.62803e-27	1.09357e-24		gapA	-2.15345	5.04822e-17	1.06283e-15		lpxK	2.67639	9.75495e-06	4.76236e-05
															MXAN_0854	2.44862	4.10632e-10	2.8202e-08		gcvH	-2.77427	1.45443e-15	2.61797e-14		lys1	4.25858	2.3149e-55	2.64123e-53
															MXAN_0942	3.74462	3.57425e-09	2.00668e-07		gcvT(2)	-2.4435	5.72885e-05	0.000240653		map(1)	3.77521	1.82832e-09	1.5658e-08
															MXAN_1044	2.02324	0.00032945	0.00421433		gmk	-2.05387	0.00114943	0.00352606		metH	2.15104	8.00145e-17	1.64541e-15
															MXAN_1186	2.21218	0.000261144	0.020537		gph	-3.2392	1.4333e-10	1.43006e-09		mgtE(1)	4.24528	2.22688e-10	2.15498e-09
															MXAN_1203	3.86264	2.41922e-08	1.17216e-06		gspC	-2.09843	1.51843e-13	2.2011e-12		mgtE(2)	3.35882	9.52925e-23	3.0922e-21
															MXAN_1204	4.1953	7.03636e-15	9.57216e-13		gspD	-2.19992	1.22431e-10	1.23197e-09		modC	2.24425	0.00285451	0.00786936
															MXAN_1443	2.00918	1.80359e-17	3.18964e-15		gspG(1)	-2.18852	5.32443e-19	1.33092e-17		moeA(1)	2.01527	0.00124689	0.00379375
															MXAN_1521	2.01363	0.000114407	0.00186477		gst	-3.44643	1.45674e-21	4.40383e-20		mraZ	3.25216	1.0638e-15	1.93453e-14
															MXAN_1562	2.02155	7.94542e-18	1.51908e-15		hppD	-2.53511	0.000265652	0.000951796		mreC	2.90657	4.17026e-17	8.83247e-16
															MXAN_1729	5.3295	2.01426e-06	6.14177e-05		ihfB(2)	-2.10448	6.11966e-13	8.23013e-12		msrB	4.76062	1.69378e-65	2.92239e-63
															MXAN_1851	2.82998	0.00642077	0.0394276		kamE	-2.43411	1.7889e-10	1.76004e-09		mtgA	2.0314	0.000261691	0.000938266
															MXAN_1874	3.90982	0.00139959	0.0130272		kapA	-4.33155	7.0957e-16	1.32441e-14		mutL	5.72485	4.46898e-92	1.85962e-89
															MXAN_1957	2.66935	0.00102356	0.056568		kapC	-2.63347	1.89747e-07	1.19846e-06		mutY	2.32903	1.04187e-07	6.84961e-07
															MXAN_1970	2.07551	6.84568e-18	1.34518e-15		lolA	-2.29298	5.16371e-15	8.80194e-14		MXAN_0002	2.81725	3.92778e-06	2.04002e-05
															MXAN_2146	3.26149	0.000258035	0.00347684		lpxC	-2.3359	8.25045e-18	1.86465e-16		MXAN_0013	2.38863	7.35671e-13	9.80063e-12
															MXAN_2240	3.78277	3.98812e-33	3.13467e-30		mdoG	-3.27369	6.46091e-17	1.34031e-15		MXAN_0014	2.67348	5.48365e-06	2.79476e-05
															MXAN_2646	2.12882	1.91225e-09	1.15618e-07		metK	-2.6724	1.09722e-13	1.60699e-12		MXAN_0019	3.84748	2.18034e-08	1.58236e-07
															MXAN_2749	2.18177	4.12771e-11	3.24438e-09		mglA	-2.58277	0.0113136	0.0265183		MXAN_0020	4.3492	0.00032598	0.0011484
															MXAN_2750	2.61286	1.87089e-11	1.53892e-09		miaE	-2.71312	4.46079e-18	1.02787e-16		MXAN_0037	4.43801	3.64186e-08	2.5558e-07
															MXAN_2751	2.83113	0.000833444	0.00863218		mrpC	-2.49118	1.65327e-09	1.41932e-08		MXAN_0040	2.34346	0.000152466	0.000580175
															MXAN_2757	2.19575	1.97162e-15	2.90567e-13		mtaP	-2.53807	1.56584e-15	2.80425e-14		MXAN_0041	2.29017	7.25233e-08	4.90023e-07
															MXAN_2780	2.33245	3.95437e-05	0.000784711		murA	-2.85283	0.0001356	0.000522174		MXAN_0059	3.66234	1.70104e-05	7.92177e-05
															MXAN_2809	2.31197	0.000730667	0.00781957		MXAN_0016	-2.43379	2.20055e-09	1.85097e-08		MXAN_0060	6.83309	7.56156e-59	9.90565e-57
															MXAN_2821	2.55941	5.07622e-05	0.000962712		MXAN_0044	-2.2414	0.000315459	0.0011169		MXAN_0061	3.7983	4.15159e-07	2.49307e-06
															MXAN_2990	3.09399	1.40503e-33	1.65653e-30		MXAN_0046	-2.51295	0.000749485	0.00241483		MXAN_0065	4.05543	0.00298252	0.00817765
															MXAN_3137	3.59819	0.00563944	0.036007		MXAN_0047	-2.71606	3.9723e-05	0.000172393		MXAN_0067	3.16534	2.79619e-06	1.48278e-05
															MXAN_3194	4.76117	3.84985e-06	0.000108071		MXAN_0048	-7.25966	5.68257e-06	2.88562e-05		MXAN_0069	3.17528	1.22052e-24	4.85055e-23
															MXAN_3229	2.00477	6.63358e-05	0.00119709		MXAN_0049	-4.12047	1.63389e-06	8.98768e-06		MXAN_0072	2.06222	0.000150346	0.000573034
															MXAN_3423	2.54421	6.81848e-08	2.95913e-06		MXAN_0050	-2.03601	0.0202905	0.0440561		MXAN_0079	4.52812	1.57672e-13	2.28092e-12
															MXAN_3424	2.23035	6.70003e-08	2.92568e-06		MXAN_0054	-2.53816	0.00224777	0.00634254		MXAN_0101	4.11083	8.99251e-24	3.29601e-22
															MXAN_3451	2.04637	0.00440459	0.0303094		MXAN_0084	-3.0995	5.40888e-07	3.20725e-06		MXAN_0146	2.43336	8.09144e-10	7.25658e-09
															MXAN_3696	3.06517	2.46362e-16	3.87281e-14		MXAN_0089	-3.66924	0.000386094	0.00133629		MXAN_0147	2.82328	3.75125e-07	2.26419e-06
															MXAN_3704	2.03782	1.18874e-07	4.88904e-06		MXAN_0103	-2.51037	3.00147e-14	4.7183e-13		MXAN_0149	4.42298	5.43658e-38	3.80776e-36
															MXAN_3805	2.18882	3.50404e-11	2.78512e-09		MXAN_0115	-2.42527	1.14351e-07	7.46927e-07		MXAN_0151	2.52684	7.79e-06	0.00141258
															MXAN_3813	2.62858	6.87273e-13	7.04604e-11		MXAN_0128	-2.28824	0.000335603	0.00117936		MXAN_0153	3.58366	8.59067e-08	5.76022e-07
															MXAN_3814	2.97545	2.50389e-32	1.61023e-29		MXAN_0135	-3.46603	4.24145e-05	0.000183242		MXAN_0155	2.33611	1.99825e-05	9.20286e-05
															MXAN_3815	2.62966	3.54713e-26	1.39402e-23		MXAN_0178	-2.82264	1.85047e-10	1.81305e-09		MXAN_0160	2.88467	4.243e-05	0.000183242
															MXAN_3816	2.68651	2.23768e-29	1.13067e-26		MXAN_0179	-2.71232	7.04488e-14	1.0536e-12		MXAN_0161	4.10001	0.000578518	0.00191504
															MXAN_3848	2.67922	2.33141e-20	6.1083e-18		MXAN_0182	-2.20813	1.23088e-06	6.91049e-06		MXAN_0167	2.95701	0.00925627	0.022249
															MXAN_4059	3.62531	0.00149943	0.0137646		MXAN_0199	-4.28935	1.26805e-20	3.60249e-19		MXAN_0168	2.14096	1.01736e-99	5.99734e-97
															MXAN_4080	2.25014	0.000456791	0.00543996		MXAN_0208	-3.30568	8.16888e-16	1.50879e-14		MXAN_0169	7.68485	9.1571e-57	1.11685e-54
															MXAN_4328	3.14017	9.77582e-15	1.3048e-12		MXAN_0211	-2.641	1.84147e-06	1.00436e-05		MXAN_0170	4.96862	1.32346e-10	1.3242e-09
															MXAN_4452	2.96629	1.89127e-33	1.91126e-30		MXAN_0214	-3.52819	2.18161e-19	5.73821e-18		MXAN_0171	2.98628	2.6102e-16	5.11484e-15
															MXAN_4453	2.87557	2.23449e-34	3.95169e-31		MXAN_0217	-3.48528	1.31243e-06	7.35083e-06		MXAN_0176	3.34098	0.000487401	0.00164341
															MXAN_4477	2.77544	2.7897e-33	2.46679e-30		MXAN_0221	-2.22984	9.05729e-05	0.000364248		MXAN_0183	2.28882	6.32193e-16	1.1831e-14
															MXAN_4478	2.5689	3.8094e-26	1.4183e-23		MXAN_0228	-2.10657	2.9712e-06	1.5697e-05		MXAN_0185	4.02534	3.27116e-20	9.03913e-19
															MXAN_4484	2.66339	0.00122486	0.011737		MXAN_0285	-2.05606	0.0069218	0.0172048		MXAN_0188	2.98679	3.04225e-46	2.6569e-44
															MXAN_4539	2.08651	1.1479e-19	2.70676e-17		MXAN_0291	-5.95899	1.87323e-14	2.99801e-13		MXAN_0189	3.85523	6.73934e-96	3.40529e-93
															MXAN_4689	2.52101	9.16859e-11	6.75611e-09		MXAN_0345	-2.30365	3.66534e-09	3.00796e-08		MXAN_0190	6.30555	1.37815e-05	6.53859e-05
															MXAN_4717	2.1296	2.79383e-19	6.17612e-17		MXAN_0349	-2.1026	0.000299322	0.00106509		MXAN_0192	2.94485	3.44529e-31	1.87477e-29
															MXAN_4847	3.50363	0.00678105	0.0409784		MXAN_0353	-2.88166	7.94919e-11	8.29389e-10		MXAN_0194	3.68966	3.6756e-10	3.45301e-09
															MXAN_4898	2.00261	3.33788e-14	4.14249e-12		MXAN_0360	-2.10345	1.71206e-15	3.05066e-14		MXAN_0197	2.59463	1.20608e-07	7.84175e-07
															MXAN_4980	2.22154	4.6348e-05	0.000893367		MXAN_0361	-2.89026	2.03303e-21	6.06821e-20		MXAN_0200	2.0858	0.00411782	0.0108449
															MXAN_4989	2.03637	3.04276e-07	1.15906e-05		MXAN_0362	-2.51192	1.89751e-29	9.25724e-28		MXAN_0222	2.42034	0.000119951	0.000469064
															MXAN_4990	2.25108	0.000203731	0.00288239		MXAN_0363	-5.32721	0.0166712	0.0371557		MXAN_0232	2.40099	0.00558013	0.0142043
															MXAN_5001	2.09702	5.78327e-18	1.16888e-15		MXAN_0386	-5.64808	2.3041e-08	1.66319e-07		MXAN_0247	2.60277	2.93577e-78	7.417e-76
															MXAN_5099	3.44805	1.45793e-32	1.03134e-29		MXAN_0391	-2.16768	5.19937e-11	5.52257e-10		MXAN_0248	5.17377	8.71955e-13	1.14226e-11
															MXAN_5133	2.14903	1.12515e-08	5.85243e-07		MXAN_0432	-5.11697	1.05822e-20	3.05544e-19		MXAN_0249	3.44755	1.54282e-05	7.24212e-05
															MXAN_5180	2.49583	0.00339474	0.024989		MXAN_0443	-2.98796	2.23733e-08	1.61829e-07		MXAN_0250	2.15154	4.41096e-39	3.15183e-37
															MXAN_5459	5.65448	9.95275e-08	4.19082e-06		MXAN_0454	-2.17913	8.75973e-31	4.62436e-29		MXAN_0258	4.53309	1.09931e-40	8.36188e-39
															MXAN_5546	2.14656	0.00159383	0.0144919		MXAN_0457	-3.88581	7.41843e-05	0.00030546		MXAN_0259	4.93172	1.5136e-20	4.26583e-19
															MXAN_5589	2.10947	0.00113957	0.0110884		MXAN_0473	-2.00834	0.00151102	0.0045082		MXAN_0260	2.3049	1.08847e-10	1.10996e-09
															MXAN_5650	4.11976	0.00131963	0.0124604		MXAN_0486	-2.59065	1.93104e-16	3.82638e-15		MXAN_0261	2.46805	3.42342e-06	1.79387e-05
															MXAN_5722	2.9414	3.17588e-31	1.87218e-28		MXAN_0504	-4.05056	1.86389e-24	7.24459e-23		MXAN_0269	3.15905	0.000345039	0.00120832
															MXAN_5729	2.0228	1.40576e-07	5.6502e-06		MXAN_0508	-5.11272	3.56185e-31	1.9234e-29		MXAN_0270	4.07174	4.419e-05	0.000189684
															MXAN_5730	2.60387	0.00127909	0.0121291		MXAN_0510	-5.00891	2.54215e-05	0.000114469		MXAN_0272	2.91488	2.07856e-07	1.307e-06
															MXAN_5825	2.27489	0.00105673	0.0104113		MXAN_0512	-2.21686	3.57621e-14	5.54783e-13		MXAN_0279	3.86935	2.78691e-07	1.71134e-06
															MXAN_5985	2.92445	4.94896e-14	6.03602e-12		MXAN_0522	-2.19533	1.13496e-21	3.44579e-20		MXAN_0280	2.94638	0.002027	0.00578651
															MXAN_6076	2.43189	2.22587e-08	1.09346e-06		MXAN_0538	-3.6079	5.7552e-10	5.28045e-09		MXAN_0301	3.0758	0.0141413	0.0322162
															MXAN_6191	3.64625	0.00201952	0.0176395		MXAN_0563	-2.63916	1.09095e-08	8.37029e-08		MXAN_0304	2.24839	6.0379e-08	4.11089e-07
															MXAN_6230	2.30821	3.0869e-06	8.91294e-05		MXAN_0575	-4.0026	5.03159e-31	2.69648e-29		MXAN_0311	2.61501	1.42906e-08	1.07316e-07
															MXAN_6370	2.23541	0.000173306	0.00251223		MXAN_0587	-3.56322	2.20944e-14	3.51226e-13		MXAN_0314	2.82533	8.80782e-08	5.88353e-07
															MXAN_6446	3.5406	0.00015842	0.00237833		MXAN_0647	-3.53501	2.95123e-25	1.21378e-23		MXAN_0328	3.28156	1.0021e-07	6.60655e-07
															MXAN_6448	3.82328	8.02516e-05	0.00140869		MXAN_0662	-3.72532	0.000390484	0.00134943		MXAN_0330	2.26966	0.00599578	0.0151479
															MXAN_6479	3.24872	6.49537e-05	0.00117816		MXAN_0676	-2.83817	4.93044e-08	3.41605e-07		MXAN_0333	2.68334	1.49003e-16	2.96915e-15
															MXAN_6532	2.60309	3.90773e-20	9.8726e-18		MXAN_0677	-3.21289	3.78278e-08	2.651e-07		MXAN_0347	3.6316	1.62679e-07	1.03303e-06
															MXAN_6533	3.37626	4.54055e-34	6.42396e-31		MXAN_0678	-2.46596	5.09853e-05	0.000216099		MXAN_0348	3.58383	0.000701495	0.00228575
															MXAN_6534	2.38375	1.52177e-21	4.48543e-19		MXAN_0679	-2.41903	0.000734037	0.00237429		MXAN_0385	2.34526	3.69945e-05	0.000161542
															MXAN_6651	2.03687	0.00216886	0.0185745		MXAN_0680	-6.62655	0.0024675	0.00688966		MXAN_0400	2.09169	0.00791612	0.0194237
															MXAN_6740	4.3551	2.01226e-05	0.000437992		MXAN_0773	-3.0804	3.34479e-09	2.76414e-08		MXAN_0413	2.80421	4.52386e-11	4.85612e-10
															MXAN_6856	2.39589	4.85406e-09	2.62119e-07		MXAN_0810	-2.88651	1.94826e-07	1.22944e-06		MXAN_0419	3.04223	0.00025379	0.000913644
															MXAN_6888	2.50096	3.74445e-05	0.000748255		MXAN_0845	-2.31827	4.95763e-13	6.74429e-12		MXAN_0420	3.65939	5.23543e-13	7.10853e-12
															MXAN_6900	2.67926	4.84434e-17	8.35827e-15		MXAN_0855	-2.06473	2.79058e-08	1.99602e-07		MXAN_0425	2.01726	5.4657e-16	1.03658e-14
															MXAN_6936	2.90506	5.95936e-09	3.19368e-07		MXAN_0915	-2.03169	1.47025e-09	1.27146e-08		MXAN_0436	6.21063	0.00375988	0.0100519
															MXAN_6954	2.26079	3.77815e-06	0.000106907		MXAN_0919	-2.26542	5.273e-06	2.69323e-05		MXAN_0453	2.29895	0.0112063	0.0263104
															MXAN_6968	2.51703	8.7238e-07	2.98118e-05		MXAN_0920	-2.48858	5.77467e-07	3.41841e-06		MXAN_0476	2.10016	0.000753682	0.00242453
															MXAN_7033	2.58205	4.33328e-12	4.03337e-10		MXAN_0945	-2.02377	9.83558e-05	0.000390443		MXAN_0492	3.11516	3.55222e-08	2.50533e-07
															MXAN_7067	2.91352	9.27244e-29	4.37288e-26		MXAN_0947	-2.31585	3.85306e-16	7.40667e-15		MXAN_0527	4.27885	3.85902e-05	0.000167786
															MXAN_7068	2.97728	1.7181e-19	3.92059e-17		MXAN_0948	-3.12603	3.01961e-22	9.57881e-21		MXAN_0528	2.78953	9.08399e-13	1.18561e-11
															MXAN_7190	2.73352	2.16225e-27	9.55984e-25		MXAN_0962	-2.53948	1.39661e-11	1.60123e-10		MXAN_0536	4.88995	0.000215561	0.000786829
															MXAN_7191	2.8685	3.74789e-31	2.03943e-28		MXAN_0976	-2.00011	0.0079698	0.0195148		MXAN_0537	2.07631	2.83899e-11	3.11365e-10
															MXAN_7419	2.02787	1.03462e-06	3.4361e-05		MXAN_0984	-5.92013	0.0124933	0.0289004		MXAN_0550	5.64669	3.63445e-12	4.47911e-11
															MXAN_7491	3.26563	9.19288e-25	3.25152e-22		MXAN_0986	-2.66162	5.69755e-15	9.66533e-14		MXAN_0551	4.28711	0.0030459	0.00833852
															ptsH	2.61905	5.41045e-17	9.11275e-15		MXAN_0987	-4.13382	6.89956e-09	5.42909e-08		MXAN_0556	2.07517	0.00397628	0.010531
															ung	2.16876	8.29395e-20	2.02315e-17		MXAN_1015	-2.95565	8.56056e-07	4.89947e-06		MXAN_0557	2.11724	1.03464e-10	1.06227e-09
																				MXAN_1021	-2.55514	2.62677e-06	1.40028e-05		MXAN_0558	4.58168	7.93655e-83	2.44101e-80
																				MXAN_1073	-2.08977	5.8735e-15	9.91625e-14		MXAN_0565	5.55565	9.09904e-60	1.34097e-57
																				MXAN_1122	-3.27585	9.57671e-11	9.86108e-10		MXAN_0566	4.33558	1.45157e-94	6.84561e-92
																				MXAN_1131	-2.02038	0.019381	0.0422761		MXAN_0567	5.86554	2.29559e-131	5.41299e-128
																				MXAN_1168	-5.64933	4.66241e-07	2.78093e-06		MXAN_0568	8.38674	2.51366e-110	2.54023e-107
																				MXAN_1233	-2.67229	7.21863e-07	4.19594e-06		MXAN_0569	7.26983	2.49684e-07	1.54529e-06
																				MXAN_1240	-2.52844	2.90356e-07	1.78142e-06		MXAN_0570	4.54214	7.47239e-21	2.16638e-19
																				MXAN_1292	-2.49001	0.000550861	0.00183255		MXAN_0571	5.85114	0.00394366	0.0104602
																				MXAN_1307	-2.09979	0.0129849	0.0298814		MXAN_0578	2.71906	3.33081e-29	1.59204e-27
																				MXAN_1308	-2.65332	0.000609541	0.00200646		MXAN_0580	3.81524	4.96698e-09	4.01559e-08
																				MXAN_1309	-2.4268	9.14339e-25	3.67502e-23		MXAN_0590	4.00416	0.0127585	0.0294369
																				MXAN_1310	-4.31121	0.0210001	0.045388		MXAN_0592	2.72372	6.2711e-05	0.000261876
																				MXAN_1331	-2.53039	1.84574e-06	1.00591e-05		MXAN_0610	2.21823	2.22447e-14	3.52823e-13
																				MXAN_1338	-2.72145	0.00176327	0.0051607		MXAN_0611	2.90562	7.21133e-10	6.50675e-09
																				MXAN_1341	-2.56911	3.3367e-17	7.19629e-16		MXAN_0614	2.65005	6.26327e-09	4.95043e-08
																				MXAN_1342	-2.87089	2.06158e-05	9.48219e-05		MXAN_0623	3.22822	1.51724e-07	9.68388e-07
																				MXAN_1343	-2.08138	0.000169856	0.000638111		MXAN_0624	3.59915	7.28938e-16	1.35698e-14
																				MXAN_1345	-2.12552	2.41974e-08	1.7431e-07		MXAN_0627	2.47606	0.000452583	0.00153405
																				MXAN_1368	-2.13214	2.02266e-10	1.97084e-09		MXAN_0629	2.7513	0.000667541	0.00218316
																				MXAN_1369	-2.35838	7.3994e-09	5.7838e-08		MXAN_0643	2.01261	3.08859e-78	7.53403e-76
																				MXAN_1370	-3.15959	1.83298e-19	4.85637e-18		MXAN_0644	5.43371	5.91378e-06	2.99029e-05
																				MXAN_1408	-2.75341	1.10977e-21	3.3985e-20		MXAN_0645	2.48475	2.01625e-148	1.4263e-144
																				MXAN_1427	-2.94821	9.68679e-31	5.07588e-29		MXAN_0654	9.65092	1.93582e-92	8.55876e-90
																				MXAN_1450	-2.87576	4.91994e-18	1.12633e-16		MXAN_0656	5.94643	3.21911e-84	1.03509e-81
																				MXAN_1451	-2.24219	2.10822e-15	3.70984e-14		MXAN_0657	5.42187	2.57242e-12	3.21507e-11
																				MXAN_1455	-2.83428	4.7545e-05	0.000202367		MXAN_0660	3.2195	0.00976276	0.0233336
																				MXAN_1486	-7.19032	0.0002289	0.000830279		MXAN_0692	4.45572	0.0202341	0.0439607
																				MXAN_1493	-2.58772	2.94547e-06	1.55843e-05		MXAN_0697	3.02631	8.32648e-06	4.09892e-05
																				MXAN_1508	-2.84077	7.10496e-13	9.51903e-12		MXAN_0702	3.26052	0.000233199	0.000842949
																				MXAN_1522	-2.88708	8.76444e-05	0.000353879		MXAN_0705	3.52318	8.74152e-08	5.85028e-07
																				MXAN_1530	-2.01008	3.48213e-22	1.08994e-20		MXAN_0706	3.63835	1.42513e-32	8.19625e-31
																				MXAN_1532	-2.92176	1.70754e-14	2.75152e-13		MXAN_0716	4.16173	1.77915e-11	2.0105e-10
																				MXAN_1578	-2.1745	0.000257677	0.000925282		MXAN_0717	2.88361	1.11785e-08	8.55809e-08
																				MXAN_1582	-2.90326	0.000148907	0.000569082		MXAN_0718	2.5559	2.21235e-27	9.90515e-26
																				MXAN_1592	-2.97672	0.000171675	0.000643576		MXAN_0720	3.34588	2.08031e-12	2.63258e-11
																				MXAN_1609	-6.95027	3.45069e-05	0.000151522		MXAN_0741	2.6845	5.49411e-22	1.70462e-20
																				MXAN_1618	-7.22532	0.00320174	0.00871453		MXAN_0742	2.39563	9.28209e-53	9.80023e-51
																				MXAN_1622	-2.15183	3.83254e-13	5.3264e-12		MXAN_0743	4.90734	0.00081813	0.00260461
																				MXAN_1624	-2.06134	6.33336e-12	7.5936e-11		MXAN_0744	3.37584	9.38789e-11	9.68075e-10
																				MXAN_1627	-3.138	0.000370076	0.00128708		MXAN_0748	2.46761	7.41342e-21	2.15813e-19
																				MXAN_1628	-2.28606	1.21405e-07	7.87911e-07		MXAN_0752	2.33438	3.25583e-18	7.60124e-17
																				MXAN_1634	-3.12639	0.00164329	0.00484764		MXAN_0758	2.44824	9.76695e-86	3.29007e-83
																				MXAN_1647	-3.1762	1.76461e-13	2.53202e-12		MXAN_0761	5.56872	1.01059e-51	1.05131e-49
																				MXAN_1651	-2.39815	1.01855e-05	4.94863e-05		MXAN_0762	4.03942	1.25672e-62	2.06746e-60
																				MXAN_1652	-7.49298	0.0143911	0.0326815		MXAN_0763	4.6125	1.05837e-58	1.36125e-56
																				MXAN_1661	-5.3961	0.00035481	0.0256115		MXAN_0764	4.4389	5.37926e-28	2.43929e-26
																				MXAN_1663	-5.77028	8.68601e-05	0.000351716		MXAN_0765	2.82437	0.000310667	0.00110269
																				MXAN_1672	-2.16927	5.79796e-06	2.93592e-05		MXAN_0777	2.074	9.67697e-05	0.000384794
																				MXAN_1684	-2.72403	9.28132e-05	0.000371568		MXAN_0780	3.93106	0.0181589	0.0400049
																				MXAN_1697	-2.61203	0.00238883	0.00668456		MXAN_0781	2.4384	2.47764e-08	1.78118e-07
																				MXAN_1698	-7.12738	2.11048e-33	1.24413e-31		MXAN_0794	2.52076	7.27134e-37	4.94591e-35
																				MXAN_1705	-2.02006	2.38067e-06	1.28067e-05		MXAN_0795	5.02087	1.26349e-44	1.05152e-42
																				MXAN_1724	-3.69682	0.00792903	0.0194396		MXAN_0796	3.56378	0.00644074	0.0161567
																				MXAN_1725	-7.68605	0.000322686	0.00113849		MXAN_0799	2.80706	6.97423e-12	8.33374e-11
																				MXAN_1747	-5.92906	6.5142e-07	3.81469e-06		MXAN_0800	4.74922	1.18923e-05	5.71899e-05
																				MXAN_1748	-3.53095	0.0237888	0.0504442		MXAN_0801	2.76455	3.30246e-40	2.4335e-38
																				MXAN_1776	-4.36395	1.35816e-06	7.58729e-06		MXAN_0806	4.16108	1.99253e-33	1.18447e-31
																				MXAN_1781	-5.52662	4.52713e-10	4.19724e-09		MXAN_0807	3.42511	0.00994038	0.0237081
																				MXAN_1784	-2.74026	8.4896e-11	8.80578e-10		MXAN_0815	3.92566	6.20961e-09	4.91351e-08
																				MXAN_1801	-3.50168	3.75412e-10	3.51744e-09		MXAN_0823	2.08827	8.26926e-05	0.000336998
																				MXAN_1805	-3.6334	0.0103207	0.0244757		MXAN_0826	2.61534	1.84744e-05	8.55849e-05
																				MXAN_1806	-4.24069	2.46202e-11	2.73412e-10		MXAN_0827	5.06143	8.16738e-73	1.75079e-70
																				MXAN_1807	-5.74976	0.0122445	0.0284273		MXAN_0832	5.11439	1.59599e-35	1.04537e-33
																				MXAN_1808	-2.14278	0.00405275	0.0106895		MXAN_0833	3.13664	3.8282e-14	5.88711e-13
																				MXAN_1869	-2.149	0.00130084	0.00393926		MXAN_0835	7.48556	1.92237e-26	8.29197e-25
																				MXAN_1902	-6.18869	0.000408789	0.00140719		MXAN_0836	2.71481	6.12853e-06	3.09224e-05
																				MXAN_1904	-3.22303	0.000708094	0.00230407		MXAN_0837	2.88992	0.0247278	0.0522006
																				MXAN_1907	-2.01384	2.4278e-06	1.30405e-05		MXAN_0846	3.2892	1.8695e-08	1.37045e-07
																				MXAN_1920	-6.65004	2.52635e-07	1.55946e-06		MXAN_0848	2.21657	5.11235e-35	3.229e-33
																				MXAN_1931	-2.68308	2.24725e-11	2.50347e-10		MXAN_0856	3.2696	6.53437e-11	6.89913e-10
																				MXAN_1982	-3.73143	1.47276e-06	8.15844e-06		MXAN_0861	3.80137	1.96038e-08	1.42882e-07
																				MXAN_1983	-2.8896	1.21209e-11	1.39647e-10		MXAN_0868	2.44737	1.03363e-23	3.74971e-22
																				MXAN_2000	-2.12215	1.80831e-13	2.58946e-12		MXAN_0871	2.49255	0.0058894	0.0149004
																				MXAN_2024	-2.20545	0.000426297	0.00145586		MXAN_0879	2.22171	1.89845e-13	2.70759e-12
																				MXAN_2036	-3.31727	2.27387e-06	1.22509e-05		MXAN_0892	2.70378	7.79924e-70	1.53255e-67
																				MXAN_2040	-2.48363	5.16998e-12	6.27314e-11		MXAN_0894	4.70208	9.87756e-55	1.10911e-52
																				MXAN_2042	-2.12799	0.0016357	0.00483332		MXAN_0898	5.11725	5.64186e-06	2.8692e-05
																				MXAN_2083	-2.57673	1.23138e-08	9.36641e-08		MXAN_0899	2.14424	1.48229e-12	1.90304e-11
																				MXAN_2086	-2.19171	3.25815e-07	1.98178e-06		MXAN_0906	2.8863	1.34199e-09	1.16768e-08
																				MXAN_2099	-4.71432	1.87235e-13	2.67575e-12		MXAN_0940	3.07741	6.26259e-10	5.70896e-09
																				MXAN_2100	-3.68908	0.02421	0.0512146		MXAN_0942	4.73454	0.000407656	0.00140466
																				MXAN_2127	-2.28484	0.0033803	0.0091303		MXAN_0960	2.0537	2.925e-09	2.43429e-08
																				MXAN_2139	-5.52652	9.0048e-08	6.00377e-07		MXAN_0973	2.66089	2.26422e-12	2.84495e-11
																				MXAN_2144	-6.24708	1.76133e-15	3.13056e-14		MXAN_0979	2.85962	4.52918e-18	1.04024e-16
																				MXAN_2154	-2.58296	1.49032e-06	8.24922e-06		MXAN_0990	2.93532	3.70954e-06	1.9352e-05
																				MXAN_2164	-3.53463	0.00116355	0.00356781		MXAN_1018	2.27112	9.37784e-14	1.38494e-12
																				MXAN_2165	-4.24843	0.02279	0.0486765		MXAN_1029	3.88613	2.14792e-05	9.81548e-05
																				MXAN_2180	-3.2573	0.00956029	0.0229175		MXAN_1030	2.27102	4.35686e-08	3.03351e-07
																				MXAN_2189	-5.46355	1.33841e-08	1.01369e-07		MXAN_1032	3.46679	1.66434e-86	5.88679e-84
																				MXAN_2195	-2.21336	0.0163503	0.0365563		MXAN_1037	5.48743	1.17976e-10	1.19054e-09
																				MXAN_2202	-2.70817	9.80349e-12	1.14092e-10		MXAN_1040	2.05778	2.62056e-12	3.26946e-11
																				MXAN_2204	-5.64538	2.43172e-28	1.11697e-26		MXAN_1041	2.94429	3.22779e-20	8.95428e-19
																				MXAN_2208	-2.20143	1.19928e-12	1.54812e-11		MXAN_1042	4.37977	3.06034e-14	4.80019e-13
																				MXAN_2215	-3.27042	5.10211e-06	2.6116e-05		MXAN_1043	3.01999	2.5854e-10	2.46817e-09
																				MXAN_2221	-2.5971	6.37199e-25	2.59054e-23		MXAN_1044	4.10976	1.16707e-06	6.57315e-06
																				MXAN_2222	-2.26002	1.82157e-21	5.46007e-20		MXAN_1053	4.56169	1.32879e-20	3.75995e-19
																				MXAN_2231	-3.95356	1.19195e-08	9.08606e-08		MXAN_1077	2.83534	4.35484e-08	3.03351e-07
																				MXAN_2232	-3.35648	0.0169879	0.0377663		MXAN_1079	2.47333	1.3599e-08	1.02777e-07
																				MXAN_2236	-2.19315	2.9938e-20	8.33786e-19		MXAN_1117	2.31169	0.00270666	0.00749978
																				MXAN_2238	-5.63716	5.83948e-18	1.33253e-16		MXAN_1124	2.31106	3.42982e-16	6.61105e-15
																				MXAN_2276	-3.23467	2.13133e-09	1.79702e-08		MXAN_1125	3.40266	1.21464e-20	3.46466e-19
																				MXAN_2290	-2.57768	0.00231963	0.00652189		MXAN_1126	5.62771	0.000738922	0.00238573
																				MXAN_2293	-2.64367	8.20512e-13	1.08695e-11		MXAN_1143	2.71047	1.04955e-10	1.07446e-09
																				MXAN_2305	-2.52913	7.51266e-12	8.94689e-11		MXAN_1152	2.01656	2.61039e-13	3.67115e-12
																				MXAN_2316	-2.44832	1.36988e-15	2.47208e-14		MXAN_1165	2.77789	2.41224e-23	8.48964e-22
																				MXAN_2345	-9.00021	0.0100562	0.0239439		MXAN_1166	3.45553	0.000126774	0.00049059
																				MXAN_2359	-3.30713	6.35055e-14	9.56789e-13		MXAN_1184	2.14755	5.86877e-08	4.01118e-07
																				MXAN_2360	-5.92487	3.35196e-08	2.36968e-07		MXAN_1185	3.15846	1.71613e-10	1.69552e-09
																				MXAN_2370	-2.85595	2.63932e-11	2.91728e-10		MXAN_1190	3.00996	5.85748e-27	2.57365e-25
																				MXAN_2380	-3.89028	9.21643e-19	2.23278e-17		MXAN_1195	3.84483	5.57862e-06	2.84112e-05
																				MXAN_2382	-2.21971	8.57896e-13	1.13012e-11		MXAN_1203	3.96339	0.00793082	0.0194396
																				MXAN_2384	-4.52121	2.82261e-08	2.01689e-07		MXAN_1226	2.88221	0.000232429	0.000841026
																				MXAN_2430	-2.71921	1.37935e-18	3.29645e-17		MXAN_1270	3.03533	4.24041e-19	1.0675e-17
																				MXAN_2433	-3.92076	1.50942e-10	1.50177e-09		MXAN_1273	2.29334	6.05478e-22	1.87037e-20
																				MXAN_2434	-2.86125	3.29455e-22	1.03581e-20		MXAN_1274	2.49565	8.13562e-06	4.01895e-05
																				MXAN_2452	-3.58002	6.84027e-07	3.99571e-06		MXAN_1276	3.23013	3.36831e-17	7.24237e-16
																				MXAN_2457	-3.82441	3.29455e-22	1.03581e-20		MXAN_1297	2.06992	1.55975e-14	2.5191e-13
																				MXAN_2459	-2.14599	5.21796e-15	8.87304e-14		MXAN_1298	2.96237	7.60637e-12	9.0281e-11
																				MXAN_2460	-3.82441	2.24169e-11	2.50122e-10		MXAN_1313	2.09666	7.8113e-10	7.02124e-09
																				MXAN_2465	-2.71561	5.28556e-08	3.64434e-07		MXAN_1316	4.53643	4.79533e-21	1.40756e-19
																				MXAN_2486	-2.65179	4.56618e-07	2.72584e-06		MXAN_1321	2.2675	1.75e-09	8.85e-07
																				MXAN_2509	-2.7315	1.70586e-20	4.78859e-19		MXAN_1347	4.39196	5.18685e-17	1.08878e-15
																				MXAN_2531	-2.46129	7.75049e-18	1.75727e-16		MXAN_1350	2.8994	3.35363e-18	7.8038e-17
																				MXAN_2561	-3.97628	7.04434e-22	2.16659e-20		MXAN_1353	2.86983	4.36753e-24	1.65219e-22
																				MXAN_2562	-3.17779	0.000625079	0.00205474		MXAN_1362	2.8164	6.87758e-07	4.01419e-06
																				MXAN_2650	-3.37576	1.18689e-06	6.67946e-06		MXAN_1373	4.68901	8.16289e-06	4.02711e-05
																				MXAN_2669	-2.24104	2.81399e-12	3.5046e-11		MXAN_1390	2.58702	0.00220881	0.00625004
																				MXAN_2702	-2.09025	0.00034881	0.00122092		MXAN_1405	2.35027	2.71917e-19	7.02022e-18
																				MXAN_2710	-2.03331	2.37806e-23	8.41121e-22		MXAN_1406	3.30608	9.2831e-11	9.58667e-10
																				MXAN_2718	-2.15863	0.0058131	0.0147232		MXAN_1420	2.52568	1.32236e-09	1.15201e-08
																				MXAN_2720	-3.10952	0.0105003	0.0248674		MXAN_1421	3.07594	5.0556e-16	9.61379e-15
																				MXAN_2724	-2.92168	1.70815e-11	1.93956e-10		MXAN_1422	3.7239	6.29925e-29	2.97073e-27
																				MXAN_2732	-5.88845	6.09533e-12	7.3206e-11		MXAN_1423	2.02606	1.07516e-14	1.76876e-13
																				MXAN_2760	-2.05583	4.03285e-09	3.29808e-08		MXAN_1443	2.9449	1.35168e-07	8.71633e-07
																				MXAN_2792	-2.26751	5.22356e-12	6.3273e-11		MXAN_1452	2.61202	0.000551008	0.00183255
																				MXAN_2793	-2.03608	1.48348e-13	2.15485e-12		MXAN_1465	2.48325	0.00747467	0.0184301
																				MXAN_2808	-2.18979	1.22205e-07	7.92372e-07		MXAN_1505	3.25443	5.37199e-09	4.30856e-08
																				MXAN_2837	-2.19974	2.9688e-13	4.15046e-12		MXAN_1507	2.09496	2.33187e-12	2.91958e-11
																				MXAN_2838	-3.39152	2.62076e-23	9.17784e-22		MXAN_1518	2.10454	0.00977601	0.0233555
																				MXAN_2851	-2.1355	4.31242e-22	1.34388e-20		MXAN_1521	4.14532	0.00399559	0.0105663
																				MXAN_2855	-3.38655	0.00011904	0.000466015		MXAN_1555	2.32334	2.10314e-07	1.32011e-06
																				MXAN_2856	-3.28674	5.50609e-13	7.4617e-12		MXAN_1558	2.32801	1.91013e-18	4.53432e-17
																				MXAN_2899	-3.023	1.0358e-06	5.86182e-06		MXAN_1559	2.84576	3.34398e-16	6.4809e-15
																				MXAN_2922	-2.28349	5.57234e-13	7.53705e-12		MXAN_1562	2.18305	8.28318e-12	9.74962e-11
																				MXAN_2926	-3.56884	0.0143458	0.03261		MXAN_1565	2.11155	0.00371312	0.00993441
																				MXAN_2963	-2.4305	9.87734e-08	6.51794e-07		MXAN_1567	3.3543	6.33921e-41	4.8743e-39
																				MXAN_3017	-2.14754	4.26808e-19	1.07065e-17		MXAN_1585	3.16669	1.15263e-10	1.16648e-09
																				MXAN_3018	-2.6818	1.19669e-19	3.18246e-18		MXAN_1607	3.40249	1.32711e-05	6.33467e-05
																				MXAN_3022	-3.40885	8.48375e-12	9.96912e-11		MXAN_1620	2.56367	1.53992e-07	9.80503e-07
																				MXAN_3051	-3.86805	5.71128e-19	1.42259e-17		MXAN_1636	2.89721	0.00649353	0.0162775
																				MXAN_3071	-2.87181	3.15484e-05	0.000139658		MXAN_1729	6.73997	0.0139814	0.0318944
																				MXAN_3118	-3.31225	2.86025e-18	6.69981e-17		MXAN_1758	2.31077	0.000129632	0.000500554
																				MXAN_3131	-2.83935	1.36001e-06	7.58729e-06		MXAN_1816	3.00928	0.000559241	0.00185557
																				MXAN_3175	-2.71996	1.07656e-09	9.48391e-09		MXAN_1818	2.04522	0.000218497	0.000796725
																				MXAN_3181	-7.79834	1.38402e-17	3.0788e-16		MXAN_1827	5.39637	9.49035e-06	4.63958e-05
																				MXAN_3182	-2.64155	2.35384e-16	4.63817e-15		MXAN_1836	3.62747	0.0110772	0.026042
																				MXAN_3205	-3.34058	0.00121154	0.00369885		MXAN_1840	3.71664	0.00201038	0.00574836
																				MXAN_3206	-2.275	0.000215352	0.000786475		MXAN_1844	3.56925	0.000149759	0.000571103
																				MXAN_3241	-2.32496	1.72483e-08	1.26966e-07		MXAN_1848	3.05021	0.020591	0.0445992
																				MXAN_3242	-3.53982	5.22959e-08	3.61624e-07		MXAN_1851	4.62674	0.00316926	0.00862947
																				MXAN_3274	-2.81222	3.97201e-14	6.09501e-13		MXAN_1852	3.27601	0.000310901	0.00110297
																				MXAN_3278	-2.54886	0.00249138	0.00694133		MXAN_1855	3.12184	0.000144585	0.000553461
																				MXAN_3283	-2.92553	3.18459e-09	2.63791e-08		MXAN_1856	4.97896	0.0171738	0.0381437
																				MXAN_3355	-6.32584	0.00029611	0.00105482		MXAN_1860	4.84235	0.000124325	0.000482434
																				MXAN_3394	-3.687	6.3507e-18	1.44453e-16		MXAN_1861	3.45708	3.61246e-08	2.54021e-07
																				MXAN_3396	-3.5117	6.66696e-05	0.000276935		MXAN_1864	3.89656	4.27822e-06	2.21229e-05
																				MXAN_3434	-2.95403	3.95017e-10	3.6831e-09		MXAN_1868	4.3409	0.00384968	0.0102494
																				MXAN_3435	-2.0598	0.0161056	0.0361457		MXAN_1874	6.35593	1.11279e-07	7.28875e-07
																				MXAN_3440	-2.02591	0.0210283	0.0454212		MXAN_1906	4.8495	0.000588982	0.0019424
																				MXAN_3447	-2.63497	0.00501327	0.0129053		MXAN_1927	2.39566	6.75182e-12	8.08162e-11
																				MXAN_3459	-5.61135	3.8219e-05	0.000166376		MXAN_1934	2.12908	2.38675e-05	0.000108161
																				MXAN_3476	-2.06818	0.0018737	0.0054233		MXAN_1937	2.55346	0.0203487	0.0441482
																				MXAN_3490	-2.8303	8.25373e-15	1.37705e-13		MXAN_1945	2.17935	1.52586e-40	1.14829e-38
																				MXAN_3505	-6.37369	9.73136e-07	5.53373e-06		MXAN_1957	3.73403	8.03276e-23	2.65531e-21
																				MXAN_3506	-2.75349	4.71233e-13	6.44779e-12		MXAN_1970	3.51304	1.77607e-11	2.01023e-10
																				MXAN_3516	-2.06773	1.30898e-18	3.13888e-17		MXAN_1974	3.36248	0.00667701	0.0166666
																				MXAN_3556	-2.29483	3.1169e-15	5.40415e-14		MXAN_1977	2.89983	1.42042e-08	1.06781e-07
																				MXAN_3564	-2.18699	1.18235e-12	1.52906e-11		MXAN_1989	4.67747	5.71974e-09	4.5616e-08
																				MXAN_3573	-3.08308	2.03332e-13	2.8941e-12		MXAN_2018	2.70777	0.00785309	0.0192824
																				MXAN_3581	-2.18551	2.08818e-05	9.59507e-05		MXAN_2020	3.32156	1.54314e-09	1.33124e-08
																				MXAN_3602	-2.50674	0.000471182	0.001591		MXAN_2027	2.25551	3.39254e-06	1.77901e-05
																				MXAN_3603	-3.9198	5.7568e-19	1.4289e-17		MXAN_2028	2.54748	0.000608368	0.00200353
																				MXAN_3605	-3.41947	8.76605e-23	2.87088e-21		MXAN_2029	2.10446	2.50629e-16	4.92486e-15
																				MXAN_3606	-6.1228	8.54646e-14	1.27012e-12		MXAN_2047	2.52095	6.24398e-10	5.69935e-09
																				MXAN_3638	-3.12782	1.23884e-09	1.0846e-08		MXAN_2059	2.49733	1.04212e-55	1.20852e-53
																				MXAN_3639	-3.9021	0.000118619	0.000464624		MXAN_2065	2.21552	5.20709e-10	4.80247e-09
																				MXAN_3656	-2.10084	7.24414e-15	1.21434e-13		MXAN_2067	4.09139	0.000289977	0.00103444
																				MXAN_3661	-2.07946	9.57155e-08	6.32205e-07		MXAN_2084	3.46161	0.0183156	0.0403
																				MXAN_3667	-2.86095	9.00427e-11	9.31231e-10		MXAN_2103	3.60253	8.53751e-07	4.89109e-06
																				MXAN_3689	-2.11122	4.72723e-13	6.45001e-12		MXAN_2115	3.47531	0.00013216	0.000509483
																				MXAN_3690	-2.15499	1.02003e-18	2.45433e-17		MXAN_2141	3.29883	8.63695e-132	3.05489e-128
																				MXAN_3759	-2.19158	3.3623e-15	5.81538e-14		MXAN_2227	3.2802	2.37856e-108	1.68259e-105
																				MXAN_3764	-2.44201	4.97791e-15	8.54703e-14		MXAN_2240	8.45842	3.9501e-19	1.00154e-17
																				MXAN_3767	-3.19984	0.00245041	0.00684604		MXAN_2241	6.69674	3.06859e-07	1.87617e-06
																				MXAN_3790	-2.45256	4.942e-06	2.54068e-05		MXAN_2242	4.31338	9.51357e-15	1.57979e-13
																				MXAN_3895	-2.03091	0.000142341	0.000546348		MXAN_2259	3.06704	9.03519e-08	6.01575e-07
																				MXAN_3896	-2.22517	0.000111317	0.000438696		MXAN_2291	2.89492	6.73823e-19	1.65508e-17
																				MXAN_3901	-2.64876	1.47745e-16	2.95239e-15		MXAN_2327	3.17965	0.0165782	0.0369949
																				MXAN_3902	-2.68255	7.51264e-08	5.0662e-07		MXAN_2356	5.40701	4.2535e-14	6.51283e-13
																				MXAN_3966	-2.82595	9.69026e-12	1.13117e-10		MXAN_2368	2.03506	3.69528e-26	1.54698e-24
																				MXAN_3977	-2.5881	0.00321577	0.00874532		MXAN_2387	2.60274	8.90332e-47	7.97242e-45
																				MXAN_3985	-2.45061	7.41262e-16	1.3763e-14		MXAN_2399	4.45972	1.29249e-10	1.29689e-09
																				MXAN_4011	-6.23594	1.27656e-08	9.68925e-08		MXAN_2405	3.86721	8.70529e-48	8.21083e-46
																				MXAN_4033	-4.54451	5.29933e-09	4.25994e-08		MXAN_2406	2.02875	5.06125e-11	5.40019e-10
																				MXAN_4061	-3.31745	1.59982e-44	1.31594e-42		MXAN_2516	3.80564	0.000117651	0.000461344
																				MXAN_4085	-3.66261	1.51598e-14	2.45401e-13		MXAN_2567	2.4675	0.00170941	0.00502382
																				MXAN_4101	-6.12496	6.82626e-09	5.37739e-08		MXAN_2583	3.74399	7.69822e-07	4.44186e-06
																				MXAN_4123	-2.59423	2.31886e-15	4.06031e-14		MXAN_2584	2.53466	8.27012e-05	0.000336998
																				MXAN_4174	-2.84189	2.77245e-08	1.98506e-07		MXAN_2610	2.31044	3.74216e-12	4.59584e-11
																				MXAN_4184	-2.51098	0.00991146	0.0236551		MXAN_2620	2.04377	5.16892e-06	2.64197e-05
																				MXAN_4195	-3.49958	2.13415e-23	7.62474e-22		MXAN_2626	3.41442	0.0021301	0.00604425
																				MXAN_4199	-2.4064	3.27e-05	0.0042783		MXAN_2687	2.91496	0.000256958	0.000923638
																				MXAN_4226	-5.89609	2.46755e-06	1.32138e-05		MXAN_2688	3.41093	6.67965e-11	7.042e-10
																				MXAN_4236	-3.94434	2.10042e-06	1.13658e-05		MXAN_2689	2.16733	3.43641e-05	0.000150988
																				MXAN_4276	-5.49538	9.53525e-24	3.47693e-22		MXAN_2699	3.92892	5.50799e-05	0.000232479
																				MXAN_4277	-3.08392	5.54284e-11	5.86976e-10		MXAN_2714	2.52041	4.62012e-13	6.34616e-12
																				MXAN_4284	-7.73175	5.10739e-15	8.72698e-14		MXAN_2715	3.63494	1.16037e-97	6.31419e-95
																				MXAN_4288	-3.88415	4.77489e-34	2.88697e-32		MXAN_2737	4.01077	2.19594e-29	1.06398e-27
																				MXAN_4290	-2.18283	0.00046885	0.00158388		MXAN_2738	6.01499	8.53007e-18	1.92171e-16
																				MXAN_4291	-2.9873	0.000412225	0.00141626		MXAN_2749	4.06569	1.14773e-11	1.32664e-10
																				MXAN_4293	-3.51063	4.57128e-11	4.89958e-10		MXAN_2750	3.83904	5.11933e-14	7.82163e-13
																				MXAN_4322	-6.75918	0.0109835	0.0258387		MXAN_2751	5.80796	3.11504e-14	4.87517e-13
																				MXAN_4325	-3.23009	2.42057e-10	2.32021e-09		MXAN_2753	2.80272	6.61937e-10	6.00326e-09
																				MXAN_4368	-2.86905	2.72853e-07	1.67695e-06		MXAN_2755	3.59942	1.22274e-13	1.78712e-12
																				MXAN_4381	-5.9343	1.73685e-05	8.07789e-05		MXAN_2756	3.33852	0.000114456	0.000449562
																				MXAN_4385	-2.57761	2.20501e-05	0.000100375		MXAN_2757	2.47544	0.000849099	0.00268989
																				MXAN_4387	-2.04138	0.00108109	0.00333666		MXAN_2771	4.4079	0.00440811	0.0115194
																				MXAN_4410	-2.69197	9.09087e-05	0.000365386		MXAN_2773	3.13477	6.86092e-05	0.000283992
																				MXAN_4411	-2.31306	1.66102e-06	9.1227e-06		MXAN_2774	4.26163	1.18736e-11	1.37021e-10
																				MXAN_4412	-2.35209	7.94262e-12	9.39567e-11		MXAN_2775	2.91993	0.010604	0.0250543
																				MXAN_4417	-2.48747	3.88633e-13	5.39056e-12		MXAN_2809	5.00852	0.000839817	0.00266407
																				MXAN_4423	-7.75263	6.91003e-11	7.24171e-10		MXAN_2828	3.67037	0.00270589	0.00749978
																				MXAN_4425	-2.70867	2.04899e-06	1.11155e-05		MXAN_2840	2.08151	2.08883e-05	9.59507e-05
																				MXAN_4433	-2.45947	0.0105144	0.0248814		MXAN_2875	2.51403	0.00105435	0.00326268
																				MXAN_4461	-2.07447	0.000219295	0.000799224		MXAN_2884	3.52219	2.82343e-75	6.44289e-73
																				MXAN_4464	-2.05757	0.00851852	0.0207079		MXAN_2904	2.48478	3.63456e-25	1.48618e-23
																				MXAN_4536	-2.18309	1.65196e-11	1.87878e-10		MXAN_2908	5.53893	2.20282e-05	0.000100367
																				MXAN_4538	-2.21338	2.33676e-13	3.29287e-12		MXAN_2921	4.08257	0.000250583	0.000903017
																				MXAN_4546	-5.8939	1.74508e-14	2.80561e-13		MXAN_2941	2.09559	0.00395269	0.0104763
																				MXAN_4572	-3.1271	2.69531e-10	2.56616e-09		MXAN_2942	2.64415	2.70014e-05	0.000120968
																				MXAN_4577	-2.9387	3.1075e-16	6.05577e-15		MXAN_2946	2.43707	0.00836327	0.0203795
																				MXAN_4636	-2.51148	1.41e-11	1.61397e-10		MXAN_2952	2.31383	1.36873e-29	6.7709e-28
																				MXAN_4641	-2.03401	2.21207e-05	0.000100631		MXAN_2954	2.04201	3.43701e-07	2.08878e-06
																				MXAN_4652	-2.6682	0.000222987	0.000811424		MXAN_2977	3.38759	1.81001e-24	7.07405e-23
																				MXAN_4653	-2.07172	8.09364e-10	7.25658e-09		MXAN_2980	2.13145	4.32398e-56	5.09797e-54
																				MXAN_4655	-2.28784	3.4188e-11	3.70929e-10		MXAN_2988	3.52564	2.76618e-23	9.59212e-22
																				MXAN_4662	-3.53985	2.2963e-12	2.88014e-11		MXAN_2990	4.40934	0.00163372	0.00483032
																				MXAN_4697	-2.40821	9.97654e-15	1.64893e-13		MXAN_3002	2.55532	1.21846e-14	1.99061e-13
																				MXAN_4727	-2.42464	4.16542e-23	1.4304e-21		MXAN_3006	2.19363	0.010053	0.0239439
																				MXAN_4746	-2.02744	9.10827e-08	6.0555e-07		MXAN_3011	2.39111	4.83389e-07	2.87594e-06
																				MXAN_4808	-2.38679	2.43458e-06	1.3057e-05		MXAN_3027	2.19828	5.60913e-24	2.09942e-22
																				MXAN_4809	-2.75624	6.12966e-10	5.60947e-09		MXAN_3046	3.27492	0.0120002	0.0279334
																				MXAN_4831	-3.84551	6.34546e-08	4.31613e-07		MXAN_3079	2.61265	0.0027762	0.00768041
																				MXAN_4833	-3.49424	9.18162e-16	1.68266e-14		MXAN_3089	3.07383	0.00348803	0.00940692
																				MXAN_4834	-2.36195	0.00195913	0.00563369		MXAN_3090	5.21726	2.22046e-29	1.06854e-27
																				MXAN_4840	-2.46417	0.00122668	0.0037387		MXAN_3137	4.89118	9.73293e-05	0.000386585
																				MXAN_4849	-3.48588	2.78407e-41	2.16423e-39		MXAN_3138	4.90902	6.22122e-07	3.66435e-06
																				MXAN_4856	-2.05613	9.87082e-35	6.07184e-33		MXAN_3139	3.33629	0.00238072	0.00666715
																				MXAN_4858	-2.73483	1.15689e-20	3.3133e-19		MXAN_3193	2.03801	2.15968e-18	5.10955e-17
																				MXAN_4859	-4.38975	1.44073e-10	1.43545e-09		MXAN_3194	4.29117	1.60162e-28	7.45387e-27
																				MXAN_4860	-3.4903	2.36482e-19	6.19582e-18		MXAN_3209	2.73029	3.96191e-11	4.27886e-10
																				MXAN_4868	-3.24635	3.9419e-17	8.3991e-16		MXAN_3210	2.78532	0.0171108	0.0380155
																				MXAN_4877	-2.34071	1.36714e-13	1.98995e-12		MXAN_3211	2.0557	5.58725e-12	6.74475e-11
																				MXAN_4914	-2.88125	4.25174e-18	9.82902e-17		MXAN_3224	3.93375	0.00726529	0.0179709
																				MXAN_4935	-2.65864	2.61628e-05	0.000117359		MXAN_3229	3.81724	0.0116179	0.0271506
																				MXAN_4947	-2.27703	0.00422531	0.0110909		MXAN_3230	3.09502	8.94887e-07	5.11343e-06
																				MXAN_4956	-3.16049	0.000439499	0.00149472		MXAN_3247	2.88356	1.90894e-11	2.14687e-10
																				MXAN_4984	-2.2088	1.78332e-06	9.74149e-06		MXAN_3248	4.00301	3.02373e-19	7.72198e-18
																				MXAN_4994	-2.39852	7.69515e-30	3.86067e-28		MXAN_3259	2.65869	0.000137191	0.000528013
																				MXAN_4996	-2.13929	7.33639e-06	3.65992e-05		MXAN_3260	4.57407	0.00255357	0.00710339
																				MXAN_4997	-2.90575	1.67624e-08	1.23776e-07		MXAN_3263	2.54939	0.000397268	0.0013722
																				MXAN_5033	-3.48507	2.57349e-19	6.69297e-18		MXAN_3272	3.29436	0.0218194	0.0468723
																				MXAN_5047	-3.00404	2.93554e-10	2.77992e-09		MXAN_3334	2.5063	0.000835425	0.00265489
																				MXAN_5071	-3.0878	2.64215e-37	1.81462e-35		MXAN_3364	3.7395	1.28398e-26	5.6067e-25
																				MXAN_5088	-3.31623	6.0701e-23	2.03507e-21		MXAN_3366	2.05168	1.66488e-26	7.22539e-25
																				MXAN_5089	-2.90295	4.57138e-13	6.29143e-12		MXAN_3380	3.54882	1.10383e-79	3.00326e-77
																				MXAN_5121	-4.65244	5.23313e-11	5.55009e-10		MXAN_3422	4.4466	2.64319e-103	1.69981e-100
																				MXAN_5152	-3.12813	0.00041531	0.00142547		MXAN_3423	7.75291	4.10196e-50	4.08694e-48
																				MXAN_5162	-2.79941	3.71246e-23	1.28107e-21		MXAN_3424	7.66253	0.00706987	0.0175358
																				MXAN_5164	-2.07349	2.6628e-36	1.76043e-34		MXAN_3425	5.5984	0.000886872	0.00279741
																				MXAN_5166	-2.12954	1.17838e-09	1.03295e-08		MXAN_3427	3.1869	0.000764933	0.00245737
																				MXAN_5169	-2.5766	4.11925e-08	2.8794e-07		MXAN_3431	2.89496	2.35316e-66	4.16156e-64
																				MXAN_5170	-3.74668	0.0213651	0.0460361		MXAN_3441	2.03317	9.21061e-35	5.71542e-33
																				MXAN_5179	-2.24825	3.58595e-06	1.87349e-05		MXAN_3442	4.53031	3.33966e-14	5.19225e-13
																				MXAN_5193	-3.23758	0.00030762	0.00109297		MXAN_3443	4.62773	1.14806e-07	7.49208e-07
																				MXAN_5212	-2.52665	0.017348	0.0384581		MXAN_3444	2.71625	0.00343906	0.00928191
																				MXAN_5228	-2.23657	1.40231e-07	8.98546e-07		MXAN_3446	2.07201	0.000441377	0.00150039
																				MXAN_5233	-6.86617	2.19348e-13	3.10956e-12		MXAN_3460	2.8965	0.0122057	0.028353
																				MXAN_5238	-5.62756	2.3043e-09	1.93135e-08		MXAN_3469	2.56105	2.22213e-53	2.38172e-51
																				MXAN_5241	-2.50392	0.011191	0.0262833		MXAN_3480	2.38333	7.68741e-05	0.0003158
																				MXAN_5242	-2.28018	5.75086e-16	1.08196e-14		MXAN_3482	6.21163	7.58155e-05	0.000311813
																				MXAN_5247	-2.04866	1.03476e-12	1.3431e-11		MXAN_3483	4.39239	0.00315073	0.00859556
																				MXAN_5255	-2.72888	2.06009e-09	1.74111e-08		MXAN_3551	2.7	3.66466e-09	3.00796e-08
																				MXAN_5261	-2.97206	2.9111e-06	1.5414e-05		MXAN_3563	3.19552	0.00273841	0.00757883
																				MXAN_5266	-2.55504	0.00383684	0.010219		MXAN_3580	3.77222	3.64084e-05	0.000159377
																				MXAN_5268	-2.41104	0.000342655	0.00120056		MXAN_3609	5.1872	0.0177234	0.0391554
																				MXAN_5269	-2.3475	0.00132187	0.00399611		MXAN_3614	3.991	2.88048e-08	2.05615e-07
																				MXAN_5273	-6.22713	5.58952e-09	4.47794e-08		MXAN_3647	2.29011	2.51358e-08	1.80519e-07
																				MXAN_5279	-3.5165	6.96691e-15	1.17064e-13		MXAN_3673	3.887	7.50819e-13	9.98363e-12
																				MXAN_5280	-3.22158	1.12751e-16	2.27237e-15		MXAN_3674	4.36436	4.89645e-23	1.6573e-21
																				MXAN_5285	-3.63226	3.94101e-06	2.04539e-05		MXAN_3677	3.80582	3.94251e-20	1.08098e-18
																				MXAN_5296	-2.65423	5.62306e-14	8.49948e-13		MXAN_3679	2.49199	1.09308e-08	8.37751e-08
																				MXAN_5300	-3.93448	0.00614722	0.0155028		MXAN_3680	2.30803	2.2429e-10	2.16456e-09
																				MXAN_5304	-2.66499	6.73696e-11	7.08132e-10		MXAN_3686	3.10951	6.45337e-19	1.59063e-17
																				MXAN_5306	-4.02485	1.32669e-11	1.52354e-10		MXAN_3692	2.15998	1.61279e-17	3.55417e-16
																				MXAN_5307	-2.02738	2.51197e-07	1.55249e-06		MXAN_3696	3.80836	5.60306e-16	1.05696e-14
																				MXAN_5311	-2.66716	6.0101e-10	5.50719e-09		MXAN_3697	2.44857	1.65852e-29	8.14746e-28
																				MXAN_5312	-3.10947	3.75625e-14	5.78905e-13		MXAN_3699	2.09681	0.000581355	0.00192345
																				MXAN_5376	-2.32817	1.12663e-16	2.27237e-15		MXAN_3701	2.91773	1.07208e-20	3.08288e-19
																				MXAN_5380	-2.01549	0.0016282	0.00481921		MXAN_3704	2.05787	1.10858e-05	5.36026e-05
																				MXAN_5390	-2.97046	4.05687e-11	4.36808e-10		MXAN_3707	4.38627	9.48906e-13	1.2362e-11
																				MXAN_5392	-3.2033	1.67591e-13	2.41947e-12		MXAN_3708	3.11659	4.50032e-08	3.12724e-07
																				MXAN_5393	-6.42823	1.08893e-10	1.10996e-09		MXAN_3714	2.17953	7.43526e-06	3.70663e-05
																				MXAN_5394	-3.65383	1.43838e-11	1.6438e-10		MXAN_3717	2.24332	8.56609e-26	3.5645e-24
																				MXAN_5400	-8.83343	0.0069659	0.0172962		MXAN_3718	2.24239	5.1832e-07	3.076e-06
																				MXAN_5401	-3.91142	4.47191e-15	7.69691e-14		MXAN_3720	2.60284	1.80197e-42	1.41635e-40
																				MXAN_5407	-2.30612	2.64858e-11	2.92294e-10		MXAN_3733	2.85323	7.0925e-59	9.46648e-57
																				MXAN_5421	-5.98309	2.75449e-05	0.000123247		MXAN_3738	3.6028	6.89535e-19	1.68781e-17
																				MXAN_5450	-2.76769	8.92896e-09	6.89558e-08		MXAN_3739	4.27991	1.91425e-17	4.2054e-16
																				MXAN_5466	-2.12664	2.44972e-10	2.34497e-09		MXAN_3740	3.03632	2.10856e-09	1.77995e-08
																				MXAN_5469	-2.46818	4.74356e-11	5.07654e-10		MXAN_3750	2.77508	2.12502e-08	1.54654e-07
																				MXAN_5478	-3.11465	0.000988739	0.00307579		MXAN_3752	2.50263	7.66605e-23	2.54599e-21
																				MXAN_5491	-2.40487	7.79609e-07	4.48735e-06		MXAN_3805	2.41112	1.12276e-71	2.26925e-69
																				MXAN_5505	-3.14961	5.98314e-08	4.0801e-07		MXAN_3813	3.95596	7.09954e-50	6.9753e-48
																				MXAN_5508	-2.36423	2.74004e-06	1.45628e-05		MXAN_3814	4.92318	1.25802e-28	5.89354e-27
																				MXAN_5518	-3.23383	0.00553062	0.0140986		MXAN_3815	4.03413	0.00186153	0.00539471
																				MXAN_5520	-8.18799	3.36771e-11	3.65948e-10		MXAN_3816	2.88806	9.45954e-07	5.39217e-06
																				MXAN_5524	-3.49405	8.95904e-05	0.000360502		MXAN_3817	2.31627	5.37103e-14	8.1709e-13
																				MXAN_5526	-2.04106	3.48613e-08	2.46116e-07		MXAN_3823	3.45981	1.8441e-30	9.45302e-29
																				MXAN_5530	-2.14175	4.14485e-15	7.15138e-14		MXAN_3845	2.38762	1.64726e-24	6.47372e-23
																				MXAN_5535	-3.72757	7.99849e-09	6.21091e-08		MXAN_3846	2.99014	3.13059e-31	1.71673e-29
																				MXAN_5555	-2.11823	6.29781e-17	1.31031e-15		MXAN_3847	3.92361	1.18587e-32	6.87609e-31
																				MXAN_5560	-2.40064	3.70445e-12	4.55744e-11		MXAN_3848	3.7871	1.58767e-09	1.36632e-08
																				MXAN_5586	-2.50336	3.66769e-13	5.10733e-12		MXAN_3852	5.88477	0.00442148	0.0115501
																				MXAN_5626	-3.09837	0.000382349	0.00132455		MXAN_3856	3.44163	0.00393887	0.0104515
																				MXAN_5627	-3.1939	0.00186439	0.00539885		MXAN_3872	4.2703	0.00476377	0.01235
																				MXAN_5628	-2.64159	2.16947e-12	2.73076e-11		MXAN_3873	4.86848	0.0116594	0.0272116
																				MXAN_5632	-6.82669	1.88621e-11	2.12469e-10		MXAN_3874	3.63956	2.12496e-05	9.74204e-05
																				MXAN_5659	-2.25755	0.000422739	0.00144676		MXAN_3875	2.39745	0.00206224	0.00587291
																				MXAN_5686	-2.29587	1.05362e-19	2.81257e-18		MXAN_3876	4.28704	0.00256773	0.00713718
																				MXAN_5703	-2.02583	2.05085e-11	2.29552e-10		MXAN_3882	3.7947	2.43515e-05	0.000110283
																				MXAN_5718	-2.29327	9.69332e-13	1.26049e-11		MXAN_3883	2.7447	0.00622079	0.0156772
																				MXAN_5741	-2.93659	1.56838e-08	1.16541e-07		MXAN_3900	2.79642	1.46828e-06	8.14e-06
																				MXAN_5770	-5.20876	2.70937e-13	3.80279e-12		MXAN_3911	2.88871	0.000424618	0.00145179
																				MXAN_5782	-2.51081	8.4626e-11	8.79066e-10		MXAN_3912	2.12631	4.97438e-06	2.55361e-05
																				MXAN_5794	-2.29185	1.93988e-11	2.1782e-10		MXAN_3915	2.70058	1.13718e-07	7.44164e-07
																				MXAN_5798	-3.11569	0.010762	0.0253684		MXAN_3954	2.10377	2.89283e-08	2.06289e-07
																				MXAN_5799	-2.23389	2.32624e-17	5.07896e-16		MXAN_3965	3.07598	3.39069e-06	1.77901e-05
																				MXAN_5819	-2.07819	1.38348e-17	3.0788e-16		MXAN_3983	2.01443	0.00215429	0.00611043
																				MXAN_5890	-5.8881	1.58475e-10	1.5723e-09		MXAN_3987	2.21196	3.06967e-05	0.000136058
																				MXAN_5922	-2.65764	0.00198341	0.00568963		MXAN_3990	2.40254	0.000288681	0.00103034
																				MXAN_5944	-2.88013	2.65101e-17	5.73493e-16		MXAN_3991	2.08573	0.00152131	0.00453126
																				MXAN_5952	-2.46517	3.42711e-05	0.000150767		MXAN_4007	2.83058	1.3623e-05	6.48512e-05
																				MXAN_5966	-2.04898	0.000190541	0.000707182		MXAN_4012	4.20328	1.4914e-15	2.6777e-14
																				MXAN_5973	-3.87763	6.13886e-05	0.000256657		MXAN_4014	4.26055	3.01143e-111	3.55047e-108
																				MXAN_5974	-2.60956	0.00181661	0.00528616		MXAN_4025	3.77706	7.0474e-05	0.000291369
																				MXAN_5983	-2.40758	4.475e-07	2.67592e-06		MXAN_4027	6.83462	4.0266e-11	4.34209e-10
																				MXAN_5989	-3.76243	9.91578e-06	4.8342e-05		MXAN_4065	2.21339	5.49517e-24	2.0677e-22
																				MXAN_5993	-6.41645	2.95579e-06	1.56272e-05		MXAN_4069	2.49177	4.28395e-05	0.000184897
																				MXAN_5999	-3.04842	6.29296e-13	8.44713e-12		MXAN_4079	2.64011	0.00378282	0.010098
																				MXAN_6057	-2.05934	4.95579e-09	4.01113e-08		MXAN_4093	2.43336	6.58632e-05	0.000273907
																				MXAN_6072	-2.18315	5.75958e-08	3.94417e-07		MXAN_4118	4.89656	2.031e-68	3.78087e-66
																				MXAN_6081	-2.20971	3.55529e-09	2.92443e-08		MXAN_4128	3.37547	0.00402589	0.0106305
																				MXAN_6121	-2.3647	1.42873e-16	2.86313e-15		MXAN_4158	5.29725	0.00148752	0.00445368
																				MXAN_6134	-2.53619	0.00106556	0.00329159		MXAN_4167	2.60182	2.49718e-62	4.01478e-60
																				MXAN_6144	-2.23499	8.02699e-13	1.06535e-11		MXAN_4204	3.21265	2.31401e-24	8.94499e-23
																				MXAN_6152	-2.90102	2.18205e-19	5.73821e-18		MXAN_4206	4.8694	1.14718e-09	1.00729e-08
																				MXAN_6155	-3.26926	7.96674e-05	0.00032595		MXAN_4214	2.70819	9.42976e-05	0.000376445
																				MXAN_6184	-2.78768	1.37893e-16	2.77117e-15		MXAN_4223	2.59269	0.026706	0.055576
																				MXAN_6185	-3.08628	2.8663e-11	3.13609e-10		MXAN_4242	2.10701	0.00388948	0.010332
																				MXAN_6187	-2.13043	3.35319e-08	2.36968e-07		MXAN_4249	2.43504	1.71294e-08	1.26222e-07
																				MXAN_6196	-2.43004	1.95866e-15	3.46389e-14		MXAN_4250	4.88442	4.09116e-07	2.46074e-06
																				MXAN_6205	-2.13866	1.14769e-09	1.00729e-08		MXAN_4251	2.73023	1.55936e-08	1.15993e-07
																				MXAN_6207	-2.61359	3.05694e-09	2.53515e-08		MXAN_4254	2.27799	0.010158	0.0241377
																				MXAN_6225	-2.34521	5.97731e-08	4.0801e-07		MXAN_4256	3.55722	1.02062e-08	7.85618e-08
																				MXAN_6226	-2.40109	2.004e-10	1.95535e-09		MXAN_4260	2.45192	0.000571197	0.00189257
																				MXAN_6228	-2.76538	1.89847e-12	2.41543e-11		MXAN_4263	2.36277	0.00505064	0.0129827
																				MXAN_6242	-2.45534	0.000258857	0.000928577		MXAN_4268	2.11541	0.00149511	0.00447394
																				MXAN_6270	-2.15572	2.11877e-06	1.14501e-05		MXAN_4275	3.72138	0.0278154	0.0573496
																				MXAN_6272	-2.29558	5.28568e-08	3.64434e-07		MXAN_4310	3.06886	0.00127165	0.00386246
																				MXAN_6296	-2.89793	2.57768e-05	0.000115775		MXAN_4312	2.5236	1.45489e-05	6.87041e-05
																				MXAN_6340	-2.13111	1.74888e-05	8.12317e-05		MXAN_4318	3.78402	1.27195e-72	2.64641e-70
																				MXAN_6346	-2.27501	4.03728e-19	1.01999e-17		MXAN_4319	3.10152	3.7268e-69	7.12523e-67
																				MXAN_6351	-2.87476	0.0178052	0.0393237		MXAN_4328	6.97029	7.79914e-09	6.07612e-08
																				MXAN_6424	-3.95121	2.47117e-07	1.53168e-06		MXAN_4330	4.98518	3.8093e-18	8.83508e-17
																				MXAN_6443	-3.73708	2.11767e-12	2.67507e-11		MXAN_4337	2.19262	1.5222e-12	1.9472e-11
																				MXAN_6444	-5.57629	1.08385e-22	3.50098e-21		MXAN_4365	2.67554	1.80787e-09	1.55016e-08
																				MXAN_6451	-2.15336	3.39847e-26	1.43957e-24		MXAN_4401	2.46794	3.59293e-51	3.63091e-49
																				MXAN_6494	-2.27494	0.00452243	0.0117746		MXAN_4444	2.14633	0.00458001	0.0119158
																				MXAN_6573	-2.71244	2.98251e-15	5.18385e-14		MXAN_4452	4.10949	1.28676e-24	5.08522e-23
																				MXAN_6574	-2.72009	1.44599e-05	6.83295e-05		MXAN_4456	2.27679	5.52277e-47	5.00872e-45
																				MXAN_6600	-6.17752	2.10181e-15	3.70778e-14		MXAN_4465	2.73984	0.000111928	0.00044061
																				MXAN_6601	-2.27915	2.31994e-10	2.22979e-09		MXAN_4470	3.848	0.000358781	0.00125272
																				MXAN_6623	-2.12039	2.16821e-12	2.73076e-11		MXAN_4471	2.11787	6.82044e-06	3.42183e-05
																				MXAN_6652	-2.66392	9.01771e-13	1.17914e-11		MXAN_4486	3.72094	0.00957238	0.0229309
																				MXAN_6657	-2.19497	1.98324e-06	1.07836e-05		MXAN_4488	2.10831	7.84127e-19	1.91273e-17
																				MXAN_6658	-2.07999	9.59041e-16	1.74852e-14		MXAN_4500	2.50695	0.000498244	0.00167439
																				MXAN_6660	-2.15756	1.00395e-16	2.04667e-15		MXAN_4502	4.39786	4.33849e-09	3.53985e-08
																				MXAN_6670	-4.22289	3.70207e-07	2.23833e-06		MXAN_4503	5.68111	3.87251e-47	3.55768e-45
																				MXAN_6674	-2.99497	7.37176e-28	3.32152e-26		MXAN_4509	4.60224	9.87935e-07	5.60437e-06
																				MXAN_6679	-2.70254	3.72768e-05	0.000162574		MXAN_4528	3.75498	1.1911e-08	9.08606e-08
																				MXAN_6701	-3.69927	0.000156555	0.000593182		MXAN_4575	4.32162	0.00239772	0.00670678
																				MXAN_6720	-3.77291	7.21301e-14	1.07647e-12		MXAN_4583	2.281	2.11775e-11	2.36666e-10
																				MXAN_6732	-2.41668	5.31712e-10	4.89756e-09		MXAN_4588	2.36896	5.96585e-19	1.47561e-17
																				MXAN_6742	-7.00168	4.01898e-29	1.90807e-27		MXAN_4677	2.05048	1.19433e-46	1.05609e-44
																				MXAN_6744	-3.63253	1.7521e-11	1.98628e-10		MXAN_4678	2.42799	5.57765e-16	1.05498e-14
																				MXAN_6749	-3.14121	3.32458e-06	1.74986e-05		MXAN_4689	5.72627	1.91516e-14	3.05821e-13
																				MXAN_6755	-4.19506	0.000416265	0.00142707		MXAN_4710	2.6184	6.13716e-46	5.29443e-44
																				MXAN_6758	-2.58542	0.0166317	0.037091		MXAN_4716	2.37947	1.21323e-07	7.87911e-07
																				MXAN_6776	-2.24476	2.72725e-11	2.99573e-10		MXAN_4717	3.74604	0.000211383	0.000775683
																				MXAN_6796	-2.28853	0.000100657	0.000398684		MXAN_4754	2.08565	7.74344e-07	4.46067e-06
																				MXAN_6810	-5.63749	1.13354e-21	3.44579e-20		MXAN_4793	3.64515	0.000338302	0.00118708
																				MXAN_6833	-2.16285	8.66435e-13	1.13925e-11		MXAN_4821	2.67136	0.0116697	0.0272267
																				MXAN_6835	-2.30672	0.0229791	0.0490211		MXAN_4875	3.6787	7.99518e-19	1.94357e-17
																				MXAN_6849	-4.29317	4.76837e-08	3.307e-07		MXAN_4886	2.40134	0.00108787	0.0033552
																				MXAN_6861	-2.32983	5.16593e-14	7.87581e-13		MXAN_4898	2.69469	0.0103357	0.0244941
																				MXAN_6872	-5.5711	0.0132016	0.0303208		MXAN_4927	3.36234	0.000211891	0.00077624
																				MXAN_6886	-2.81112	1.49115e-14	2.41936e-13		MXAN_4930	2.72274	9.16083e-67	1.66163e-64
																				MXAN_6930	-2.48899	1.53175e-08	1.14179e-07		MXAN_4953	2.05896	3.58185e-08	2.5212e-07
																				MXAN_6931	-5.69103	2.77505e-09	2.31494e-08		MXAN_4980	7.65997	0.000125392	0.000485773
																				MXAN_6978	-2.58699	2.52523e-17	5.4796e-16		MXAN_4982	2.62838	9.59515e-05	0.000382061
																				MXAN_6981	-2.3524	3.84716e-05	0.000167373		MXAN_4989	2.22787	8.85799e-05	0.000357045
																				MXAN_6988	-2.43604	0.00481915	0.0124604		MXAN_4991	2.86649	1.18386e-22	3.80665e-21
																				MXAN_6991	-3.97495	5.62844e-06	2.86443e-05		MXAN_4992	3.36117	0.00222266	0.00628408
																				MXAN_7001	-7.27423	2.7454e-20	7.67627e-19		MXAN_5001	2.54595	1.29496e-17	2.89891e-16
																				MXAN_7004	-2.93725	9.16056e-14	1.35853e-12		MXAN_5009	2.45772	1.16999e-29	5.82851e-28
																				MXAN_7013	-2.19502	0.00173661	0.00508897		MXAN_5022	3.85604	3.51621e-17	7.53748e-16
																				MXAN_7023	-2.75439	5.31261e-23	1.78959e-21		MXAN_5026	3.18574	1.14345e-14	1.87675e-13
																				MXAN_7037	-2.16649	0.00821644	0.0200494		MXAN_5027	2.15281	1.37552e-30	7.10249e-29
																				MXAN_7086	-2.27084	9.5022e-10	8.42338e-09		MXAN_5045	2.10824	3.89778e-12	4.76216e-11
																				MXAN_7089	-3.94546	3.41533e-19	8.69067e-18		MXAN_5053	3.03318	0.00261331	0.00725818
																				MXAN_7107	-2.25055	5.0401e-16	9.61015e-15		MXAN_5055	2.28399	0.00712449	0.0176589
																				MXAN_7108	-2.69238	0.00665648	0.016633		MXAN_5081	2.67986	5.36553e-09	4.30826e-08
																				MXAN_7112	-2.75614	0.0036646	0.00982318		MXAN_5082	2.39101	1.93485e-59	2.68375e-57
																				MXAN_7133	-3.06703	3.18297e-12	3.95718e-11		MXAN_5095	2.00969	2.44743e-28	1.11697e-26
																				MXAN_7135	-2.27975	0.00773681	0.0190167		MXAN_5099	5.01289	2.92e-10	2.77263e-09
																				MXAN_7136	-3.01963	3.28212e-12	4.06615e-11		MXAN_5100	3.455	6.06618e-16	1.13825e-14
																				MXAN_7158	-2.1026	0.0075394	0.0185832		MXAN_5106	2.33825	9.03978e-08	6.01575e-07
																				MXAN_7177	-2.24885	0.000158487	0.000599219		MXAN_5126	2.08191	0.000511711	0.00171557
																				MXAN_7212	-2.18543	4.84562e-09	3.93095e-08		MXAN_5133	2.72987	2.47269e-07	1.53168e-06
																				MXAN_7215	-5.99345	0.00105939	0.00327539		MXAN_5329	2.16388	3.05249e-49	2.95799e-47
																				MXAN_7254	-6.97709	0.0258223	0.0540915		MXAN_5353	2.66695	5.07515e-07	3.01441e-06
																				MXAN_7271	-2.07945	4.47904e-05	0.000191912		MXAN_5362	5.84494	9.80605e-12	1.14092e-10
																				MXAN_7292	-6.57214	3.31921e-11	3.61233e-10		MXAN_5370	2.01871	4.52884e-05	0.000193929
																				MXAN_7293	-5.43334	3.13966e-13	4.38066e-12		MXAN_5459	7.48687	8.61013e-05	0.000348843
																				MXAN_7316	-7.25012	6.24479e-05	0.000260931		MXAN_5472	4.06509	1.41349e-10	1.41229e-09
																				MXAN_7317	-2.44627	1.41401e-08	1.06412e-07		MXAN_5473	4.41528	5.16019e-05	0.000218451
																				MXAN_7332	-2.51513	9.09315e-16	1.67078e-14		MXAN_5474	4.79199	0.00601963	0.0151973
																				MXAN_7348	-2.76218	1.96336e-16	3.87956e-15		MXAN_5497	2.30545	3.83122e-12	4.69707e-11
																				MXAN_7351	-2.01452	0.00700479	0.0173805		MXAN_5504	2.51782	2.92516e-10	2.7738e-09
																				MXAN_7352	-2.99228	0.0172582	0.038307		MXAN_5507	2.12387	1.65384e-06	9.09035e-06
																				MXAN_7353	-2.79471	1.98728e-09	1.69373e-08		MXAN_5509	3.05019	0.000194556	0.000720948
																				MXAN_7364	-2.29196	6.09172e-12	7.3206e-11		MXAN_5513	2.98971	0.00297596	0.00816284
																				MXAN_7375	-2.06359	2.26889e-23	8.06538e-22		MXAN_5546	3.2437	3.82598e-10	3.58002e-09
																				MXAN_7382	-2.46248	1.50729e-17	3.33206e-16		MXAN_5570	2.15177	1.34782e-22	4.31426e-21
																				MXAN_7389	-2.41077	4.67134e-13	6.40409e-12		MXAN_5619	2.49669	4.58639e-05	0.000196155
																				MXAN_7407	-2.80359	3.5848e-14	5.54899e-13		MXAN_5620	2.5821	8.47244e-05	0.000344053
																				MXAN_7409	-3.73449	7.4234e-25	3.00075e-23		MXAN_5631	2.97387	0.00421065	0.0110631
																				MXAN_7436	-2.24514	3.89557e-08	2.72575e-07		MXAN_5644	4.79715	0.00314236	0.00857933
																				MXAN_7437	-2.10744	3.69577e-26	1.54698e-24		MXAN_5646	4.85765	1.74942e-14	2.80622e-13
																				MXAN_7438	-3.69852	2.59248e-05	0.000116366		MXAN_5650	4.82597	1.35269e-05	6.44806e-05
																				MXAN_7460	-3.5216	1.51206e-11	1.72521e-10		MXAN_5658	2.32962	1.27758e-11	1.46953e-10
																				MXAN_7475	-3.53835	1.24719e-13	1.8191e-12		MXAN_5692	2.46317	1.34864e-79	3.53344e-77
																				nusB	-2.86538	5.03768e-15	8.6287e-14		MXAN_5704	2.59087	1.49138e-36	9.95285e-35
																				nusG	-2.1588	1.0147e-14	1.67318e-13		MXAN_5722	5.22544	6.35696e-14	9.56789e-13
																				panD	-2.4825	9.53827e-08	6.30723e-07		MXAN_5723	3.35961	4.10581e-17	8.72206e-16
																				pdhA	-2.11256	0.0042769	0.0112096		MXAN_5725	2.26453	6.18987e-09	4.90337e-08
																				pdhB	-2.10618	0.00105743	0.00327079		MXAN_5729	3.64048	3.64178e-20	1.00241e-18
																				pdxJ	-2.2332	1.71459e-31	9.47579e-30		MXAN_5730	5.18142	0.0015715	0.00466112
																				phoB	-2.09373	8.98966e-12	1.05461e-10		MXAN_5763	3.08011	0.00841188	0.0204768
																				phoU	-2.15145	6.62108e-14	9.9232e-13		MXAN_5821	2.70317	0.00119814	0.00366276
																				pilA	-3.0347	1.15194e-12	1.49246e-11		MXAN_5822	2.39472	1.36547e-06	7.61178e-06
																				pilC	-2.12835	6.69718e-21	1.95768e-19		MXAN_5825	2.27401	1.07e-05	0.00181145
																				pilM	-2.3043	2.56448e-18	6.02695e-17		MXAN_5843	2.17122	0.000405468	0.00139848
																				pilN	-2.33551	2.44702e-08	1.76096e-07		MXAN_5852	2.24745	6.86832e-24	2.55718e-22
																				pilO	-3.41669	0.000119334	0.000466909		MXAN_5860	3.47481	0.00322594	0.00876355
																				pilQ	-2.47711	8.72259e-05	0.000352592		MXAN_5861	2.05964	9.23271e-05	0.000370041
																				ppa(1)	-2.36125	1.5305e-12	1.95429e-11		MXAN_5886	2.56708	4.42247e-10	4.11098e-09
																				prtA	-2.16562	0.000411654	0.00141567		MXAN_5887	4.07672	2.30298e-08	1.66319e-07
																				pth	-2.73804	3.60845e-14	5.5734e-13		MXAN_5889	2.48636	3.66165e-35	2.35478e-33
																				pyk(2)	-2.33029	8.57086e-17	1.75232e-15		MXAN_5903	2.09331	6.00048e-06	3.03196e-05
																				rhlE(2)	-6.78027	1.01805e-16	2.06946e-15		MXAN_5916	3.2468	6.15228e-09	4.87906e-08
																				rluB	-2.50574	6.98661e-32	3.92248e-30		MXAN_5975	4.62787	8.33639e-17	1.70932e-15
																				rph	-3.19478	3.67384e-17	7.85159e-16		MXAN_5995	2.35143	2.57244e-06	1.37305e-05
																				rplA	-2.43457	8.52032e-23	2.80338e-21		MXAN_6009	2.19885	0.000293386	0.00104607
																				rplB	-3.73593	6.95612e-24	2.57631e-22		MXAN_6013	2.87637	0.00123243	0.00375299
																				rplD	-2.62124	2.18457e-26	9.36585e-25		MXAN_6040	2.19861	9.50252e-08	6.29409e-07
																				rplE	-3.54808	2.53657e-25	1.04934e-23		MXAN_6073	3.66048	1.87066e-06	1.01871e-05
																				rplF	-3.2907	1.57336e-31	8.76373e-30		MXAN_6074	2.97929	4.27477e-07	2.56052e-06
																				rplK	-3.63153	4.76088e-20	1.29533e-18		MXAN_6075	2.89065	1.00043e-19	2.6807e-18
																				rplL	-3.00644	4.22842e-13	5.84216e-12		MXAN_6076	2.92885	1.37842e-14	2.24676e-13
																				rplN	-5.31996	1.12221e-30	5.83715e-29		MXAN_6098	3.30121	1.84886e-10	1.81305e-09
																				rplO	-2.85537	3.16579e-27	1.39968e-25		MXAN_6099	3.52492	1.50067e-09	1.29618e-08
																				rplR	-2.24552	7.76086e-17	1.60059e-15		MXAN_6100	3.7011	1.79828e-06	9.81564e-06
																				rplT	-4.41653	5.58495e-13	7.53968e-12		MXAN_6101	3.06562	0.000317595	0.00112333
																				rplV	-3.93695	6.59822e-31	3.50946e-29		MXAN_6102	2.64244	0.000423693	0.00144932
																				rplW	-3.01491	2.92812e-13	4.10169e-12		MXAN_6103	2.62961	1.45306e-07	9.29381e-07
																				rplX	-2.25372	1.07206e-05	5.19077e-05		MXAN_6104	3.34215	0.000219433	0.000799316
																				rplY	-4.27326	3.99749e-12	4.87556e-11		MXAN_6110	2.23585	1.62109e-07	1.03033e-06
																				rpmA	-2.52001	4.14679e-13	5.74059e-12		MXAN_6111	3.59189	0.000206204	0.000759339
																				rpmB(1)	-2.95488	7.72453e-07	4.45341e-06		MXAN_6113	2.11808	9.40601e-14	1.38621e-12
																				rpmC	-3.3758	0.0121142	0.0281709		MXAN_6114	3.25134	0.00352777	0.00949959
																				rpmD	-2.64517	1.42865e-05	6.76458e-05		MXAN_6115	2.28296	7.86436e-24	2.89753e-22
																				rpmG(2)	-2.6159	2.88452e-09	2.40342e-08		MXAN_6120	2.52049	2.45579e-15	4.28945e-14
																				rpmH	-2.60689	4.67412e-17	9.87006e-16		MXAN_6216	2.53382	0.000376282	0.00130674
																				rpmI	-2.50125	4.0959e-06	2.12111e-05		MXAN_6252	2.90288	6.14043e-10	5.61207e-09
																				rpoZ	-2.27682	2.82745e-15	4.92645e-14		MXAN_6253	3.19461	4.46989e-05	0.000191636
																				rpsC	-2.50747	4.59673e-16	8.81227e-15		MXAN_6256	2.3309	0.00683814	0.0170148
																				rpsD(1)	-2.38452	2.64786e-19	6.86116e-18		MXAN_6304	2.84102	8.9375e-11	9.25679e-10
																				rpsD(2)	-2.32749	2.38881e-18	5.63282e-17		MXAN_6308	2.76281	7.83379e-05	0.000321067
																				rpsE	-2.42112	2.73569e-21	8.09719e-20		MXAN_6323	2.41066	0.00164014	0.00484441
																				rpsF	-2.76627	2.05194e-21	6.09892e-20		MXAN_6324	4.70821	2.64763e-35	1.71829e-33
																				rpsG	-3.20381	1.11952e-10	1.13785e-09		MXAN_6325	4.21078	3.40415e-32	1.92648e-30
																				rpsH	-3.28612	2.41132e-19	6.29435e-18		MXAN_6330	2.20965	7.5666e-12	8.99599e-11
																				rpsI	-3.40939	9.67147e-15	1.60225e-13		MXAN_6331	4.21973	0.00504864	0.0129822
																				rpsJ	-2.2371	1.48515e-14	2.41516e-13		MXAN_6334	3.37409	9.47547e-05	0.000377752
																				rpsK	-3.0168	2.72474e-11	2.99573e-10		MXAN_6335	4.20517	5.67182e-20	1.53139e-18
																				rpsL	-3.21752	0.00724658	0.0179396		MXAN_6336	2.23866	2.19298e-09	1.8468e-08
																				rpsM	-2.37081	3.85099e-24	1.46462e-22		MXAN_6354	3.37049	1.1012e-06	6.21701e-06
																				rpsN(2)	-3.95886	1.77081e-22	5.64266e-21		MXAN_6355	2.29818	0.000188898	0.000702188
																				rpsP	-2.2761	4.73844e-23	1.61153e-21		MXAN_6359	2.24371	1.87539e-08	1.37334e-07
																				rpsQ	-3.5679	8.23323e-16	1.51671e-14		MXAN_6362	2.38626	1.94255e-30	9.88604e-29
																				rpsR	-3.7896	1.92828e-14	3.07222e-13		MXAN_6363	5.23076	0.000722128	0.00234327
																				rpsS	-3.87991	3.23714e-14	5.04396e-13		MXAN_6364	5.61259	2.53687e-06	1.35542e-05
																				rpsT	-9.53029	6.23608e-17	1.3013e-15		MXAN_6368	2.83618	1.18236e-07	7.70164e-07
																				serC	-2.95872	1.66607e-16	3.3106e-15		MXAN_6369	2.59293	2.7084e-23	9.43805e-22
																				sigC	-2.81018	5.84685e-17	1.22369e-15		MXAN_6370	3.55904	0.00324571	0.00881049
																				slyD(1)	-3.17858	6.73297e-11	7.08132e-10		MXAN_6376	2.20388	0.00184799	0.00536234
																				slyD(2)	-3.55576	0.0157945	0.0355263		MXAN_6409	3.88546	1.21529e-59	1.75448e-57
																				sucC	-2.4029	6.48849e-14	9.74514e-13		MXAN_6425	3.06786	2.75756e-60	4.15042e-58
																				thiG	-2.08979	1.74795e-10	1.72455e-09		MXAN_6431	3.34454	4.79145e-10	4.43648e-09
																				thiL	-5.67847	5.65066e-06	2.87161e-05		MXAN_6436	4.27322	9.8723e-20	2.65538e-18
																				tig	-2.37903	5.33833e-12	6.45527e-11		MXAN_6440	4.2945	2.13924e-05	9.78535e-05
																				tpiA	-2.21631	4.26687e-13	5.88379e-12		MXAN_6457	2.97967	2.09618e-13	2.97759e-12
																				trpA	-2.18507	9.35552e-16	1.7101e-14		MXAN_6459	2.66155	2.50468e-05	0.000112993
																				trx(1)	-2.19874	1.22828e-12	1.58266e-11		MXAN_6462	2.18441	1.68259e-05	7.84615e-05
																				trx(2)	-2.33355	0.0015592	0.00462853		MXAN_6470	3.14779	9.15491e-08	6.07522e-07
																				tsf	-2.26805				MXAN_6472	2.74622	3.94463e-10	3.6831e-09
																				vegA	-2.27598				MXAN_6473	3.09762	1.82001e-56	2.18216e-54
																				yajC	-2.09149				MXAN_6479	5.01938	7.11238e-11	7.44275e-10
																									MXAN_6481	3.25437	7.18346e-13	9.60601e-12
																									MXAN_6491	5.0538	5.89422e-06	2.98253e-05
																									MXAN_6492	3.02548	0.000812735	0.00259094
																									MXAN_6502	2.50878	0.00015446	0.000586185
																									MXAN_6504	4.07777	0.0141231	0.0321865
																									MXAN_6505	3.26028	2.86832e-11	3.13609e-10
																									MXAN_6506	3.30218	1.13245e-109	1.00137e-106
																									MXAN_6508	2.46695	1.05132e-108	8.26341e-106
																									MXAN_6529	3.0792	1.4284e-60	2.24544e-58
																									MXAN_6532	6.83346	2.41798e-40	1.80051e-38
																									MXAN_6533	7.00635	1.6654e-21	5.0132e-20
																									MXAN_6534	4.58757	3.57485e-44	2.90673e-42
																									MXAN_6535	3.28862	2.84045e-21	8.37223e-20
																									MXAN_6540	3.21868	1.48994e-05	7.02657e-05
																									MXAN_6541	3.67915	0.0225475	0.0482305
																									MXAN_6542	2.44044	5.09048e-48	4.86622e-46
																									MXAN_6546	2.74544	1.2576e-08	9.55562e-08
																									MXAN_6560	2.37636	0.00267498	0.00741779
																									MXAN_6561	4.6812	3.53445e-09	2.91067e-08
																									MXAN_6562	2.46609	7.13951e-10	6.45018e-09
																									MXAN_6569	2.10408	5.43466e-07	3.21983e-06
																									MXAN_6579	2.0757	1.02514e-45	8.73712e-44
																									MXAN_6580	2.62227	0.0010917	0.00336501
																									MXAN_6585	3.48527	0.00054253	0.0018069
																									MXAN_6586	5.79106	4.84987e-11	5.18247e-10
																									MXAN_6587	3.97756	6.86604e-11	7.20629e-10
																									MXAN_6588	5.4821	1.10958e-07	7.2745e-07
																									MXAN_6615	2.71513	5.62671e-63	9.47699e-61
																									MXAN_6620	2.97042	0.00941796	0.0226146
																									MXAN_6640	2.83996	0.00304353	0.00833525
																									MXAN_6647	5.64719	2.96079e-05	0.000131562
																									MXAN_6648	2.23823	1.29173e-38	9.13772e-37
																									MXAN_6667	3.51019	0.00176665	0.00516845
																									MXAN_6680	2.9433	0.0168588	0.0375306
																									MXAN_6699	5.32761	0.000126092	0.000488218
																									MXAN_6723	2.60752	2.42239e-14	3.82499e-13
																									MXAN_6740	3.73067	0.000558868	0.0018552
																									MXAN_6746	2.47656	5.24239e-08	3.62155e-07
																									MXAN_6753	2.07968	5.54677e-14	8.40211e-13
																									MXAN_6764	4.38667	4.74868e-09	3.86117e-08
																									MXAN_6766	2.13257	3.73319e-11	4.04419e-10
																									MXAN_6767	2.78376	3.57387e-08	2.51808e-07
																									MXAN_6768	3.10201	3.84866e-07	2.31903e-06
																									MXAN_6770	2.76532	7.06378e-08	4.78174e-07
																									MXAN_6786	2.0224	1.36124e-07	8.76503e-07
																									MXAN_6791	4.83505	1.24822e-07	8.0786e-07
																									MXAN_6793	3.44487	0.000839044	0.00266388
																									MXAN_6806	2.94	0.000414396	0.00142303
																									MXAN_6814	2.75644	3.38388e-40	2.46779e-38
																									MXAN_6815	2.1802	4.75295e-20	1.29533e-18
																									MXAN_6816	3.61775	3.67761e-07	2.22544e-06
																									MXAN_6817	5.70456	1.12537e-09	9.9016e-09
																									MXAN_6818	3.41222	0.00476436	0.01235
																									MXAN_6821	2.698	3.14652e-11	3.43495e-10
																									MXAN_6826	2.10417	3.26194e-08	2.31439e-07
																									MXAN_6853	2.786	3.63393e-07	2.20467e-06
																									MXAN_6856	3.44277	1.86519e-81	5.49763e-79
																									MXAN_6857	3.19735	3.3112e-26	1.41105e-24
																									MXAN_6888	3.75652	2.43538e-17	5.30088e-16
																									MXAN_6900	6.25493	1.91515e-09	1.6362e-08
																									MXAN_6901	4.96538	1.4439e-23	5.18486e-22
																									MXAN_6918	3.30601	0.000581874	0.00192345
																									MXAN_6935	3.30818	3.61598e-12	4.46413e-11
																									MXAN_6936	5.31409	1.62618e-45	1.36948e-43
																									MXAN_6941	2.39024	0.000158128	0.000598181
																									MXAN_6954	3.9892	0.000177601	0.000665086
																									MXAN_6957	5.7648	8.9662e-10	7.97823e-09
																									MXAN_6968	2.767	1.46019e-06	8.10148e-06
																									MXAN_6998	2.27549	1.84e-05	0.00272251
																									MXAN_7009	2.33529	1.57428e-07	1.00148e-06
																									MXAN_7033	2.98884	1.19027e-07	7.74608e-07
																									MXAN_7034	4.25385	1.88686e-28	8.72396e-27
																									MXAN_7035	4.21032	3.28427e-24	1.25583e-22
																									MXAN_7057	3.43627	1.40523e-86	5.23189e-84
																									MXAN_7059	3.58831	6.30062e-125	8.91411e-122
																									MXAN_7065	3.19212	1.0127e-36	6.82267e-35
																									MXAN_7066	2.62894	6.04865e-58	7.50669e-56
																									MXAN_7067	5.71286	8.27218e-12	9.74962e-11
																									MXAN_7068	7.59069	1.01964e-07	6.71593e-07
																									MXAN_7069	4.0517	6.2013e-38	4.30078e-36
																									MXAN_7070	4.4966	8.42532e-15	1.40237e-13
																									MXAN_7081	2.56889	0.000514672	0.00172386
																									MXAN_7082	2.64837	0.000164497	0.000618305
																									MXAN_7095	4.66506	3.03717e-07	1.85856e-06
																									MXAN_7096	3.6218	4.436e-06	2.29053e-05
																									MXAN_7101	5.69169	7.43828e-35	4.65649e-33
																									MXAN_7102	4.13654	1.90743e-18	4.53432e-17
																									MXAN_7105	4.03181	2.53124e-05	0.000114051
																									MXAN_7106	2.17039	0.00416677	0.0109616
																									MXAN_7120	4.09404	0.00141948	0.00426566
																									MXAN_7125	5.12021	3.80916e-06	1.98424e-05
																									MXAN_7139	2.71623	1.19962e-54	1.30556e-52
																									MXAN_7153	3.74876	1.46172e-08	1.09536e-07
																									MXAN_7155	3.95938	5.57987e-30	2.81943e-28
																									MXAN_7162	2.07755	2.22729e-17	4.87797e-16
																									MXAN_7173	5.69604	2.24268e-47	2.08746e-45
																									MXAN_7186	2.63392	1.14567e-91	4.50247e-89
																									MXAN_7187	3.37432	5.86546e-77	1.38307e-74
																									MXAN_7188	2.15384	6.69534e-06	3.36863e-05
																									MXAN_7189	3.87643	0.000375951	0.00130623
																									MXAN_7190	5.95022	0.000204881	0.000755252
																									MXAN_7191	5.18381	0.0241526	0.0511238
																									MXAN_7204	3.20432	0.00547981	0.0139842
																									MXAN_7205	3.17075	6.73841e-05	0.000279411
																									MXAN_7209	2.4272	0.000508326	0.00170503
																									MXAN_7222	2.0438	9.27073e-19	2.23826e-17
																									MXAN_7239	2.29719	0.0267292	0.0555944
																									MXAN_7240	2.30511	0.0039854	0.0105506
																									MXAN_7243	3.13067	0.00119508	0.00365656
																									MXAN_7251	2.37333	0.00198207	0.00568809
																									MXAN_7260	2.09035	0.0173209	0.0384147
																									MXAN_7267	2.42945	5.30668e-05	0.00022425
																									MXAN_7268	3.55868	5.82522e-15	9.85828e-14
																									MXAN_7272	2.27811	2.32572e-13	3.28386e-12
																									MXAN_7294	2.24352	5.77205e-12	6.95595e-11
																									MXAN_7295	2.63886	0.000411896	0.00141582
																									MXAN_7299	2.01803	0.000415622	0.00142585
																									MXAN_7300	3.20604	6.92626e-09	5.44404e-08
																									MXAN_7301	2.66868	2.69921e-16	5.27465e-15
																									MXAN_7302	2.24427	0.0045195	0.0117713
																									MXAN_7312	2.12348	9.87903e-07	5.60437e-06
																									MXAN_7322	2.82647	0.0143571	0.0326251
																									MXAN_7325	2.52431	1.02771e-51	1.05363e-49
																									MXAN_7326	2.09837	4.01121e-44	3.22446e-42
																									MXAN_7327	2.0049	4.28904e-59	5.83475e-57
																									MXAN_7336	2.02417	1.20803e-10	1.21733e-09
																									MXAN_7367	4.4162	0.00157922	0.00468208
																									MXAN_7368	5.58543	0.000107082	0.000422712
																									MXAN_7370	8.90949	0.000121697	0.000474056
																									MXAN_7371	4.20419	9.13015e-10	8.1139e-09
																									MXAN_7374	3.96753	2.94629e-19	7.55146e-18
																									MXAN_7379	3.84505	0.000318731	0.00112569
																									MXAN_7380	2.92	1.76526e-06	9.65028e-06
[truncated: 42 more rows]

## Sheet: Suppl 3B Mx_Low stringency
LIVE vs Predator Starvation										DEAD vs Predator Starvation										Predator Nutrition vs Predator Starvation
[truncated: 1,115 more rows]

[truncated: 7 more sheets: Suppl 3C Ec_responses, Suppl 4, Suppl 5A Mx_UR DEAD, Suppl 5B Mx_UR Nutrition, Suppl 5C Mx_DR Nutrition, Suppl 5D Ec_UR_LIVE, Suppl 5E Ec_DR_LIVE]
